# Supplementary material for: Gain or Loss? Evidence for Legume Predisposition to Symbiotic Interactions with Rhizobia via Loss of Pathogen-Resistance-Related Gene Families
Source: Int J Mol Sci. 2022 Dec 15;23(24):16003. doi: 10.3390/ijms232416003 (PMC9783688; doi:10.3390/ijms232416003)
Supplement: Supplementary file 1 [file ijms-23-16003-s001.zip]

Archive with 7 entries (7 files):
- Supplementary Figures  S1-S19- Annotated phylogenetic trees.pdf
- Supplementary Table S1_Species analysed.xlsx
- Supplementary Table S2_Gene counts vs transcriptome size.xls
- Supplementary Table S3_Primers ddPCR and QPCR.xlsx
- Supplementary Table S4_GO_suplement.xlsx
- Supplementary Table S5_Expression analysis_summary.xlsx
- Supplementary Table S6_Correaltion_RNAseq vs ddPCR.xlsx
