# Supplementary material for: Gain or Loss? Evidence for Legume Predisposition to Symbiotic Interactions with Rhizobia via Loss of Pathogen-Resistance-Related Gene Families
Source: Int J Mol Sci. 2022 Dec 15;23(24):16003. doi: 10.3390/ijms232416003 (PMC9783688; doi:10.3390/ijms232416003)
Supplement: Supplementary file 1 [file ijms-23-16003-s001.zip › Supplementary Table S1_Species analysed.xlsx]

## Sheet: Sheet1
Supplementary Table S1: Summary of omics resource utilised and nodulation status assigned to individual memebers of the angiosperms assessed in this study.
Order	Family	Legume subfamily	Species	Resource used for OrthoFinder analysis	Source of resource (database) *	Tissue(s) for transcriptome construction	Total number of annotated genes	Percentage of genes assigned to orthogroups	Werner et al. (2014) predicted evolutionary state for root nodule symbiosis in species (or genus if the specific species was not assessed)	Nodulation status of species (or genus if species is not represented in selected literature/database)
										Werner et al. (2014)	Li et al. (2015)	Afkhami et al. (2018) [Database: Nodulation_clade]	Tedersoo et al. (2018) [Database: NodDB v1.3a]	Zhao et al. (2021)	Consensus status adopted in Czyz et al.
Poales	Poaceae		Oryza sativa	Genome	EnsemblPlants_v47		35775	83	Non-precursor	Non-nodulating	NA	NA	NA	NA	Non-nodulating
Poales	Poaceae		Brachypodium distachyon	Genome	EnsemblPlants_v47		34310	84	Non-precursor	Non-nodulating	NA	NA	NA	NA	Non-nodulating
Brassicales	Brassicaeae		Arabidopsis thaliana	Genome	EnsemblPlants_v47		27628	93.7	Non-precursor	Non-nodulating	NA	NA	NA	Non-nodulating	Non-nodulating
Lamiales	Phrymaceae		Mimulus guttatus	Genome	Phytozome_V13		28140	95.6	Non-precursor	Non-nodulating	NA	NA	NA	NA	Non-nodulating
Solanales	Solanaceae		Solanum lycopersicum	Genome	EnsemblPlants_v47		34429	88.4	Non-precursor	Non-nodulating	NA	NA	NA	Non-nodulating	Non-nodulating
Malpighiales	Linaceae		Linum usitatissimum	Genome	Phytozome_V13		43471	97.1	Non-precursor	Non-nodulating	NA	NA	NA	NA	Non-nodulating
Malpighiales	Salicaceae		Populus trichocarpa	Genome	EnsemblPlants_v47		41335	91.8	Non-precursor	Non-nodulating	NA	NA	NA	NA	Non-nodulating
Malpighiales	Euphorbiaceae		Manihot esculenta	Genome	EnsemblPlants_v47		33044	91.1	Non-precursor	Non-nodulating	NA	NA	NA	NA	Non-nodulating
Malpighiales	Euphorbiaceae		Ricinus communis	Genome	Phytozome_V13		31221	79.3	Non-precursor	Non-nodulating	NA	NA	NA	NA	Non-nodulating
Vitales	Vitaceae		Vitis vinifera	Genome	EnsemblPlants_v47		29927	89.3	Non-precursor	Non-nodulating	NA	NA	NA	Non-nodulating	Non-nodulating
Cucurbitales	Begoniaceae		Begonia fuchsioides	Genome	Griesmann_GigaDB		51638	93.5	NA	NA	Non-nodulating	NA	NA	NA	Non-nodulating
Cucurbitales	Datiscaceae		Datisca glomerata	Genome	Griesmann_GigaDB		37042	97.1	NA	NA	Actinorhizal	NA	Actinorhizal	Actinorhizal	Nodulating
Cucurbitales	Cucurbitaceae		Cucumis sativus	Genome	EnsemblPlants_v47		23780	88.4	Fixer	Non-nodulating	Non-nodulating	NA	NA	NA	Non-nodulating
Cucurbitales	Cucurbitaceae		Citrullus lanatus	Genome	PLAZA_4		23438	95.9	NA	NA	Non-nodulating	NA	NA	NA	Non-nodulating
Fagales	Juglandaceae		Juglans regia	Genome	HWG		41081	98.9	Non-precursor	Non-nodulating	Non-nodulating	NA	NA	NA	Non-nodulating
Fagales	Casuarinaceae		Casuarina glauca	Genome	Griesmann_GigaDB		26282	95.4	Stable fixer	Nodulating	Actinorhizal	NA	NA	Actinorhizal	Nodulating
Fagales	Betulaceae		Alnus glutinosa	Genome	Griesmann_GigaDB		43087	94.7	Fixer	Nodulating	Actinorhizal	NA	NA	NA	Nodulating
Rosales	Cannabaceae		Humulus lupullus	Genome	HopBase		82090	97.9	NA	NA	Non-nodulating	NA	NA	NA	Non-nodulating
Rosales	Rhamnaceae		Ziziphus jujuba	Genome	PLAZA_4		28799	98.7	Precursor	Non-nodulating	Non-nodulating	NA	NA	NA	Non-nodulating
Rosales	Rhamnaceae		Discaria trinervis	Genome	Griesmann_GigaDB		32886	93.1	Fixer	Nodulating	Actinorhizal	NA	Actinorhizal	NA	Nodulating
Rosales	Rosaceae		Rubus occidentalis	Genome	GDR		33286	87.6	Non-precursor	Non-nodulating	Non-nodulating	NA	NA	NA	Non-nodulating
Rosales	Rosaceae		Fragaria vesca	Genome	PLAZA_4		32074	91.1	Non-precursor	Non-nodulating	Non-nodulating	NA	NA	NA	Non-nodulating
Rosales	Rosaceae		Dryas drummondii	Genome	Griesmann_GigaDB		25030	97.7	Fixer	Nodulating	Actinorhizal	NA	Actinorhizal	Actinorhizal	Nodulating
Rosales	Rosaceae		Prunus persica	Genome	EnsemblPlants_v47		26873	93	Non-precursor	Non-nodulating	Non-nodulating	NA	NA	NA	Non-nodulating
Rosales	Rosaceae		Pyrus communis	Genome	GDR		37445	96.7	Non-precursor	Non-nodulating	Non-nodulating	NA	NA	Non-nodulating	Non-nodulating
Fabales	Polygalaceae		Polygala lutea	Transcriptome	1 KT	Leaf and flower	28082	99.8	Non-precursor	Non-nodulating	Non-nodulating	NA	NA	NA	Non-nodulating
Fabales	Quillajaceae		Quillaja saponaria	Transcriptome	1 KT	Leaf	23055	99.8	NA	NA	Non-nodulating	NA	NA	NA	Non-nodulating
Fabales	Fabaceae	Detarioideae	Copaifera officinalis	Transcriptome	1 KT	Leaf	19687	99.9	Non-precursor	Non-nodulating	Non-nodulating	Non-nodulating	Non-nodulating	NA	Non-nodulating
Fabales	Fabaceae	Cercidoideae	Bauhinia tomentosa	Transcriptome	1 KT	Leaf	26957	99.9	Non-precursor	Non-nodulating	Non-nodulating	Non-nodulating	Non-nodulating	Non-nodulating	Non-nodulating
Fabales	Fabaceae	Cercidoideae	Cercis canadensis	Genome	Griesmann_GigaDB		34023	96.4	Non-precursor	Non-nodulating	Non-nodulating	Non-nodulating	Non-nodulating	Non-nodulating	Non-nodulating
Fabales	Fabaceae	Cercidoideae	Adenolobus pechuelii	Transcriptome	Czyż et al.	Leaf and stem	55476	63.5	NA	NA	Undetermined	Undetermined	Non-nodulating	NA	Non-nodulating
Fabales	Fabaceae	Caesalpinioideae	Ceratonia siliqua	Transcriptome	Czyż et al.	Leaf and stem	63761	59.9	Precursor	Non-nodulating	Non-nodulating	Non-nodulating	Non-nodulating	NA	Non-nodulating
Fabales	Fabaceae	Caesalpinioideae	Gymnocladus dioicus	Transcriptome	1 KT	Leaf and flower	18727	99.9	Precursor	Non-nodulating	Non-nodulating	Non-nodulating	Non-nodulating	NA	Non-nodulating
Fabales	Fabaceae	Caesalpinioideae	Gymnocladus dioicus	Transcriptome	Czyż et al.	Leaf and stem	54779	62.2	Precursor	Non-nodulating	Non-nodulating	Non-nodulating	Non-nodulating	NA	Non-nodulating
Fabales	Fabaceae	Caesalpinioideae	Gleditsia triacanthos	Transcriptome	1 KT	Leaf and stem	19243	100	Precursor	Non-nodulating	Rhizobial	Non-nodulating	Non-nodulating	NA	Non-nodulating
Fabales	Fabaceae	Caesalpinioideae	Gleditsia sinensis	Transcriptome	1 KT	Leaf	24681	99.9	Precursor	Non-nodulating	Rhizobial	Non-nodulating	Non-nodulating	NA	Non-nodulating
Fabales	Fabaceae	Caesalpinioideae	Senna hebecarpa	Transcriptome	1 KT	Leaf and shoot	12404	99.9	Variable	Non-nodulating	Non-nodulating	Non-nodulating	Non-nodulating	NA	Non-nodulating
Fabales	Fabaceae	Caesalpinioideae	Cassia sturtii	Transcriptome	Czyż et al.	Leaf and stem	63338	61.7	Precursor	Non-nodulating	Non-nodulating	Non-nodulating	Non-nodulating	NA	Non-nodulating
Fabales	Fabaceae	Caesalpinioideae	Senna obtusifolia	Transcriptome	Czyż et al.	Leaf and stem	42283	71.3	Precursor	Non-nodulating	Non-nodulating	Non-nodulating	Non-nodulating	NA	Non-nodulating
Fabales	Fabaceae	Caesalpinioideae	Chamaecrista mimosoides	Transcriptome	Czyż et al.	Leaf and stem	43884	67.3	Fixer	Nodulating	Rhizobial	Nodulating	Non-nodulating	Rhizobial	Nodulating
Fabales	Fabaceae	Caesalpinioideae	Chamaecrista fasciculata	Genome	Griesmann_GigaDB		32832	97.2	Fixer	Nodulating	Rhizobial	Nodulating	Rhizobial	Rhizobial	Nodulating
Fabales	Fabaceae	Caesalpinioideae	Desmanthus illinoensis	Transcriptome	1 KT	Leaf and shoot	8024	99.9	Stable fixer	Nodulating	Rhizobial	Nodulating	Rhizobial	NA	Nodulating
Fabales	Fabaceae	Caesalpinioideae	Mimosa pudica	Genome	Griesmann_GigaDB		33108	97.3	Stable fixer	Nodulating	Rhizobial	Nodulating	Rhizobial	Rhizobial	Nodulating
Fabales	Fabaceae	Caesalpinioideae	Dichrostachys cinerea	Transcriptome	Czyż et al.	Leaf and stem	58881	58.4	Fixer	Nodulating	Rhizobial	Nodulating	Rhizobial	NA	Nodulating
Fabales	Fabaceae	Caesalpinioideae	Desmanthus velutinus	Transcriptome	Czyż et al.	Leaf and stem	50213	62.6	Fixer	Nodulating	Rhizobial	Nodulating	Rhizobial	NA	Nodulating
Fabales	Fabaceae	Caesalpinioideae	Piptadenia stipulacea	Transcriptome	Czyż et al.	Leaf and stem	43413	65	Fixer	Nodulating	Rhizobial	Nodulating	Rhizobial	NA	Nodulating
Fabales	Fabaceae	Caesalpinioideae	Faidherbia albida	Transcriptome	Czyż et al.	Leaf and stem	46268	62.7	Fixer	Nodulating	Rhizobial	Nodulating	Rhizobial	NA	Nodulating
Fabales	Fabaceae	Caesalpinioideae	Acacia pycnantha	Transcriptome	1 KT	Unknown	23149	99.9	Precursor	Variable	Non-nodulating	Nodulating	Rhizobial	NA	Nodulating
Fabales	Fabaceae	Caesalpinioideae	Acacia argyrophylla	Transcriptome	1 KT	Unknown	22135	99.8	Precursor	Variable	Non-nodulating	Nodulating	Rhizobial	NA	Nodulating
Fabales	Fabaceae	Papilionoideae	Xanthocercis zambesiaca	Transcriptome	1 KT	Leaf	26193	99.8	NA	NA	Non-nodulating	Undetermined	Rhizobial	NA	Nodulating
Fabales	Fabaceae	Papilionoideae	Cladrastis lutea	Transcriptome	1 KT	Leaf and flower	21553	99.9	Precursor	Non-nodulating	Rhizobial	Non-nodulating	Unlikely to be nodulating	NA	Undetermined
Fabales	Fabaceae	Papilionoideae	Lupinus polyphyllus	Transcriptome	1 KT	Leaf and flower	14153	99.9	Stable fixer	Nodulating	Rhizobial	Nodulating	Non-nodulating	Rhizobial	Nodulating
Fabales	Fabaceae	Papilionoideae	Lupinus angustifolius	Genome	EnsemblPlants_v47		33074	97.7	Stable fixer	Nodulating	Rhizobial	Nodulating	Rhizobial	Rhizobial	Nodulating
Fabales	Fabaceae	Papilionoideae	Lupinus albus	Genome	Phytozome_V13		38258	93.9	Stable fixer	Nodulating	Rhizobial	Nodulating	Rhizobial	Rhizobial	Nodulating
Fabales	Fabaceae	Papilionoideae	Gompholobium polymorphum	Transcriptome	1 KT	Leaf and flower bud	22767	99.9	Stable fixer	Nodulating	Rhizobial	Nodulating	Rhizobial	NA	Nodulating
Fabales	Fabaceae	Papilionoideae	Arachis hypogaea	Genome	Phytozome_V13		67124	96.5	Stable fixer	Nodulating	Rhizobial	Nodulating	Rhizobial	Rhizobial	Nodulating
Fabales	Fabaceae	Papilionoideae	Nissolia schottii	Genome	Griesmann_GigaDB		36369	95.5	Precursor	Non-nodulating	Non-nodulating	Non-nodulating	Rhizobial	Non-nodulating	Non-nodulating
Fabales	Fabaceae	Papilionoideae	Wisteria floribunda	Transcriptome	1 KT	Leaf, stem and flower	6179	99.9	Stable fixer	Nodulating	Rhizobial	Nodulating	Non-nodulating	NA	Nodulating
Fabales	Fabaceae	Papilionoideae	Lotus japonicus	Genome	Phytozome_V13		28251	97.1	Stable fixer	Nodulating	Rhizobial	Nodulating	Rhizobial	Rhizobial	Nodulating
Fabales	Fabaceae	Papilionoideae	Glycyrrhiza glabra	Transcriptome	1 KT	Shoot and root	22514	99.8	Stable fixer	Nodulating	Rhizobial	Nodulating	Rhizobial	NA	Nodulating
Fabales	Fabaceae	Papilionoideae	Glycyrrhiza lepidota	Transcriptome	1 KT	Shoot and root	23172	99.3	Stable fixer	Nodulating	Rhizobial	Nodulating	Rhizobial	NA	Nodulating
Fabales	Fabaceae	Papilionoideae	Astragalus membranaceus	Transcriptome	1 KT	Shoot and root	21090	99.8	Stable fixer	Nodulating	Rhizobial	Nodulating	Rhizobial	NA	Nodulating
Fabales	Fabaceae	Papilionoideae	Cicer arietinum	Genome	Phytozome_V13		28269	98.4	Stable fixer	Nodulating	Rhizobial	Nodulating	Rhizobial	Rhizobial	Nodulating
Fabales	Fabaceae	Papilionoideae	Lathyrus sativus	Transcriptome	1 KT	Shoot and root	19909	99.9	Stable fixer	Nodulating	Rhizobial	Nodulating	Rhizobial	NA	Nodulating
Fabales	Fabaceae	Papilionoideae	Trifolium pratense	Genome	EnsemblPlants_v47		39917	94.4	Stable fixer	Nodulating	Rhizobial	Nodulating	Rhizobial	Rhizobial	Nodulating
Fabales	Fabaceae	Papilionoideae	Medicago truncatula	Genome	EnsemblPlants_v47		50444	89.1	Stable fixer	Nodulating	Rhizobial	Nodulating	Rhizobial	Rhizobial	Nodulating
Fabales	Fabaceae	Papilionoideae	Apios americana	Transcriptome	1 KT	Shoot and root	16506	99.9	Stable fixer	Nodulating	Rhizobial	Nodulating	Rhizobial	Rhizobial	Nodulating
Fabales	Fabaceae	Papilionoideae	Codariocalyx motorius	Transcriptome	1 KT	Leaf and stem	18864	99.9	NA	NA	NA	Nodulating	Rhizobial	NA	Nodulating
Fabales	Fabaceae	Papilionoideae	Cajanus cajan	Genome	PLAZA_4		48644	95	Stable fixer	Nodulating	Rhizobial	Nodulating	Rhizobial	NA	Nodulating
Fabales	Fabaceae	Papilionoideae	Phaseolus vulgaris	Genome	EnsemblPlants_v47		28134	97.5	Stable fixer	Nodulating	Rhizobial	Nodulating	Rhizobial	Rhizobial	Nodulating
Fabales	Fabaceae	Papilionoideae	Vigna angularis	Genome	EnsemblPlants_v47		33860	94.9	Stable fixer	Nodulating	Rhizobial	Nodulating	Rhizobial	Rhizobial	Nodulating
Fabales	Fabaceae	Papilionoideae	Vigna radiata	Genome	EnsemblPlants_v47		22368	98.1	Stable fixer	Nodulating	Rhizobial	Nodulating	Rhizobial	Rhizobial	Nodulating
Fabales	Fabaceae	Papilionoideae	Bituminaria bituminosa	Transcriptome	1 KT	Leaf and flower bud	23258	99.8	Stable fixer	Nodulating	Rhizobial	Nodulating	Rhizobial	NA	Nodulating
Fabales	Fabaceae	Papilionoideae	Glycine max	Genome	EnsemblPlants_v47		55897	93.7	Stable fixer	Nodulating	Rhizobial	Nodulating	Rhizobial	Rhizobial	Nodulating
Fabales	Fabaceae	Papilionoideae	Glycine soja	Transcriptome	1 KT	Root	52737	97.4	Stable fixer	Nodulating	Rhizobial	Nodulating	Rhizobial	Rhizobial	Nodulating
* 1 KT = One Thousand Plant Transcriptomes Initiative
