# Supplementary material for: Gain or Loss? Evidence for Legume Predisposition to Symbiotic Interactions with Rhizobia via Loss of Pathogen-Resistance-Related Gene Families
Source: Int J Mol Sci. 2022 Dec 15;23(24):16003. doi: 10.3390/ijms232416003 (PMC9783688; doi:10.3390/ijms232416003)
Supplement: Supplementary file 1 [file ijms-23-16003-s001.zip › Supplementary Table S2_Gene counts vs transcriptome size.xls]

## Sheet: summary_ortogroups
orthogroup	is_nodulating	group_genes	count	total_genes	ratio	log10_ratio
OG0000085	Acacia_argyrophylla	1	14	22135	0.000632482	-3.19895
OG0000085	Acacia_pycnantha	1	16	23149	0.000691175	-3.16041
OG0000085	Alnus_glutinosa	1	15	43087	0.000348133	-3.45825
OG0000085	Apech	0	15	55476	0.000270387	-3.56801
OG0000085	Apios_americana	1	6	16506	0.000363504	-3.43949
OG0000085	Arabidopsis_thaliana	0	9	27628	0.000325756	-3.48711
OG0000085	Arachis_hypogaea	1	36	67124	0.000536321	-3.27058
OG0000085	Astragalus_membranaceus	1	18	21090	0.000853485	-3.0688
OG0000085	Bauhinia_tomentosa	0	10	26957	0.000370961	-3.43067
OG0000085	Begonia_fuchsioides	0	10	51638	0.000193656	-3.71297
OG0000085	Bituminaria_bituminosa	1	15	23258	0.000644939	-3.19048
OG0000085	Brachypodium_distachyon	0	8	34310	0.000233168	-3.63233
OG0000085	Cajanus_cajan	1	29	48644	0.000596168	-3.22463
OG0000085	Casuarina_glauca	1	24	26282	0.000913173	-3.03945
OG0000085	Chamaecrista_fasciculata	1	20	32832	0.000609162	-3.21527
OG0000085	Cicer_arietinum	1	21	28269	0.000742863	-3.12909
OG0000085	Citrullus_lanatus	0	5	23438	0.000213329	-3.67095
OG0000085	Cladrastis_lutea	None	8	21553	0.000371178	-3.43042
OG0000085	Cmim	1	22	43884	0.000501322	-3.29988
OG0000085	Codariocalyx_motorius	1	18	18864	0.000954198	-3.02036
OG0000085	Copaifera_officinalis	0	8	19687	0.00040636	-3.39109
OG0000085	Csil	0	18	63761	0.000282304	-3.54928
OG0000085	Cstu	0	21	63338	0.000331555	-3.47945
OG0000085	Cucumis_sativus	0	5	23780	0.000210261	-3.67724
OG0000085	Datisca_glomerata	1	10	37042	0.000269964	-3.56869
OG0000085	Dcin	1	31	58881	0.000526486	-3.27861
OG0000085	Desmanthus_illinoensis	1	4	8024	0.000498504	-3.30233
OG0000085	Discaria_trinervis	1	7	32886	0.000212857	-3.67191
OG0000085	Dryas_drummondii	1	11	25030	0.000439473	-3.35707
OG0000085	Dvel	1	28	50213	0.000557625	-3.25366
OG0000085	Falb	1	11	46268	0.000237745	-3.62389
OG0000085	Fragaria_vesca	0	9	32074	0.000280601	-3.55191
OG0000085	Gdio	0	14	54779	0.000255572	-3.59249
OG0000085	Gleditsia_sinensis	0	16	24681	0.000648272	-3.18824
OG0000085	Gleditsia_triacanthos	0	6	19243	0.000311802	-3.50612
OG0000085	Glycine_max	1	34	55897	0.000608262	-3.21591
OG0000085	Glycine_soja	1	24	52737	0.000455088	-3.3419
OG0000085	Glycyrrhiza_glabra	1	17	22514	0.000755086	-3.122
OG0000085	Glycyrrhiza_lepidota	1	12	23172	0.000517866	-3.28578
OG0000085	Gompholobium_polymorphum	1	14	22767	0.000614925	-3.21118
OG0000085	Gymnocladus_dioicus	0	9	18727	0.00048059	-3.31823
OG0000085	Humulus_lupullus	0	11	82090	0.000133999	-3.8729
OG0000085	Juglans_regia	0	11	41081	0.000267764	-3.57225
OG0000085	Lathyrus_sativus	1	9	19909	0.000452057	-3.34481
OG0000085	Linum_usitatissimum	0	18	43471	0.000414069	-3.38293
OG0000085	Lotus_japonicus	1	28	28251	0.000991115	-3.00388
OG0000085	Lupinus_albus	1	11	38258	0.000287522	-3.54133
OG0000085	Lupinus_angustifolius	1	16	33074	0.000483764	-3.31537
OG0000085	Lupinus_polyphyllus	1	8	14153	0.000565251	-3.24776
OG0000085	Manihot_esculenta	0	6	33044	0.000181576	-3.74094
OG0000085	Medicago_truncatula	1	44	50444	0.000872254	-3.05936
OG0000085	Mimosa_pudica	1	26	33108	0.000785309	-3.10496
OG0000085	Mimulus_guttatus	0	10	28140	0.000355366	-3.44932
OG0000085	Nissolia_schottii	0	23	36369	0.000632407	-3.199
OG0000085	Oryza_sativa	0	8	35775	0.00022362	-3.65049
OG0000085	Phaseolus_vulgaris	1	18	28134	0.000639795	-3.19396
OG0000085	Polygala_lutea	0	9	28082	0.00032049	-3.49419
OG0000085	Populus_trichocarpa	0	12	41335	0.000290311	-3.53714
OG0000085	Prunus_persica	0	8	26873	0.000297697	-3.52623
OG0000085	Psti	1	28	43413	0.000644968	-3.19046
OG0000085	Pyrus_communis	0	8	37445	0.000213647	-3.6703
OG0000085	Quillaja_saponaria	0	5	23055	0.000216873	-3.6638
OG0000085	Ricinus_communis	0	2	31221	6.40594e-05	-4.19342
OG0000085	Rubus_occidentalis	0	6	33286	0.000180256	-3.74411
OG0000085	Senna_hebecarpa	0	14	12404	0.00112867	-2.94743
OG0000085	Sobt	0	30	42283	0.000709505	-3.14904
OG0000085	Solanum_lycopersicum	0	7	34429	0.000203317	-3.69183
OG0000085	Trifolium_pratense	1	33	39917	0.000826715	-3.08264
OG0000085	Vigna_angularis	1	18	33860	0.000531601	-3.27441
OG0000085	Vigna_radiata	1	8	22368	0.000357654	-3.44654
OG0000085	Vitis_vinifera	0	11	29927	0.000367561	-3.43467
OG0000085	Wisteria_floribunda	1	7	6179	0.00113287	-2.94582
OG0000085	Xanthocercis_zambesiaca	1	11	26193	0.00041996	-3.37679
OG0000085	Ziziphus_jujuba	0	13	28799	0.000451405	-3.34543
OG0000085	g_Cercis_canadensis	0	14	34023	0.000411486	-3.38564
OG0001813	Acacia_argyrophylla	1	1	22135	4.51773e-05	-4.34508
OG0001813	Acacia_pycnantha	1	0	23149	0	-14.3645
OG0001813	Alnus_glutinosa	1	0	43087	0	-14.6343
OG0001813	Apech	0	1	55476	1.80258e-05	-4.74411
OG0001813	Apios_americana	1	5	16506	0.00030292	-3.51867
OG0001813	Arabidopsis_thaliana	0	0	27628	0	-14.4413
OG0001813	Arachis_hypogaea	1	12	67124	0.000178774	-3.7477
OG0001813	Astragalus_membranaceus	1	5	21090	0.000237079	-3.62511
OG0001813	Bauhinia_tomentosa	0	1	26957	3.70961e-05	-4.43067
OG0001813	Begonia_fuchsioides	0	0	51638	0	-14.713
OG0001813	Bituminaria_bituminosa	1	1	23258	4.2996e-05	-4.36657
OG0001813	Brachypodium_distachyon	0	0	34310	0	-14.5354
OG0001813	Cajanus_cajan	1	17	48644	0.000349478	-3.45658
OG0001813	Casuarina_glauca	1	0	26282	0	-14.4197
OG0001813	Chamaecrista_fasciculata	1	0	32832	0	-14.5163
OG0001813	Cicer_arietinum	1	8	28269	0.000282996	-3.54822
OG0001813	Citrullus_lanatus	0	0	23438	0	-14.3699
OG0001813	Cladrastis_lutea	None	0	21553	0	-14.3335
OG0001813	Cmim	1	5	43884	0.000113937	-3.94334
OG0001813	Codariocalyx_motorius	1	7	18864	0.000371077	-3.43054
OG0001813	Copaifera_officinalis	0	0	19687	0	-14.2942
OG0001813	Csil	0	7	63761	0.000109785	-3.95946
OG0001813	Cstu	0	7	63338	0.000110518	-3.95657
OG0001813	Cucumis_sativus	0	0	23780	0	-14.3762
OG0001813	Datisca_glomerata	1	0	37042	0	-14.5687
OG0001813	Dcin	1	4	58881	6.79336e-05	-4.16792
OG0001813	Desmanthus_illinoensis	1	0	8024	0	-13.9044
OG0001813	Discaria_trinervis	1	0	32886	0	-14.517
OG0001813	Dryas_drummondii	1	0	25030	0	-14.3985
OG0001813	Dvel	1	7	50213	0.000139406	-3.85572
OG0001813	Falb	1	6	46268	0.000129679	-3.88713
OG0001813	Fragaria_vesca	0	0	32074	0	-14.5062
OG0001813	Gdio	0	0	54779	0	-14.7386
OG0001813	Gleditsia_sinensis	0	1	24681	4.0517e-05	-4.39236
OG0001813	Gleditsia_triacanthos	0	0	19243	0	-14.2843
OG0001813	Glycine_max	1	21	55897	0.000375691	-3.42517
OG0001813	Glycine_soja	1	7	52737	0.000132734	-3.87702
OG0001813	Glycyrrhiza_glabra	1	5	22514	0.000222084	-3.65348
OG0001813	Glycyrrhiza_lepidota	1	4	23172	0.000172622	-3.7629
OG0001813	Gompholobium_polymorphum	1	1	22767	4.39232e-05	-4.35731
OG0001813	Gymnocladus_dioicus	0	0	18727	0	-14.2725
OG0001813	Humulus_lupullus	0	0	82090	0	-14.9143
OG0001813	Juglans_regia	0	0	41081	0	-14.6136
OG0001813	Lathyrus_sativus	1	6	19909	0.000301371	-3.5209
OG0001813	Linum_usitatissimum	0	0	43471	0	-14.6382
OG0001813	Lotus_japonicus	1	8	28251	0.000283176	-3.54794
OG0001813	Lupinus_albus	1	5	38258	0.000130692	-3.88375
OG0001813	Lupinus_angustifolius	1	6	33074	0.000181411	-3.74134
OG0001813	Lupinus_polyphyllus	1	0	14153	0	-14.1508
OG0001813	Manihot_esculenta	0	0	33044	0	-14.5191
OG0001813	Medicago_truncatula	1	9	50444	0.000178416	-3.74857
OG0001813	Mimosa_pudica	1	3	33108	9.06125e-05	-4.04281
OG0001813	Mimulus_guttatus	0	0	28140	0	-14.4493
OG0001813	Nissolia_schottii	0	5	36369	0.00013748	-3.86176
OG0001813	Oryza_sativa	0	0	35775	0	-14.5536
OG0001813	Phaseolus_vulgaris	1	19	28134	0.000675339	-3.17048
OG0001813	Polygala_lutea	0	1	28082	3.561e-05	-4.44843
OG0001813	Populus_trichocarpa	0	0	41335	0	-14.6163
OG0001813	Prunus_persica	0	0	26873	0	-14.4293
OG0001813	Psti	1	7	43413	0.000161242	-3.79252
OG0001813	Pyrus_communis	0	0	37445	0	-14.5734
OG0001813	Quillaja_saponaria	0	0	23055	0	-14.3628
OG0001813	Ricinus_communis	0	0	31221	0	-14.4944
OG0001813	Rubus_occidentalis	0	0	33286	0	-14.5223
OG0001813	Senna_hebecarpa	0	0	12404	0	-14.0936
OG0001813	Sobt	0	3	42283	7.09505e-05	-4.14904
OG0001813	Solanum_lycopersicum	0	0	34429	0	-14.5369
OG0001813	Trifolium_pratense	1	10	39917	0.00025052	-3.60116
OG0001813	Vigna_angularis	1	16	33860	0.000472534	-3.32557
OG0001813	Vigna_radiata	1	0	22368	0	-14.3496
OG0001813	Vitis_vinifera	0	0	29927	0	-14.4761
OG0001813	Wisteria_floribunda	1	2	6179	0.000323677	-3.48989
OG0001813	Xanthocercis_zambesiaca	1	4	26193	0.000152713	-3.81613
OG0001813	Ziziphus_jujuba	0	0	28799	0	-14.4594
OG0001813	g_Cercis_canadensis	0	1	34023	2.93919e-05	-4.53177
OG0002264	Acacia_argyrophylla	1	0	22135	0	-14.3451
OG0002264	Acacia_pycnantha	1	1	23149	4.31984e-05	-4.36453
OG0002264	Alnus_glutinosa	1	0	43087	0	-14.6343
OG0002264	Apech	0	0	55476	0	-14.7441
OG0002264	Apios_americana	1	2	16506	0.000121168	-3.91661
OG0002264	Arabidopsis_thaliana	0	0	27628	0	-14.4413
OG0002264	Arachis_hypogaea	1	9	67124	0.00013408	-3.87264
OG0002264	Astragalus_membranaceus	1	10	21090	0.000474158	-3.32408
OG0002264	Bauhinia_tomentosa	0	0	26957	0	-14.4307
OG0002264	Begonia_fuchsioides	0	0	51638	0	-14.713
OG0002264	Bituminaria_bituminosa	1	4	23258	0.000171984	-3.76451
OG0002264	Brachypodium_distachyon	0	0	34310	0	-14.5354
OG0002264	Cajanus_cajan	1	9	48644	0.000185018	-3.73279
OG0002264	Casuarina_glauca	1	0	26282	0	-14.4197
OG0002264	Chamaecrista_fasciculata	1	0	32832	0	-14.5163
OG0002264	Cicer_arietinum	1	6	28269	0.000212247	-3.67316
OG0002264	Citrullus_lanatus	0	2	23438	8.53315e-05	-4.06889
OG0002264	Cladrastis_lutea	None	4	21553	0.000185589	-3.73145
OG0002264	Cmim	1	0	43884	0	-14.6423
OG0002264	Codariocalyx_motorius	1	3	18864	0.000159033	-3.79851
OG0002264	Copaifera_officinalis	0	0	19687	0	-14.2942
OG0002264	Csil	0	0	63761	0	-14.8046
OG0002264	Cstu	0	1	63338	1.57883e-05	-4.80166
OG0002264	Cucumis_sativus	0	0	23780	0	-14.3762
OG0002264	Datisca_glomerata	1	1	37042	2.69964e-05	-4.56869
OG0002264	Dcin	1	1	58881	1.69834e-05	-4.76998
OG0002264	Desmanthus_illinoensis	1	0	8024	0	-13.9044
OG0002264	Discaria_trinervis	1	4	32886	0.000121632	-3.91495
OG0002264	Dryas_drummondii	1	0	25030	0	-14.3985
OG0002264	Dvel	1	1	50213	1.99152e-05	-4.70082
OG0002264	Falb	1	2	46268	4.32264e-05	-4.36425
OG0002264	Fragaria_vesca	0	0	32074	0	-14.5062
OG0002264	Gdio	0	0	54779	0	-14.7386
OG0002264	Gleditsia_sinensis	0	0	24681	0	-14.3924
OG0002264	Gleditsia_triacanthos	0	0	19243	0	-14.2843
OG0002264	Glycine_max	1	13	55897	0.000232571	-3.63345
OG0002264	Glycine_soja	1	6	52737	0.000113772	-3.94396
OG0002264	Glycyrrhiza_glabra	1	5	22514	0.000222084	-3.65348
OG0002264	Glycyrrhiza_lepidota	1	8	23172	0.000345244	-3.46187
OG0002264	Gompholobium_polymorphum	1	2	22767	8.78464e-05	-4.05628
OG0002264	Gymnocladus_dioicus	0	0	18727	0	-14.2725
OG0002264	Humulus_lupullus	0	4	82090	4.8727e-05	-4.31223
OG0002264	Juglans_regia	0	0	41081	0	-14.6136
OG0002264	Lathyrus_sativus	1	7	19909	0.0003516	-3.45395
OG0002264	Linum_usitatissimum	0	0	43471	0	-14.6382
OG0002264	Lotus_japonicus	1	8	28251	0.000283176	-3.54794
OG0002264	Lupinus_albus	1	3	38258	7.8415e-05	-4.1056
OG0002264	Lupinus_angustifolius	1	4	33074	0.000120941	-3.91743
OG0002264	Lupinus_polyphyllus	1	2	14153	0.000141313	-3.84982
OG0002264	Manihot_esculenta	0	1	33044	3.02627e-05	-4.51909
OG0002264	Medicago_truncatula	1	29	50444	0.000574895	-3.24041
OG0002264	Mimosa_pudica	1	0	33108	0	-14.5199
OG0002264	Mimulus_guttatus	0	0	28140	0	-14.4493
OG0002264	Nissolia_schottii	0	9	36369	0.000247463	-3.60649
OG0002264	Oryza_sativa	0	0	35775	0	-14.5536
OG0002264	Phaseolus_vulgaris	1	12	28134	0.00042653	-3.37005
OG0002264	Polygala_lutea	0	0	28082	0	-14.4484
OG0002264	Populus_trichocarpa	0	0	41335	0	-14.6163
OG0002264	Prunus_persica	0	0	26873	0	-14.4293
OG0002264	Psti	1	1	43413	2.30346e-05	-4.63762
OG0002264	Pyrus_communis	0	0	37445	0	-14.5734
OG0002264	Quillaja_saponaria	0	1	23055	4.33745e-05	-4.36277
OG0002264	Ricinus_communis	0	0	31221	0	-14.4944
OG0002264	Rubus_occidentalis	0	0	33286	0	-14.5223
OG0002264	Senna_hebecarpa	0	0	12404	0	-14.0936
OG0002264	Sobt	0	0	42283	0	-14.6262
OG0002264	Solanum_lycopersicum	0	0	34429	0	-14.5369
OG0002264	Trifolium_pratense	1	11	39917	0.000275572	-3.55977
OG0002264	Vigna_angularis	1	10	33860	0.000295334	-3.52969
OG0002264	Vigna_radiata	1	5	22368	0.000223534	-3.65066
OG0002264	Vitis_vinifera	0	0	29927	0	-14.4761
OG0002264	Wisteria_floribunda	1	1	6179	0.000161838	-3.79092
OG0002264	Xanthocercis_zambesiaca	1	2	26193	7.63563e-05	-4.11716
OG0002264	Ziziphus_jujuba	0	8	28799	0.000277787	-3.55629
OG0002264	g_Cercis_canadensis	0	0	34023	0	-14.5318
OG0004107	Acacia_argyrophylla	1	2	22135	9.03546e-05	-4.04405
OG0004107	Acacia_pycnantha	1	1	23149	4.31984e-05	-4.36453
OG0004107	Alnus_glutinosa	1	1	43087	2.32089e-05	-4.63435
OG0004107	Apech	0	1	55476	1.80258e-05	-4.74411
OG0004107	Apios_americana	1	0	16506	0	-14.2176
OG0004107	Arabidopsis_thaliana	0	2	27628	7.23903e-05	-4.14032
OG0004107	Arachis_hypogaea	1	7	67124	0.000104285	-3.98178
OG0004107	Astragalus_membranaceus	1	0	21090	0	-14.3241
OG0004107	Bauhinia_tomentosa	0	1	26957	3.70961e-05	-4.43067
OG0004107	Begonia_fuchsioides	0	1	51638	1.93656e-05	-4.71297
OG0004107	Bituminaria_bituminosa	1	0	23258	0	-14.3666
OG0004107	Brachypodium_distachyon	0	3	34310	8.74381e-05	-4.0583
OG0004107	Cajanus_cajan	1	0	48644	0	-14.687
OG0004107	Casuarina_glauca	1	1	26282	3.80489e-05	-4.41966
OG0004107	Chamaecrista_fasciculata	1	1	32832	3.04581e-05	-4.5163
OG0004107	Cicer_arietinum	1	0	28269	0	-14.4513
OG0004107	Citrullus_lanatus	0	1	23438	4.26658e-05	-4.36992
OG0004107	Cladrastis_lutea	None	0	21553	0	-14.3335
OG0004107	Cmim	1	2	43884	4.55747e-05	-4.34128
OG0004107	Codariocalyx_motorius	1	0	18864	0	-14.2756
OG0004107	Copaifera_officinalis	0	2	19687	0.00010159	-3.99315
OG0004107	Csil	0	1	63761	1.56836e-05	-4.80456
OG0004107	Cstu	0	2	63338	3.15766e-05	-4.50063
OG0004107	Cucumis_sativus	0	1	23780	4.20521e-05	-4.37621
OG0004107	Datisca_glomerata	1	2	37042	5.39928e-05	-4.26766
OG0004107	Dcin	1	1	58881	1.69834e-05	-4.76998
OG0004107	Desmanthus_illinoensis	1	1	8024	0.000124626	-3.90439
OG0004107	Discaria_trinervis	1	4	32886	0.000121632	-3.91495
OG0004107	Dryas_drummondii	1	3	25030	0.000119856	-3.92134
OG0004107	Dvel	1	2	50213	3.98303e-05	-4.39979
OG0004107	Falb	1	1	46268	2.16132e-05	-4.66528
OG0004107	Fragaria_vesca	0	3	32074	9.35337e-05	-4.02903
OG0004107	Gdio	0	1	54779	1.82552e-05	-4.73861
OG0004107	Gleditsia_sinensis	0	1	24681	4.0517e-05	-4.39236
OG0004107	Gleditsia_triacanthos	0	1	19243	5.19669e-05	-4.28427
OG0004107	Glycine_max	1	0	55897	0	-14.7474
OG0004107	Glycine_soja	1	0	52737	0	-14.7221
OG0004107	Glycyrrhiza_glabra	1	0	22514	0	-14.3525
OG0004107	Glycyrrhiza_lepidota	1	0	23172	0	-14.365
OG0004107	Gompholobium_polymorphum	1	0	22767	0	-14.3573
OG0004107	Gymnocladus_dioicus	0	3	18727	0.000160197	-3.79535
OG0004107	Humulus_lupullus	0	5	82090	6.09088e-05	-4.21532
OG0004107	Juglans_regia	0	5	41081	0.000121711	-3.91467
OG0004107	Lathyrus_sativus	1	0	19909	0	-14.299
OG0004107	Linum_usitatissimum	0	6	43471	0.000138023	-3.86005
OG0004107	Lotus_japonicus	1	0	28251	0	-14.451
OG0004107	Lupinus_albus	1	0	38258	0	-14.5827
OG0004107	Lupinus_angustifolius	1	0	33074	0	-14.5195
OG0004107	Lupinus_polyphyllus	1	0	14153	0	-14.1508
OG0004107	Manihot_esculenta	0	3	33044	9.0788e-05	-4.04197
OG0004107	Medicago_truncatula	1	0	50444	0	-14.7028
OG0004107	Mimosa_pudica	1	1	33108	3.02042e-05	-4.51993
OG0004107	Mimulus_guttatus	0	18	28140	0.000639659	-3.19405
OG0004107	Nissolia_schottii	0	2	36369	5.49919e-05	-4.2597
OG0004107	Oryza_sativa	0	1	35775	2.79525e-05	-4.55358
OG0004107	Phaseolus_vulgaris	1	0	28134	0	-14.4492
OG0004107	Polygala_lutea	0	5	28082	0.00017805	-3.74946
OG0004107	Populus_trichocarpa	0	2	41335	4.83851e-05	-4.31529
OG0004107	Prunus_persica	0	7	26873	0.000260485	-3.58422
OG0004107	Psti	1	0	43413	0	-14.6376
OG0004107	Pyrus_communis	0	3	37445	8.01175e-05	-4.09627
OG0004107	Quillaja_saponaria	0	2	23055	8.67491e-05	-4.06174
OG0004107	Ricinus_communis	0	2	31221	6.40594e-05	-4.19342
OG0004107	Rubus_occidentalis	0	5	33286	0.000150213	-3.82329
OG0004107	Senna_hebecarpa	0	0	12404	0	-14.0936
OG0004107	Sobt	0	3	42283	7.09505e-05	-4.14904
OG0004107	Solanum_lycopersicum	0	9	34429	0.000261408	-3.58268
OG0004107	Trifolium_pratense	1	0	39917	0	-14.6012
OG0004107	Vigna_angularis	1	0	33860	0	-14.5297
OG0004107	Vigna_radiata	1	0	22368	0	-14.3496
OG0004107	Vitis_vinifera	0	2	29927	6.68293e-05	-4.17503
OG0004107	Wisteria_floribunda	1	0	6179	0	-13.7909
OG0004107	Xanthocercis_zambesiaca	1	0	26193	0	-14.4182
OG0004107	Ziziphus_jujuba	0	8	28799	0.000277787	-3.55629
OG0004107	g_Cercis_canadensis	0	1	34023	2.93919e-05	-4.53177
OG0009254	Acacia_argyrophylla	1	1	22135	4.51773e-05	-4.34508
OG0009254	Acacia_pycnantha	1	1	23149	4.31984e-05	-4.36453
OG0009254	Alnus_glutinosa	1	0	43087	0	-14.6343
OG0009254	Apech	0	0	55476	0	-14.7441
OG0009254	Apios_americana	1	2	16506	0.000121168	-3.91661
OG0009254	Arabidopsis_thaliana	0	0	27628	0	-14.4413
OG0009254	Arachis_hypogaea	1	5	67124	7.4489e-05	-4.12791
OG0009254	Astragalus_membranaceus	1	6	21090	0.000284495	-3.54593
OG0009254	Bauhinia_tomentosa	0	0	26957	0	-14.4307
OG0009254	Begonia_fuchsioides	0	0	51638	0	-14.713
OG0009254	Bituminaria_bituminosa	1	2	23258	8.59919e-05	-4.06554
OG0009254	Brachypodium_distachyon	0	0	34310	0	-14.5354
OG0009254	Cajanus_cajan	1	1	48644	2.05575e-05	-4.68703
OG0009254	Casuarina_glauca	1	0	26282	0	-14.4197
OG0009254	Chamaecrista_fasciculata	1	0	32832	0	-14.5163
OG0009254	Cicer_arietinum	1	5	28269	0.000176872	-3.75234
OG0009254	Citrullus_lanatus	0	0	23438	0	-14.3699
OG0009254	Cladrastis_lutea	None	1	21553	4.63973e-05	-4.33351
OG0009254	Cmim	1	0	43884	0	-14.6423
OG0009254	Codariocalyx_motorius	1	3	18864	0.000159033	-3.79851
OG0009254	Copaifera_officinalis	0	0	19687	0	-14.2942
OG0009254	Csil	0	2	63761	3.13671e-05	-4.50353
OG0009254	Cstu	0	0	63338	0	-14.8017
OG0009254	Cucumis_sativus	0	0	23780	0	-14.3762
OG0009254	Datisca_glomerata	1	0	37042	0	-14.5687
OG0009254	Dcin	1	1	58881	1.69834e-05	-4.76998
OG0009254	Desmanthus_illinoensis	1	0	8024	0	-13.9044
OG0009254	Discaria_trinervis	1	0	32886	0	-14.517
OG0009254	Dryas_drummondii	1	0	25030	0	-14.3985
OG0009254	Dvel	1	0	50213	0	-14.7008
OG0009254	Falb	1	2	46268	4.32264e-05	-4.36425
OG0009254	Fragaria_vesca	0	0	32074	0	-14.5062
OG0009254	Gdio	0	0	54779	0	-14.7386
OG0009254	Gleditsia_sinensis	0	0	24681	0	-14.3924
OG0009254	Gleditsia_triacanthos	0	0	19243	0	-14.2843
OG0009254	Glycine_max	1	6	55897	0.00010734	-3.96924
OG0009254	Glycine_soja	1	2	52737	3.7924e-05	-4.42109
OG0009254	Glycyrrhiza_glabra	1	1	22514	4.44168e-05	-4.35245
OG0009254	Glycyrrhiza_lepidota	1	1	23172	4.31555e-05	-4.36496
OG0009254	Gompholobium_polymorphum	1	0	22767	0	-14.3573
OG0009254	Gymnocladus_dioicus	0	0	18727	0	-14.2725
OG0009254	Humulus_lupullus	0	0	82090	0	-14.9143
OG0009254	Juglans_regia	0	0	41081	0	-14.6136
OG0009254	Lathyrus_sativus	1	2	19909	0.000100457	-3.99802
OG0009254	Linum_usitatissimum	0	0	43471	0	-14.6382
OG0009254	Lotus_japonicus	1	0	28251	0	-14.451
OG0009254	Lupinus_albus	1	0	38258	0	-14.5827
OG0009254	Lupinus_angustifolius	1	0	33074	0	-14.5195
OG0009254	Lupinus_polyphyllus	1	1	14153	7.06564e-05	-4.15085
OG0009254	Manihot_esculenta	0	0	33044	0	-14.5191
OG0009254	Medicago_truncatula	1	10	50444	0.00019824	-3.70281
OG0009254	Mimosa_pudica	1	3	33108	9.06125e-05	-4.04281
OG0009254	Mimulus_guttatus	0	0	28140	0	-14.4493
OG0009254	Nissolia_schottii	0	6	36369	0.000164976	-3.78258
OG0009254	Oryza_sativa	0	0	35775	0	-14.5536
OG0009254	Phaseolus_vulgaris	1	1	28134	3.55442e-05	-4.44923
OG0009254	Polygala_lutea	0	0	28082	0	-14.4484
OG0009254	Populus_trichocarpa	0	0	41335	0	-14.6163
OG0009254	Prunus_persica	0	0	26873	0	-14.4293
OG0009254	Psti	1	3	43413	6.91037e-05	-4.1605
OG0009254	Pyrus_communis	0	0	37445	0	-14.5734
OG0009254	Quillaja_saponaria	0	0	23055	0	-14.3628
OG0009254	Ricinus_communis	0	0	31221	0	-14.4944
OG0009254	Rubus_occidentalis	0	0	33286	0	-14.5223
OG0009254	Senna_hebecarpa	0	1	12404	8.06192e-05	-4.09356
OG0009254	Sobt	0	0	42283	0	-14.6262
OG0009254	Solanum_lycopersicum	0	0	34429	0	-14.5369
OG0009254	Trifolium_pratense	1	9	39917	0.000225468	-3.64692
OG0009254	Vigna_angularis	1	2	33860	5.90667e-05	-4.22866
OG0009254	Vigna_radiata	1	2	22368	8.94134e-05	-4.0486
OG0009254	Vitis_vinifera	0	0	29927	0	-14.4761
OG0009254	Wisteria_floribunda	1	0	6179	0	-13.7909
OG0009254	Xanthocercis_zambesiaca	1	2	26193	7.63563e-05	-4.11716
OG0009254	Ziziphus_jujuba	0	0	28799	0	-14.4594
OG0009254	g_Cercis_canadensis	0	0	34023	0	-14.5318
OG0010936	Acacia_argyrophylla	1	1	22135	4.51773e-05	-4.34508
OG0010936	Acacia_pycnantha	1	0	23149	0	-14.3645
OG0010936	Alnus_glutinosa	1	1	43087	2.32089e-05	-4.63435
OG0010936	Apech	0	1	55476	1.80258e-05	-4.74411
OG0010936	Apios_americana	1	0	16506	0	-14.2176
OG0010936	Arabidopsis_thaliana	0	1	27628	3.61952e-05	-4.44135
OG0010936	Arachis_hypogaea	1	0	67124	0	-14.8269
OG0010936	Astragalus_membranaceus	1	0	21090	0	-14.3241
OG0010936	Bauhinia_tomentosa	0	1	26957	3.70961e-05	-4.43067
OG0010936	Begonia_fuchsioides	0	3	51638	5.80968e-05	-4.23585
OG0010936	Bituminaria_bituminosa	1	0	23258	0	-14.3666
OG0010936	Brachypodium_distachyon	0	1	34310	2.9146e-05	-4.53542
OG0010936	Cajanus_cajan	1	0	48644	0	-14.687
OG0010936	Casuarina_glauca	1	2	26282	7.60977e-05	-4.11863
OG0010936	Chamaecrista_fasciculata	1	0	32832	0	-14.5163
OG0010936	Cicer_arietinum	1	0	28269	0	-14.4513
OG0010936	Citrullus_lanatus	0	1	23438	4.26658e-05	-4.36992
OG0010936	Cladrastis_lutea	None	0	21553	0	-14.3335
OG0010936	Cmim	1	0	43884	0	-14.6423
OG0010936	Codariocalyx_motorius	1	0	18864	0	-14.2756
OG0010936	Copaifera_officinalis	0	1	19687	5.07949e-05	-4.29418
OG0010936	Csil	0	1	63761	1.56836e-05	-4.80456
OG0010936	Cstu	0	0	63338	0	-14.8017
OG0010936	Cucumis_sativus	0	1	23780	4.20521e-05	-4.37621
OG0010936	Datisca_glomerata	1	1	37042	2.69964e-05	-4.56869
OG0010936	Dcin	1	1	58881	1.69834e-05	-4.76998
OG0010936	Desmanthus_illinoensis	1	0	8024	0	-13.9044
OG0010936	Discaria_trinervis	1	3	32886	9.12242e-05	-4.03989
OG0010936	Dryas_drummondii	1	3	25030	0.000119856	-3.92134
OG0010936	Dvel	1	1	50213	1.99152e-05	-4.70082
OG0010936	Falb	1	1	46268	2.16132e-05	-4.66528
OG0010936	Fragaria_vesca	0	2	32074	6.23558e-05	-4.20512
OG0010936	Gdio	0	1	54779	1.82552e-05	-4.73861
OG0010936	Gleditsia_sinensis	0	1	24681	4.0517e-05	-4.39236
OG0010936	Gleditsia_triacanthos	0	0	19243	0	-14.2843
OG0010936	Glycine_max	1	0	55897	0	-14.7474
OG0010936	Glycine_soja	1	0	52737	0	-14.7221
OG0010936	Glycyrrhiza_glabra	1	0	22514	0	-14.3525
OG0010936	Glycyrrhiza_lepidota	1	0	23172	0	-14.365
OG0010936	Gompholobium_polymorphum	1	0	22767	0	-14.3573
OG0010936	Gymnocladus_dioicus	0	0	18727	0	-14.2725
OG0010936	Humulus_lupullus	0	2	82090	2.43635e-05	-4.61326
OG0010936	Juglans_regia	0	4	41081	9.73686e-05	-4.01158
OG0010936	Lathyrus_sativus	1	0	19909	0	-14.299
OG0010936	Linum_usitatissimum	0	2	43471	4.60077e-05	-4.33717
OG0010936	Lotus_japonicus	1	0	28251	0	-14.451
OG0010936	Lupinus_albus	1	0	38258	0	-14.5827
OG0010936	Lupinus_angustifolius	1	0	33074	0	-14.5195
OG0010936	Lupinus_polyphyllus	1	0	14153	0	-14.1508
OG0010936	Manihot_esculenta	0	3	33044	9.0788e-05	-4.04197
OG0010936	Medicago_truncatula	1	0	50444	0	-14.7028
OG0010936	Mimosa_pudica	1	0	33108	0	-14.5199
OG0010936	Mimulus_guttatus	0	2	28140	7.10732e-05	-4.14829
OG0010936	Nissolia_schottii	0	0	36369	0	-14.5607
OG0010936	Oryza_sativa	0	1	35775	2.79525e-05	-4.55358
OG0010936	Phaseolus_vulgaris	1	0	28134	0	-14.4492
OG0010936	Polygala_lutea	0	0	28082	0	-14.4484
OG0010936	Populus_trichocarpa	0	2	41335	4.83851e-05	-4.31529
OG0010936	Prunus_persica	0	3	26873	0.000111636	-3.95219
OG0010936	Psti	1	1	43413	2.30346e-05	-4.63762
OG0010936	Pyrus_communis	0	2	37445	5.34117e-05	-4.27236
OG0010936	Quillaja_saponaria	0	2	23055	8.67491e-05	-4.06174
OG0010936	Ricinus_communis	0	2	31221	6.40594e-05	-4.19342
OG0010936	Rubus_occidentalis	0	2	33286	6.00853e-05	-4.22123
OG0010936	Senna_hebecarpa	0	0	12404	0	-14.0936
OG0010936	Sobt	0	0	42283	0	-14.6262
OG0010936	Solanum_lycopersicum	0	2	34429	5.80906e-05	-4.23589
OG0010936	Trifolium_pratense	1	0	39917	0	-14.6012
OG0010936	Vigna_angularis	1	0	33860	0	-14.5297
OG0010936	Vigna_radiata	1	0	22368	0	-14.3496
OG0010936	Vitis_vinifera	0	0	29927	0	-14.4761
OG0010936	Wisteria_floribunda	1	0	6179	0	-13.7909
OG0010936	Xanthocercis_zambesiaca	1	0	26193	0	-14.4182
OG0010936	Ziziphus_jujuba	0	2	28799	6.94469e-05	-4.15835
OG0010936	g_Cercis_canadensis	0	1	34023	2.93919e-05	-4.53177
OG0011359	Acacia_argyrophylla	1	1	22135	4.51773e-05	-4.34508
OG0011359	Acacia_pycnantha	1	1	23149	4.31984e-05	-4.36453
OG0011359	Alnus_glutinosa	1	1	43087	2.32089e-05	-4.63435
OG0011359	Apech	0	1	55476	1.80258e-05	-4.74411
OG0011359	Apios_americana	1	0	16506	0	-14.2176
OG0011359	Arabidopsis_thaliana	0	2	27628	7.23903e-05	-4.14032
OG0011359	Arachis_hypogaea	1	0	67124	0	-14.8269
OG0011359	Astragalus_membranaceus	1	0	21090	0	-14.3241
OG0011359	Bauhinia_tomentosa	0	1	26957	3.70961e-05	-4.43067
OG0011359	Begonia_fuchsioides	0	3	51638	5.80968e-05	-4.23585
OG0011359	Bituminaria_bituminosa	1	0	23258	0	-14.3666
OG0011359	Brachypodium_distachyon	0	1	34310	2.9146e-05	-4.53542
OG0011359	Cajanus_cajan	1	0	48644	0	-14.687
OG0011359	Casuarina_glauca	1	1	26282	3.80489e-05	-4.41966
OG0011359	Chamaecrista_fasciculata	1	0	32832	0	-14.5163
OG0011359	Cicer_arietinum	1	0	28269	0	-14.4513
OG0011359	Citrullus_lanatus	0	2	23438	8.53315e-05	-4.06889
OG0011359	Cladrastis_lutea	None	0	21553	0	-14.3335
OG0011359	Cmim	1	0	43884	0	-14.6423
OG0011359	Codariocalyx_motorius	1	0	18864	0	-14.2756
OG0011359	Copaifera_officinalis	0	1	19687	5.07949e-05	-4.29418
OG0011359	Csil	0	1	63761	1.56836e-05	-4.80456
OG0011359	Cstu	0	0	63338	0	-14.8017
OG0011359	Cucumis_sativus	0	1	23780	4.20521e-05	-4.37621
OG0011359	Datisca_glomerata	1	1	37042	2.69964e-05	-4.56869
OG0011359	Dcin	1	1	58881	1.69834e-05	-4.76998
OG0011359	Desmanthus_illinoensis	1	1	8024	0.000124626	-3.90439
OG0011359	Discaria_trinervis	1	1	32886	3.04081e-05	-4.51701
OG0011359	Dryas_drummondii	1	1	25030	3.99521e-05	-4.39846
OG0011359	Dvel	1	1	50213	1.99152e-05	-4.70082
OG0011359	Falb	1	1	46268	2.16132e-05	-4.66528
OG0011359	Fragaria_vesca	0	2	32074	6.23558e-05	-4.20512
OG0011359	Gdio	0	1	54779	1.82552e-05	-4.73861
OG0011359	Gleditsia_sinensis	0	1	24681	4.0517e-05	-4.39236
OG0011359	Gleditsia_triacanthos	0	1	19243	5.19669e-05	-4.28427
OG0011359	Glycine_max	1	0	55897	0	-14.7474
OG0011359	Glycine_soja	1	0	52737	0	-14.7221
OG0011359	Glycyrrhiza_glabra	1	0	22514	0	-14.3525
OG0011359	Glycyrrhiza_lepidota	1	0	23172	0	-14.365
OG0011359	Gompholobium_polymorphum	1	0	22767	0	-14.3573
OG0011359	Gymnocladus_dioicus	0	0	18727	0	-14.2725
OG0011359	Humulus_lupullus	0	2	82090	2.43635e-05	-4.61326
OG0011359	Juglans_regia	0	1	41081	2.43422e-05	-4.61364
OG0011359	Lathyrus_sativus	1	0	19909	0	-14.299
OG0011359	Linum_usitatissimum	0	2	43471	4.60077e-05	-4.33717
OG0011359	Lotus_japonicus	1	0	28251	0	-14.451
OG0011359	Lupinus_albus	1	0	38258	0	-14.5827
OG0011359	Lupinus_angustifolius	1	0	33074	0	-14.5195
OG0011359	Lupinus_polyphyllus	1	0	14153	0	-14.1508
OG0011359	Manihot_esculenta	0	1	33044	3.02627e-05	-4.51909
OG0011359	Medicago_truncatula	1	0	50444	0	-14.7028
OG0011359	Mimosa_pudica	1	0	33108	0	-14.5199
OG0011359	Mimulus_guttatus	0	2	28140	7.10732e-05	-4.14829
OG0011359	Nissolia_schottii	0	0	36369	0	-14.5607
OG0011359	Oryza_sativa	0	0	35775	0	-14.5536
OG0011359	Phaseolus_vulgaris	1	0	28134	0	-14.4492
OG0011359	Polygala_lutea	0	0	28082	0	-14.4484
OG0011359	Populus_trichocarpa	0	2	41335	4.83851e-05	-4.31529
OG0011359	Prunus_persica	0	1	26873	3.72121e-05	-4.42932
OG0011359	Psti	1	1	43413	2.30346e-05	-4.63762
OG0011359	Pyrus_communis	0	2	37445	5.34117e-05	-4.27236
OG0011359	Quillaja_saponaria	0	1	23055	4.33745e-05	-4.36277
OG0011359	Ricinus_communis	0	1	31221	3.20297e-05	-4.49445
OG0011359	Rubus_occidentalis	0	1	33286	3.00427e-05	-4.52226
OG0011359	Senna_hebecarpa	0	0	12404	0	-14.0936
OG0011359	Sobt	0	1	42283	2.36502e-05	-4.62617
OG0011359	Solanum_lycopersicum	0	1	34429	2.90453e-05	-4.53692
OG0011359	Trifolium_pratense	1	0	39917	0	-14.6012
OG0011359	Vigna_angularis	1	0	33860	0	-14.5297
OG0011359	Vigna_radiata	1	0	22368	0	-14.3496
OG0011359	Vitis_vinifera	0	2	29927	6.68293e-05	-4.17503
OG0011359	Wisteria_floribunda	1	0	6179	0	-13.7909
OG0011359	Xanthocercis_zambesiaca	1	0	26193	0	-14.4182
OG0011359	Ziziphus_jujuba	0	2	28799	6.94469e-05	-4.15835
OG0011359	g_Cercis_canadensis	0	1	34023	2.93919e-05	-4.53177
OG0011465	Acacia_argyrophylla	1	0	22135	0	-14.3451
OG0011465	Acacia_pycnantha	1	0	23149	0	-14.3645
OG0011465	Alnus_glutinosa	1	2	43087	4.64177e-05	-4.33332
OG0011465	Apech	0	0	55476	0	-14.7441
OG0011465	Apios_americana	1	0	16506	0	-14.2176
OG0011465	Arabidopsis_thaliana	0	0	27628	0	-14.4413
OG0011465	Arachis_hypogaea	1	0	67124	0	-14.8269
OG0011465	Astragalus_membranaceus	1	0	21090	0	-14.3241
OG0011465	Bauhinia_tomentosa	0	1	26957	3.70961e-05	-4.43067
OG0011465	Begonia_fuchsioides	0	0	51638	0	-14.713
OG0011465	Bituminaria_bituminosa	1	0	23258	0	-14.3666
OG0011465	Brachypodium_distachyon	0	0	34310	0	-14.5354
OG0011465	Cajanus_cajan	1	0	48644	0	-14.687
OG0011465	Casuarina_glauca	1	1	26282	3.80489e-05	-4.41966
OG0011465	Chamaecrista_fasciculata	1	0	32832	0	-14.5163
OG0011465	Cicer_arietinum	1	0	28269	0	-14.4513
OG0011465	Citrullus_lanatus	0	1	23438	4.26658e-05	-4.36992
OG0011465	Cladrastis_lutea	None	0	21553	0	-14.3335
OG0011465	Cmim	1	1	43884	2.27873e-05	-4.64231
OG0011465	Codariocalyx_motorius	1	0	18864	0	-14.2756
OG0011465	Copaifera_officinalis	0	1	19687	5.07949e-05	-4.29418
OG0011465	Csil	0	1	63761	1.56836e-05	-4.80456
OG0011465	Cstu	0	1	63338	1.57883e-05	-4.80166
OG0011465	Cucumis_sativus	0	1	23780	4.20521e-05	-4.37621
OG0011465	Datisca_glomerata	1	0	37042	0	-14.5687
OG0011465	Dcin	1	0	58881	0	-14.77
OG0011465	Desmanthus_illinoensis	1	0	8024	0	-13.9044
OG0011465	Discaria_trinervis	1	1	32886	3.04081e-05	-4.51701
OG0011465	Dryas_drummondii	1	2	25030	7.99041e-05	-4.09743
OG0011465	Dvel	1	0	50213	0	-14.7008
OG0011465	Falb	1	0	46268	0	-14.6653
OG0011465	Fragaria_vesca	0	3	32074	9.35337e-05	-4.02903
OG0011465	Gdio	0	1	54779	1.82552e-05	-4.73861
OG0011465	Gleditsia_sinensis	0	1	24681	4.0517e-05	-4.39236
OG0011465	Gleditsia_triacanthos	0	1	19243	5.19669e-05	-4.28427
OG0011465	Glycine_max	1	0	55897	0	-14.7474
OG0011465	Glycine_soja	1	0	52737	0	-14.7221
OG0011465	Glycyrrhiza_glabra	1	0	22514	0	-14.3525
OG0011465	Glycyrrhiza_lepidota	1	0	23172	0	-14.365
OG0011465	Gompholobium_polymorphum	1	0	22767	0	-14.3573
OG0011465	Gymnocladus_dioicus	0	1	18727	5.33988e-05	-4.27247
OG0011465	Humulus_lupullus	0	2	82090	2.43635e-05	-4.61326
OG0011465	Juglans_regia	0	5	41081	0.000121711	-3.91467
OG0011465	Lathyrus_sativus	1	0	19909	0	-14.299
OG0011465	Linum_usitatissimum	0	2	43471	4.60077e-05	-4.33717
OG0011465	Lotus_japonicus	1	0	28251	0	-14.451
OG0011465	Lupinus_albus	1	0	38258	0	-14.5827
OG0011465	Lupinus_angustifolius	1	0	33074	0	-14.5195
OG0011465	Lupinus_polyphyllus	1	0	14153	0	-14.1508
OG0011465	Manihot_esculenta	0	2	33044	6.05254e-05	-4.21806
OG0011465	Medicago_truncatula	1	0	50444	0	-14.7028
OG0011465	Mimosa_pudica	1	0	33108	0	-14.5199
OG0011465	Mimulus_guttatus	0	2	28140	7.10732e-05	-4.14829
OG0011465	Nissolia_schottii	0	0	36369	0	-14.5607
OG0011465	Oryza_sativa	0	0	35775	0	-14.5536
OG0011465	Phaseolus_vulgaris	1	0	28134	0	-14.4492
OG0011465	Polygala_lutea	0	2	28082	7.122e-05	-4.1474
OG0011465	Populus_trichocarpa	0	1	41335	2.41926e-05	-4.61632
OG0011465	Prunus_persica	0	1	26873	3.72121e-05	-4.42932
OG0011465	Psti	1	0	43413	0	-14.6376
OG0011465	Pyrus_communis	0	1	37445	2.67058e-05	-4.57339
OG0011465	Quillaja_saponaria	0	1	23055	4.33745e-05	-4.36277
OG0011465	Ricinus_communis	0	2	31221	6.40594e-05	-4.19342
OG0011465	Rubus_occidentalis	0	1	33286	3.00427e-05	-4.52226
OG0011465	Senna_hebecarpa	0	0	12404	0	-14.0936
OG0011465	Sobt	0	1	42283	2.36502e-05	-4.62617
OG0011465	Solanum_lycopersicum	0	5	34429	0.000145226	-3.83795
OG0011465	Trifolium_pratense	1	0	39917	0	-14.6012
OG0011465	Vigna_angularis	1	0	33860	0	-14.5297
OG0011465	Vigna_radiata	1	0	22368	0	-14.3496
OG0011465	Vitis_vinifera	0	1	29927	3.34146e-05	-4.47606
OG0011465	Wisteria_floribunda	1	0	6179	0	-13.7909
OG0011465	Xanthocercis_zambesiaca	1	0	26193	0	-14.4182
OG0011465	Ziziphus_jujuba	0	2	28799	6.94469e-05	-4.15835
OG0011465	g_Cercis_canadensis	0	0	34023	0	-14.5318
OG0011516	Acacia_argyrophylla	1	0	22135	0	-14.3451
OG0011516	Acacia_pycnantha	1	0	23149	0	-14.3645
OG0011516	Alnus_glutinosa	1	0	43087	0	-14.6343
OG0011516	Apech	0	0	55476	0	-14.7441
OG0011516	Apios_americana	1	2	16506	0.000121168	-3.91661
OG0011516	Arabidopsis_thaliana	0	0	27628	0	-14.4413
OG0011516	Arachis_hypogaea	1	2	67124	2.97956e-05	-4.52585
OG0011516	Astragalus_membranaceus	1	1	21090	4.74158e-05	-4.32408
OG0011516	Bauhinia_tomentosa	0	0	26957	0	-14.4307
OG0011516	Begonia_fuchsioides	0	0	51638	0	-14.713
OG0011516	Bituminaria_bituminosa	1	2	23258	8.59919e-05	-4.06554
OG0011516	Brachypodium_distachyon	0	0	34310	0	-14.5354
OG0011516	Cajanus_cajan	1	1	48644	2.05575e-05	-4.68703
OG0011516	Casuarina_glauca	1	0	26282	0	-14.4197
OG0011516	Chamaecrista_fasciculata	1	0	32832	0	-14.5163
OG0011516	Cicer_arietinum	1	2	28269	7.07489e-05	-4.15028
OG0011516	Citrullus_lanatus	0	0	23438	0	-14.3699
OG0011516	Cladrastis_lutea	None	2	21553	9.27945e-05	-4.03248
OG0011516	Cmim	1	2	43884	4.55747e-05	-4.34128
OG0011516	Codariocalyx_motorius	1	2	18864	0.000106022	-3.9746
OG0011516	Copaifera_officinalis	0	0	19687	0	-14.2942
OG0011516	Csil	0	0	63761	0	-14.8046
OG0011516	Cstu	0	0	63338	0	-14.8017
OG0011516	Cucumis_sativus	0	0	23780	0	-14.3762
OG0011516	Datisca_glomerata	1	0	37042	0	-14.5687
OG0011516	Dcin	1	0	58881	0	-14.77
OG0011516	Desmanthus_illinoensis	1	0	8024	0	-13.9044
OG0011516	Discaria_trinervis	1	0	32886	0	-14.517
OG0011516	Dryas_drummondii	1	0	25030	0	-14.3985
OG0011516	Dvel	1	0	50213	0	-14.7008
OG0011516	Falb	1	0	46268	0	-14.6653
OG0011516	Fragaria_vesca	0	0	32074	0	-14.5062
OG0011516	Gdio	0	0	54779	0	-14.7386
OG0011516	Gleditsia_sinensis	0	0	24681	0	-14.3924
OG0011516	Gleditsia_triacanthos	0	0	19243	0	-14.2843
OG0011516	Glycine_max	1	2	55897	3.57801e-05	-4.44636
OG0011516	Glycine_soja	1	2	52737	3.7924e-05	-4.42109
OG0011516	Glycyrrhiza_glabra	1	3	22514	0.00013325	-3.87533
OG0011516	Glycyrrhiza_lepidota	1	1	23172	4.31555e-05	-4.36496
OG0011516	Gompholobium_polymorphum	1	1	22767	4.39232e-05	-4.35731
OG0011516	Gymnocladus_dioicus	0	0	18727	0	-14.2725
OG0011516	Humulus_lupullus	0	0	82090	0	-14.9143
OG0011516	Juglans_regia	0	0	41081	0	-14.6136
OG0011516	Lathyrus_sativus	1	1	19909	5.02285e-05	-4.29905
OG0011516	Linum_usitatissimum	0	0	43471	0	-14.6382
OG0011516	Lotus_japonicus	1	2	28251	7.0794e-05	-4.15
OG0011516	Lupinus_albus	1	2	38258	5.22766e-05	-4.28169
OG0011516	Lupinus_angustifolius	1	2	33074	6.04705e-05	-4.21846
OG0011516	Lupinus_polyphyllus	1	1	14153	7.06564e-05	-4.15085
OG0011516	Manihot_esculenta	0	0	33044	0	-14.5191
OG0011516	Medicago_truncatula	1	2	50444	3.96479e-05	-4.40178
OG0011516	Mimosa_pudica	1	0	33108	0	-14.5199
OG0011516	Mimulus_guttatus	0	0	28140	0	-14.4493
OG0011516	Nissolia_schottii	0	4	36369	0.000109984	-3.95867
OG0011516	Oryza_sativa	0	0	35775	0	-14.5536
OG0011516	Phaseolus_vulgaris	1	3	28134	0.000106633	-3.97211
OG0011516	Polygala_lutea	0	0	28082	0	-14.4484
OG0011516	Populus_trichocarpa	0	0	41335	0	-14.6163
OG0011516	Prunus_persica	0	0	26873	0	-14.4293
OG0011516	Psti	1	0	43413	0	-14.6376
OG0011516	Pyrus_communis	0	0	37445	0	-14.5734
OG0011516	Quillaja_saponaria	0	0	23055	0	-14.3628
OG0011516	Ricinus_communis	0	0	31221	0	-14.4944
OG0011516	Rubus_occidentalis	0	0	33286	0	-14.5223
OG0011516	Senna_hebecarpa	0	0	12404	0	-14.0936
OG0011516	Sobt	0	0	42283	0	-14.6262
OG0011516	Solanum_lycopersicum	0	0	34429	0	-14.5369
OG0011516	Trifolium_pratense	1	7	39917	0.000175364	-3.75606
OG0011516	Vigna_angularis	1	1	33860	2.95334e-05	-4.52969
OG0011516	Vigna_radiata	1	0	22368	0	-14.3496
OG0011516	Vitis_vinifera	0	0	29927	0	-14.4761
OG0011516	Wisteria_floribunda	1	0	6179	0	-13.7909
OG0011516	Xanthocercis_zambesiaca	1	0	26193	0	-14.4182
OG0011516	Ziziphus_jujuba	0	0	28799	0	-14.4594
OG0011516	g_Cercis_canadensis	0	0	34023	0	-14.5318
OG0011581	Acacia_argyrophylla	1	1	22135	4.51773e-05	-4.34508
OG0011581	Acacia_pycnantha	1	1	23149	4.31984e-05	-4.36453
OG0011581	Alnus_glutinosa	1	0	43087	0	-14.6343
OG0011581	Apech	0	0	55476	0	-14.7441
OG0011581	Apios_americana	1	1	16506	6.0584e-05	-4.21764
OG0011581	Arabidopsis_thaliana	0	0	27628	0	-14.4413
OG0011581	Arachis_hypogaea	1	3	67124	4.46934e-05	-4.34976
OG0011581	Astragalus_membranaceus	1	0	21090	0	-14.3241
OG0011581	Bauhinia_tomentosa	0	0	26957	0	-14.4307
OG0011581	Begonia_fuchsioides	0	0	51638	0	-14.713
OG0011581	Bituminaria_bituminosa	1	1	23258	4.2996e-05	-4.36657
OG0011581	Brachypodium_distachyon	0	0	34310	0	-14.5354
OG0011581	Cajanus_cajan	1	1	48644	2.05575e-05	-4.68703
OG0011581	Casuarina_glauca	1	0	26282	0	-14.4197
OG0011581	Chamaecrista_fasciculata	1	1	32832	3.04581e-05	-4.5163
OG0011581	Cicer_arietinum	1	1	28269	3.53744e-05	-4.45131
OG0011581	Citrullus_lanatus	0	0	23438	0	-14.3699
OG0011581	Cladrastis_lutea	None	1	21553	4.63973e-05	-4.33351
OG0011581	Cmim	1	1	43884	2.27873e-05	-4.64231
OG0011581	Codariocalyx_motorius	1	1	18864	5.3011e-05	-4.27563
OG0011581	Copaifera_officinalis	0	0	19687	0	-14.2942
OG0011581	Csil	0	1	63761	1.56836e-05	-4.80456
OG0011581	Cstu	0	1	63338	1.57883e-05	-4.80166
OG0011581	Cucumis_sativus	0	0	23780	0	-14.3762
OG0011581	Datisca_glomerata	1	0	37042	0	-14.5687
OG0011581	Dcin	1	1	58881	1.69834e-05	-4.76998
OG0011581	Desmanthus_illinoensis	1	0	8024	0	-13.9044
OG0011581	Discaria_trinervis	1	0	32886	0	-14.517
OG0011581	Dryas_drummondii	1	0	25030	0	-14.3985
OG0011581	Dvel	1	1	50213	1.99152e-05	-4.70082
OG0011581	Falb	1	1	46268	2.16132e-05	-4.66528
OG0011581	Fragaria_vesca	0	0	32074	0	-14.5062
OG0011581	Gdio	0	0	54779	0	-14.7386
OG0011581	Gleditsia_sinensis	0	1	24681	4.0517e-05	-4.39236
OG0011581	Gleditsia_triacanthos	0	0	19243	0	-14.2843
OG0011581	Glycine_max	1	2	55897	3.57801e-05	-4.44636
OG0011581	Glycine_soja	1	2	52737	3.7924e-05	-4.42109
OG0011581	Glycyrrhiza_glabra	1	1	22514	4.44168e-05	-4.35245
OG0011581	Glycyrrhiza_lepidota	1	1	23172	4.31555e-05	-4.36496
OG0011581	Gompholobium_polymorphum	1	1	22767	4.39232e-05	-4.35731
OG0011581	Gymnocladus_dioicus	0	0	18727	0	-14.2725
OG0011581	Humulus_lupullus	0	0	82090	0	-14.9143
OG0011581	Juglans_regia	0	0	41081	0	-14.6136
OG0011581	Lathyrus_sativus	1	1	19909	5.02285e-05	-4.29905
OG0011581	Linum_usitatissimum	0	0	43471	0	-14.6382
OG0011581	Lotus_japonicus	1	2	28251	7.0794e-05	-4.15
OG0011581	Lupinus_albus	1	1	38258	2.61383e-05	-4.58272
OG0011581	Lupinus_angustifolius	1	2	33074	6.04705e-05	-4.21846
OG0011581	Lupinus_polyphyllus	1	1	14153	7.06564e-05	-4.15085
OG0011581	Manihot_esculenta	0	0	33044	0	-14.5191
OG0011581	Medicago_truncatula	1	2	50444	3.96479e-05	-4.40178
OG0011581	Mimosa_pudica	1	0	33108	0	-14.5199
OG0011581	Mimulus_guttatus	0	0	28140	0	-14.4493
OG0011581	Nissolia_schottii	0	2	36369	5.49919e-05	-4.2597
OG0011581	Oryza_sativa	0	0	35775	0	-14.5536
OG0011581	Phaseolus_vulgaris	1	1	28134	3.55442e-05	-4.44923
OG0011581	Polygala_lutea	0	0	28082	0	-14.4484
OG0011581	Populus_trichocarpa	0	0	41335	0	-14.6163
OG0011581	Prunus_persica	0	0	26873	0	-14.4293
OG0011581	Psti	1	1	43413	2.30346e-05	-4.63762
OG0011581	Pyrus_communis	0	0	37445	0	-14.5734
OG0011581	Quillaja_saponaria	0	0	23055	0	-14.3628
OG0011581	Ricinus_communis	0	0	31221	0	-14.4944
OG0011581	Rubus_occidentalis	0	0	33286	0	-14.5223
OG0011581	Senna_hebecarpa	0	1	12404	8.06192e-05	-4.09356
OG0011581	Sobt	0	1	42283	2.36502e-05	-4.62617
OG0011581	Solanum_lycopersicum	0	0	34429	0	-14.5369
OG0011581	Trifolium_pratense	1	2	39917	5.0104e-05	-4.30013
OG0011581	Vigna_angularis	1	2	33860	5.90667e-05	-4.22866
OG0011581	Vigna_radiata	1	2	22368	8.94134e-05	-4.0486
OG0011581	Vitis_vinifera	0	0	29927	0	-14.4761
OG0011581	Wisteria_floribunda	1	0	6179	0	-13.7909
OG0011581	Xanthocercis_zambesiaca	1	1	26193	3.81781e-05	-4.41819
OG0011581	Ziziphus_jujuba	0	0	28799	0	-14.4594
OG0011581	g_Cercis_canadensis	0	0	34023	0	-14.5318
OG0011634	Acacia_argyrophylla	1	0	22135	0	-14.3451
OG0011634	Acacia_pycnantha	1	0	23149	0	-14.3645
OG0011634	Alnus_glutinosa	1	2	43087	4.64177e-05	-4.33332
OG0011634	Apech	0	0	55476	0	-14.7441
OG0011634	Apios_americana	1	0	16506	0	-14.2176
OG0011634	Arabidopsis_thaliana	0	2	27628	7.23903e-05	-4.14032
OG0011634	Arachis_hypogaea	1	1	67124	1.48978e-05	-4.82688
OG0011634	Astragalus_membranaceus	1	0	21090	0	-14.3241
OG0011634	Bauhinia_tomentosa	0	0	26957	0	-14.4307
OG0011634	Begonia_fuchsioides	0	3	51638	5.80968e-05	-4.23585
OG0011634	Bituminaria_bituminosa	1	0	23258	0	-14.3666
OG0011634	Brachypodium_distachyon	0	1	34310	2.9146e-05	-4.53542
OG0011634	Cajanus_cajan	1	0	48644	0	-14.687
OG0011634	Casuarina_glauca	1	1	26282	3.80489e-05	-4.41966
OG0011634	Chamaecrista_fasciculata	1	0	32832	0	-14.5163
OG0011634	Cicer_arietinum	1	0	28269	0	-14.4513
OG0011634	Citrullus_lanatus	0	1	23438	4.26658e-05	-4.36992
OG0011634	Cladrastis_lutea	None	1	21553	4.63973e-05	-4.33351
OG0011634	Cmim	1	0	43884	0	-14.6423
OG0011634	Codariocalyx_motorius	1	0	18864	0	-14.2756
OG0011634	Copaifera_officinalis	0	1	19687	5.07949e-05	-4.29418
OG0011634	Csil	0	1	63761	1.56836e-05	-4.80456
OG0011634	Cstu	0	1	63338	1.57883e-05	-4.80166
OG0011634	Cucumis_sativus	0	1	23780	4.20521e-05	-4.37621
OG0011634	Datisca_glomerata	1	1	37042	2.69964e-05	-4.56869
OG0011634	Dcin	1	0	58881	0	-14.77
OG0011634	Desmanthus_illinoensis	1	0	8024	0	-13.9044
OG0011634	Discaria_trinervis	1	1	32886	3.04081e-05	-4.51701
OG0011634	Dryas_drummondii	1	1	25030	3.99521e-05	-4.39846
OG0011634	Dvel	1	0	50213	0	-14.7008
OG0011634	Falb	1	0	46268	0	-14.6653
OG0011634	Fragaria_vesca	0	1	32074	3.11779e-05	-4.50615
OG0011634	Gdio	0	1	54779	1.82552e-05	-4.73861
OG0011634	Gleditsia_sinensis	0	0	24681	0	-14.3924
OG0011634	Gleditsia_triacanthos	0	1	19243	5.19669e-05	-4.28427
OG0011634	Glycine_max	1	0	55897	0	-14.7474
OG0011634	Glycine_soja	1	0	52737	0	-14.7221
OG0011634	Glycyrrhiza_glabra	1	0	22514	0	-14.3525
OG0011634	Glycyrrhiza_lepidota	1	0	23172	0	-14.365
OG0011634	Gompholobium_polymorphum	1	2	22767	8.78464e-05	-4.05628
OG0011634	Gymnocladus_dioicus	0	1	18727	5.33988e-05	-4.27247
OG0011634	Humulus_lupullus	0	1	82090	1.21818e-05	-4.91429
OG0011634	Juglans_regia	0	2	41081	4.86843e-05	-4.31261
OG0011634	Lathyrus_sativus	1	0	19909	0	-14.299
OG0011634	Linum_usitatissimum	0	1	43471	2.30038e-05	-4.6382
OG0011634	Lotus_japonicus	1	0	28251	0	-14.451
OG0011634	Lupinus_albus	1	0	38258	0	-14.5827
OG0011634	Lupinus_angustifolius	1	0	33074	0	-14.5195
OG0011634	Lupinus_polyphyllus	1	0	14153	0	-14.1508
OG0011634	Manihot_esculenta	0	2	33044	6.05254e-05	-4.21806
OG0011634	Medicago_truncatula	1	0	50444	0	-14.7028
OG0011634	Mimosa_pudica	1	0	33108	0	-14.5199
OG0011634	Mimulus_guttatus	0	1	28140	3.55366e-05	-4.44932
OG0011634	Nissolia_schottii	0	0	36369	0	-14.5607
OG0011634	Oryza_sativa	0	1	35775	2.79525e-05	-4.55358
OG0011634	Phaseolus_vulgaris	1	0	28134	0	-14.4492
OG0011634	Polygala_lutea	0	0	28082	0	-14.4484
OG0011634	Populus_trichocarpa	0	2	41335	4.83851e-05	-4.31529
OG0011634	Prunus_persica	0	1	26873	3.72121e-05	-4.42932
OG0011634	Psti	1	0	43413	0	-14.6376
OG0011634	Pyrus_communis	0	3	37445	8.01175e-05	-4.09627
OG0011634	Quillaja_saponaria	0	0	23055	0	-14.3628
OG0011634	Ricinus_communis	0	1	31221	3.20297e-05	-4.49445
OG0011634	Rubus_occidentalis	0	1	33286	3.00427e-05	-4.52226
OG0011634	Senna_hebecarpa	0	0	12404	0	-14.0936
OG0011634	Sobt	0	2	42283	4.73003e-05	-4.32514
OG0011634	Solanum_lycopersicum	0	1	34429	2.90453e-05	-4.53692
OG0011634	Trifolium_pratense	1	0	39917	0	-14.6012
OG0011634	Vigna_angularis	1	0	33860	0	-14.5297
OG0011634	Vigna_radiata	1	0	22368	0	-14.3496
OG0011634	Vitis_vinifera	0	2	29927	6.68293e-05	-4.17503
OG0011634	Wisteria_floribunda	1	0	6179	0	-13.7909
OG0011634	Xanthocercis_zambesiaca	1	1	26193	3.81781e-05	-4.41819
OG0011634	Ziziphus_jujuba	0	0	28799	0	-14.4594
OG0011634	g_Cercis_canadensis	0	0	34023	0	-14.5318
OG0011714	Acacia_argyrophylla	1	0	22135	0	-14.3451
OG0011714	Acacia_pycnantha	1	0	23149	0	-14.3645
OG0011714	Alnus_glutinosa	1	2	43087	4.64177e-05	-4.33332
OG0011714	Apech	0	3	55476	5.40774e-05	-4.26698
OG0011714	Apios_americana	1	0	16506	0	-14.2176
OG0011714	Arabidopsis_thaliana	0	1	27628	3.61952e-05	-4.44135
OG0011714	Arachis_hypogaea	1	0	67124	0	-14.8269
OG0011714	Astragalus_membranaceus	1	0	21090	0	-14.3241
OG0011714	Bauhinia_tomentosa	0	1	26957	3.70961e-05	-4.43067
OG0011714	Begonia_fuchsioides	0	2	51638	3.87312e-05	-4.41194
OG0011714	Bituminaria_bituminosa	1	0	23258	0	-14.3666
OG0011714	Brachypodium_distachyon	0	1	34310	2.9146e-05	-4.53542
OG0011714	Cajanus_cajan	1	0	48644	0	-14.687
OG0011714	Casuarina_glauca	1	1	26282	3.80489e-05	-4.41966
OG0011714	Chamaecrista_fasciculata	1	0	32832	0	-14.5163
OG0011714	Cicer_arietinum	1	0	28269	0	-14.4513
OG0011714	Citrullus_lanatus	0	1	23438	4.26658e-05	-4.36992
OG0011714	Cladrastis_lutea	None	0	21553	0	-14.3335
OG0011714	Cmim	1	0	43884	0	-14.6423
OG0011714	Codariocalyx_motorius	1	0	18864	0	-14.2756
OG0011714	Copaifera_officinalis	0	1	19687	5.07949e-05	-4.29418
OG0011714	Csil	0	1	63761	1.56836e-05	-4.80456
OG0011714	Cstu	0	0	63338	0	-14.8017
OG0011714	Cucumis_sativus	0	1	23780	4.20521e-05	-4.37621
OG0011714	Datisca_glomerata	1	1	37042	2.69964e-05	-4.56869
OG0011714	Dcin	1	0	58881	0	-14.77
OG0011714	Desmanthus_illinoensis	1	0	8024	0	-13.9044
OG0011714	Discaria_trinervis	1	0	32886	0	-14.517
OG0011714	Dryas_drummondii	1	1	25030	3.99521e-05	-4.39846
OG0011714	Dvel	1	0	50213	0	-14.7008
OG0011714	Falb	1	0	46268	0	-14.6653
OG0011714	Fragaria_vesca	0	1	32074	3.11779e-05	-4.50615
OG0011714	Gdio	0	1	54779	1.82552e-05	-4.73861
OG0011714	Gleditsia_sinensis	0	1	24681	4.0517e-05	-4.39236
OG0011714	Gleditsia_triacanthos	0	1	19243	5.19669e-05	-4.28427
OG0011714	Glycine_max	1	0	55897	0	-14.7474
OG0011714	Glycine_soja	1	0	52737	0	-14.7221
OG0011714	Glycyrrhiza_glabra	1	0	22514	0	-14.3525
OG0011714	Glycyrrhiza_lepidota	1	0	23172	0	-14.365
OG0011714	Gompholobium_polymorphum	1	0	22767	0	-14.3573
OG0011714	Gymnocladus_dioicus	0	2	18727	0.000106798	-3.97144
OG0011714	Humulus_lupullus	0	1	82090	1.21818e-05	-4.91429
OG0011714	Juglans_regia	0	1	41081	2.43422e-05	-4.61364
OG0011714	Lathyrus_sativus	1	0	19909	0	-14.299
OG0011714	Linum_usitatissimum	0	3	43471	6.90115e-05	-4.16108
OG0011714	Lotus_japonicus	1	0	28251	0	-14.451
OG0011714	Lupinus_albus	1	0	38258	0	-14.5827
OG0011714	Lupinus_angustifolius	1	0	33074	0	-14.5195
OG0011714	Lupinus_polyphyllus	1	0	14153	0	-14.1508
OG0011714	Manihot_esculenta	0	1	33044	3.02627e-05	-4.51909
OG0011714	Medicago_truncatula	1	0	50444	0	-14.7028
OG0011714	Mimosa_pudica	1	0	33108	0	-14.5199
OG0011714	Mimulus_guttatus	0	1	28140	3.55366e-05	-4.44932
OG0011714	Nissolia_schottii	0	0	36369	0	-14.5607
OG0011714	Oryza_sativa	0	1	35775	2.79525e-05	-4.55358
OG0011714	Phaseolus_vulgaris	1	0	28134	0	-14.4492
OG0011714	Polygala_lutea	0	1	28082	3.561e-05	-4.44843
OG0011714	Populus_trichocarpa	0	2	41335	4.83851e-05	-4.31529
OG0011714	Prunus_persica	0	1	26873	3.72121e-05	-4.42932
OG0011714	Psti	1	0	43413	0	-14.6376
OG0011714	Pyrus_communis	0	1	37445	2.67058e-05	-4.57339
OG0011714	Quillaja_saponaria	0	1	23055	4.33745e-05	-4.36277
OG0011714	Ricinus_communis	0	1	31221	3.20297e-05	-4.49445
OG0011714	Rubus_occidentalis	0	1	33286	3.00427e-05	-4.52226
OG0011714	Senna_hebecarpa	0	0	12404	0	-14.0936
OG0011714	Sobt	0	0	42283	0	-14.6262
OG0011714	Solanum_lycopersicum	0	1	34429	2.90453e-05	-4.53692
OG0011714	Trifolium_pratense	1	0	39917	0	-14.6012
OG0011714	Vigna_angularis	1	0	33860	0	-14.5297
OG0011714	Vigna_radiata	1	0	22368	0	-14.3496
OG0011714	Vitis_vinifera	0	3	29927	0.000100244	-3.99894
OG0011714	Wisteria_floribunda	1	0	6179	0	-13.7909
OG0011714	Xanthocercis_zambesiaca	1	0	26193	0	-14.4182
OG0011714	Ziziphus_jujuba	0	1	28799	3.47234e-05	-4.45938
OG0011714	g_Cercis_canadensis	0	1	34023	2.93919e-05	-4.53177
OG0011803	Acacia_argyrophylla	1	0	22135	0	-14.3451
OG0011803	Acacia_pycnantha	1	0	23149	0	-14.3645
OG0011803	Alnus_glutinosa	1	1	43087	2.32089e-05	-4.63435
OG0011803	Apech	0	0	55476	0	-14.7441
OG0011803	Apios_americana	1	0	16506	0	-14.2176
OG0011803	Arabidopsis_thaliana	0	2	27628	7.23903e-05	-4.14032
OG0011803	Arachis_hypogaea	1	0	67124	0	-14.8269
OG0011803	Astragalus_membranaceus	1	0	21090	0	-14.3241
OG0011803	Bauhinia_tomentosa	0	0	26957	0	-14.4307
OG0011803	Begonia_fuchsioides	0	3	51638	5.80968e-05	-4.23585
OG0011803	Bituminaria_bituminosa	1	0	23258	0	-14.3666
OG0011803	Brachypodium_distachyon	0	1	34310	2.9146e-05	-4.53542
OG0011803	Cajanus_cajan	1	0	48644	0	-14.687
OG0011803	Casuarina_glauca	1	1	26282	3.80489e-05	-4.41966
OG0011803	Chamaecrista_fasciculata	1	0	32832	0	-14.5163
OG0011803	Cicer_arietinum	1	0	28269	0	-14.4513
OG0011803	Citrullus_lanatus	0	1	23438	4.26658e-05	-4.36992
OG0011803	Cladrastis_lutea	None	0	21553	0	-14.3335
OG0011803	Cmim	1	0	43884	0	-14.6423
OG0011803	Codariocalyx_motorius	1	0	18864	0	-14.2756
OG0011803	Copaifera_officinalis	0	0	19687	0	-14.2942
OG0011803	Csil	0	0	63761	0	-14.8046
OG0011803	Cstu	0	0	63338	0	-14.8017
OG0011803	Cucumis_sativus	0	1	23780	4.20521e-05	-4.37621
OG0011803	Datisca_glomerata	1	1	37042	2.69964e-05	-4.56869
OG0011803	Dcin	1	0	58881	0	-14.77
OG0011803	Desmanthus_illinoensis	1	0	8024	0	-13.9044
OG0011803	Discaria_trinervis	1	1	32886	3.04081e-05	-4.51701
OG0011803	Dryas_drummondii	1	1	25030	3.99521e-05	-4.39846
OG0011803	Dvel	1	0	50213	0	-14.7008
OG0011803	Falb	1	0	46268	0	-14.6653
OG0011803	Fragaria_vesca	0	1	32074	3.11779e-05	-4.50615
OG0011803	Gdio	0	0	54779	0	-14.7386
OG0011803	Gleditsia_sinensis	0	0	24681	0	-14.3924
OG0011803	Gleditsia_triacanthos	0	0	19243	0	-14.2843
OG0011803	Glycine_max	1	0	55897	0	-14.7474
OG0011803	Glycine_soja	1	0	52737	0	-14.7221
OG0011803	Glycyrrhiza_glabra	1	0	22514	0	-14.3525
OG0011803	Glycyrrhiza_lepidota	1	0	23172	0	-14.365
OG0011803	Gompholobium_polymorphum	1	0	22767	0	-14.3573
OG0011803	Gymnocladus_dioicus	0	0	18727	0	-14.2725
OG0011803	Humulus_lupullus	0	2	82090	2.43635e-05	-4.61326
OG0011803	Juglans_regia	0	3	41081	7.30265e-05	-4.13652
OG0011803	Lathyrus_sativus	1	0	19909	0	-14.299
OG0011803	Linum_usitatissimum	0	3	43471	6.90115e-05	-4.16108
OG0011803	Lotus_japonicus	1	0	28251	0	-14.451
OG0011803	Lupinus_albus	1	0	38258	0	-14.5827
OG0011803	Lupinus_angustifolius	1	0	33074	0	-14.5195
OG0011803	Lupinus_polyphyllus	1	0	14153	0	-14.1508
OG0011803	Manihot_esculenta	0	2	33044	6.05254e-05	-4.21806
OG0011803	Medicago_truncatula	1	0	50444	0	-14.7028
OG0011803	Mimosa_pudica	1	0	33108	0	-14.5199
OG0011803	Mimulus_guttatus	0	2	28140	7.10732e-05	-4.14829
OG0011803	Nissolia_schottii	0	0	36369	0	-14.5607
OG0011803	Oryza_sativa	0	1	35775	2.79525e-05	-4.55358
OG0011803	Phaseolus_vulgaris	1	0	28134	0	-14.4492
OG0011803	Polygala_lutea	0	4	28082	0.00014244	-3.84637
OG0011803	Populus_trichocarpa	0	2	41335	4.83851e-05	-4.31529
OG0011803	Prunus_persica	0	1	26873	3.72121e-05	-4.42932
OG0011803	Psti	1	0	43413	0	-14.6376
OG0011803	Pyrus_communis	0	2	37445	5.34117e-05	-4.27236
OG0011803	Quillaja_saponaria	0	2	23055	8.67491e-05	-4.06174
OG0011803	Ricinus_communis	0	1	31221	3.20297e-05	-4.49445
OG0011803	Rubus_occidentalis	0	1	33286	3.00427e-05	-4.52226
OG0011803	Senna_hebecarpa	0	0	12404	0	-14.0936
OG0011803	Sobt	0	0	42283	0	-14.6262
OG0011803	Solanum_lycopersicum	0	1	34429	2.90453e-05	-4.53692
OG0011803	Trifolium_pratense	1	0	39917	0	-14.6012
OG0011803	Vigna_angularis	1	0	33860	0	-14.5297
OG0011803	Vigna_radiata	1	0	22368	0	-14.3496
OG0011803	Vitis_vinifera	0	1	29927	3.34146e-05	-4.47606
OG0011803	Wisteria_floribunda	1	0	6179	0	-13.7909
OG0011803	Xanthocercis_zambesiaca	1	0	26193	0	-14.4182
OG0011803	Ziziphus_jujuba	0	1	28799	3.47234e-05	-4.45938
OG0011803	g_Cercis_canadensis	0	0	34023	0	-14.5318
OG0011851	Acacia_argyrophylla	1	0	22135	0	-14.3451
OG0011851	Acacia_pycnantha	1	0	23149	0	-14.3645
OG0011851	Alnus_glutinosa	1	1	43087	2.32089e-05	-4.63435
OG0011851	Apech	0	2	55476	3.60516e-05	-4.44308
OG0011851	Apios_americana	1	0	16506	0	-14.2176
OG0011851	Arabidopsis_thaliana	0	1	27628	3.61952e-05	-4.44135
OG0011851	Arachis_hypogaea	1	0	67124	0	-14.8269
OG0011851	Astragalus_membranaceus	1	0	21090	0	-14.3241
OG0011851	Bauhinia_tomentosa	0	1	26957	3.70961e-05	-4.43067
OG0011851	Begonia_fuchsioides	0	1	51638	1.93656e-05	-4.71297
OG0011851	Bituminaria_bituminosa	1	0	23258	0	-14.3666
OG0011851	Brachypodium_distachyon	0	1	34310	2.9146e-05	-4.53542
OG0011851	Cajanus_cajan	1	0	48644	0	-14.687
OG0011851	Casuarina_glauca	1	1	26282	3.80489e-05	-4.41966
OG0011851	Chamaecrista_fasciculata	1	2	32832	6.09162e-05	-4.21527
OG0011851	Cicer_arietinum	1	0	28269	0	-14.4513
OG0011851	Citrullus_lanatus	0	1	23438	4.26658e-05	-4.36992
OG0011851	Cladrastis_lutea	None	0	21553	0	-14.3335
OG0011851	Cmim	1	1	43884	2.27873e-05	-4.64231
OG0011851	Codariocalyx_motorius	1	0	18864	0	-14.2756
OG0011851	Copaifera_officinalis	0	0	19687	0	-14.2942
OG0011851	Csil	0	2	63761	3.13671e-05	-4.50353
OG0011851	Cstu	0	1	63338	1.57883e-05	-4.80166
OG0011851	Cucumis_sativus	0	1	23780	4.20521e-05	-4.37621
OG0011851	Datisca_glomerata	1	1	37042	2.69964e-05	-4.56869
OG0011851	Dcin	1	0	58881	0	-14.77
OG0011851	Desmanthus_illinoensis	1	0	8024	0	-13.9044
OG0011851	Discaria_trinervis	1	1	32886	3.04081e-05	-4.51701
OG0011851	Dryas_drummondii	1	1	25030	3.99521e-05	-4.39846
OG0011851	Dvel	1	0	50213	0	-14.7008
OG0011851	Falb	1	0	46268	0	-14.6653
OG0011851	Fragaria_vesca	0	1	32074	3.11779e-05	-4.50615
OG0011851	Gdio	0	2	54779	3.65103e-05	-4.43758
OG0011851	Gleditsia_sinensis	0	0	24681	0	-14.3924
OG0011851	Gleditsia_triacanthos	0	0	19243	0	-14.2843
OG0011851	Glycine_max	1	0	55897	0	-14.7474
OG0011851	Glycine_soja	1	0	52737	0	-14.7221
OG0011851	Glycyrrhiza_glabra	1	0	22514	0	-14.3525
OG0011851	Glycyrrhiza_lepidota	1	0	23172	0	-14.365
OG0011851	Gompholobium_polymorphum	1	0	22767	0	-14.3573
OG0011851	Gymnocladus_dioicus	0	0	18727	0	-14.2725
OG0011851	Humulus_lupullus	0	1	82090	1.21818e-05	-4.91429
OG0011851	Juglans_regia	0	2	41081	4.86843e-05	-4.31261
OG0011851	Lathyrus_sativus	1	0	19909	0	-14.299
OG0011851	Linum_usitatissimum	0	2	43471	4.60077e-05	-4.33717
OG0011851	Lotus_japonicus	1	0	28251	0	-14.451
OG0011851	Lupinus_albus	1	0	38258	0	-14.5827
OG0011851	Lupinus_angustifolius	1	0	33074	0	-14.5195
OG0011851	Lupinus_polyphyllus	1	0	14153	0	-14.1508
OG0011851	Manihot_esculenta	0	2	33044	6.05254e-05	-4.21806
OG0011851	Medicago_truncatula	1	0	50444	0	-14.7028
OG0011851	Mimosa_pudica	1	0	33108	0	-14.5199
OG0011851	Mimulus_guttatus	0	1	28140	3.55366e-05	-4.44932
OG0011851	Nissolia_schottii	0	0	36369	0	-14.5607
OG0011851	Oryza_sativa	0	1	35775	2.79525e-05	-4.55358
OG0011851	Phaseolus_vulgaris	1	0	28134	0	-14.4492
OG0011851	Polygala_lutea	0	0	28082	0	-14.4484
OG0011851	Populus_trichocarpa	0	0	41335	0	-14.6163
OG0011851	Prunus_persica	0	1	26873	3.72121e-05	-4.42932
OG0011851	Psti	1	0	43413	0	-14.6376
OG0011851	Pyrus_communis	0	3	37445	8.01175e-05	-4.09627
OG0011851	Quillaja_saponaria	0	0	23055	0	-14.3628
OG0011851	Ricinus_communis	0	1	31221	3.20297e-05	-4.49445
OG0011851	Rubus_occidentalis	0	1	33286	3.00427e-05	-4.52226
OG0011851	Senna_hebecarpa	0	0	12404	0	-14.0936
OG0011851	Sobt	0	1	42283	2.36502e-05	-4.62617
OG0011851	Solanum_lycopersicum	0	1	34429	2.90453e-05	-4.53692
OG0011851	Trifolium_pratense	1	0	39917	0	-14.6012
OG0011851	Vigna_angularis	1	0	33860	0	-14.5297
OG0011851	Vigna_radiata	1	0	22368	0	-14.3496
OG0011851	Vitis_vinifera	0	1	29927	3.34146e-05	-4.47606
OG0011851	Wisteria_floribunda	1	0	6179	0	-13.7909
OG0011851	Xanthocercis_zambesiaca	1	0	26193	0	-14.4182
OG0011851	Ziziphus_jujuba	0	1	28799	3.47234e-05	-4.45938
OG0011851	g_Cercis_canadensis	0	1	34023	2.93919e-05	-4.53177
OG0011900	Acacia_argyrophylla	1	0	22135	0	-14.3451
OG0011900	Acacia_pycnantha	1	0	23149	0	-14.3645
OG0011900	Alnus_glutinosa	1	1	43087	2.32089e-05	-4.63435
OG0011900	Apech	0	2	55476	3.60516e-05	-4.44308
OG0011900	Apios_americana	1	0	16506	0	-14.2176
OG0011900	Arabidopsis_thaliana	0	0	27628	0	-14.4413
OG0011900	Arachis_hypogaea	1	0	67124	0	-14.8269
OG0011900	Astragalus_membranaceus	1	0	21090	0	-14.3241
OG0011900	Bauhinia_tomentosa	0	1	26957	3.70961e-05	-4.43067
OG0011900	Begonia_fuchsioides	0	2	51638	3.87312e-05	-4.41194
OG0011900	Bituminaria_bituminosa	1	0	23258	0	-14.3666
OG0011900	Brachypodium_distachyon	0	1	34310	2.9146e-05	-4.53542
OG0011900	Cajanus_cajan	1	0	48644	0	-14.687
OG0011900	Casuarina_glauca	1	2	26282	7.60977e-05	-4.11863
OG0011900	Chamaecrista_fasciculata	1	0	32832	0	-14.5163
OG0011900	Cicer_arietinum	1	0	28269	0	-14.4513
OG0011900	Citrullus_lanatus	0	1	23438	4.26658e-05	-4.36992
OG0011900	Cladrastis_lutea	None	0	21553	0	-14.3335
OG0011900	Cmim	1	0	43884	0	-14.6423
OG0011900	Codariocalyx_motorius	1	0	18864	0	-14.2756
OG0011900	Copaifera_officinalis	0	0	19687	0	-14.2942
OG0011900	Csil	0	0	63761	0	-14.8046
OG0011900	Cstu	0	1	63338	1.57883e-05	-4.80166
OG0011900	Cucumis_sativus	0	1	23780	4.20521e-05	-4.37621
OG0011900	Datisca_glomerata	1	1	37042	2.69964e-05	-4.56869
OG0011900	Dcin	1	0	58881	0	-14.77
OG0011900	Desmanthus_illinoensis	1	0	8024	0	-13.9044
OG0011900	Discaria_trinervis	1	1	32886	3.04081e-05	-4.51701
OG0011900	Dryas_drummondii	1	1	25030	3.99521e-05	-4.39846
OG0011900	Dvel	1	0	50213	0	-14.7008
OG0011900	Falb	1	0	46268	0	-14.6653
OG0011900	Fragaria_vesca	0	0	32074	0	-14.5062
OG0011900	Gdio	0	1	54779	1.82552e-05	-4.73861
OG0011900	Gleditsia_sinensis	0	2	24681	8.1034e-05	-4.09133
OG0011900	Gleditsia_triacanthos	0	1	19243	5.19669e-05	-4.28427
OG0011900	Glycine_max	1	0	55897	0	-14.7474
OG0011900	Glycine_soja	1	0	52737	0	-14.7221
OG0011900	Glycyrrhiza_glabra	1	0	22514	0	-14.3525
OG0011900	Glycyrrhiza_lepidota	1	0	23172	0	-14.365
OG0011900	Gompholobium_polymorphum	1	0	22767	0	-14.3573
OG0011900	Gymnocladus_dioicus	0	1	18727	5.33988e-05	-4.27247
OG0011900	Humulus_lupullus	0	1	82090	1.21818e-05	-4.91429
OG0011900	Juglans_regia	0	5	41081	0.000121711	-3.91467
OG0011900	Lathyrus_sativus	1	0	19909	0	-14.299
OG0011900	Linum_usitatissimum	0	0	43471	0	-14.6382
OG0011900	Lotus_japonicus	1	0	28251	0	-14.451
OG0011900	Lupinus_albus	1	0	38258	0	-14.5827
OG0011900	Lupinus_angustifolius	1	0	33074	0	-14.5195
OG0011900	Lupinus_polyphyllus	1	0	14153	0	-14.1508
OG0011900	Manihot_esculenta	0	1	33044	3.02627e-05	-4.51909
OG0011900	Medicago_truncatula	1	0	50444	0	-14.7028
OG0011900	Mimosa_pudica	1	0	33108	0	-14.5199
OG0011900	Mimulus_guttatus	0	2	28140	7.10732e-05	-4.14829
OG0011900	Nissolia_schottii	0	0	36369	0	-14.5607
OG0011900	Oryza_sativa	0	1	35775	2.79525e-05	-4.55358
OG0011900	Phaseolus_vulgaris	1	0	28134	0	-14.4492
OG0011900	Polygala_lutea	0	2	28082	7.122e-05	-4.1474
OG0011900	Populus_trichocarpa	0	3	41335	7.25777e-05	-4.1392
OG0011900	Prunus_persica	0	0	26873	0	-14.4293
OG0011900	Psti	1	0	43413	0	-14.6376
OG0011900	Pyrus_communis	0	0	37445	0	-14.5734
OG0011900	Quillaja_saponaria	0	0	23055	0	-14.3628
OG0011900	Ricinus_communis	0	1	31221	3.20297e-05	-4.49445
OG0011900	Rubus_occidentalis	0	0	33286	0	-14.5223
OG0011900	Senna_hebecarpa	0	1	12404	8.06192e-05	-4.09356
OG0011900	Sobt	0	0	42283	0	-14.6262
OG0011900	Solanum_lycopersicum	0	1	34429	2.90453e-05	-4.53692
OG0011900	Trifolium_pratense	1	0	39917	0	-14.6012
OG0011900	Vigna_angularis	1	0	33860	0	-14.5297
OG0011900	Vigna_radiata	1	0	22368	0	-14.3496
OG0011900	Vitis_vinifera	0	1	29927	3.34146e-05	-4.47606
OG0011900	Wisteria_floribunda	1	0	6179	0	-13.7909
OG0011900	Xanthocercis_zambesiaca	1	0	26193	0	-14.4182
OG0011900	Ziziphus_jujuba	0	1	28799	3.47234e-05	-4.45938
OG0011900	g_Cercis_canadensis	0	1	34023	2.93919e-05	-4.53177
OG0012127	Acacia_argyrophylla	1	0	22135	0	-14.3451
OG0012127	Acacia_pycnantha	1	0	23149	0	-14.3645
OG0012127	Alnus_glutinosa	1	1	43087	2.32089e-05	-4.63435
OG0012127	Apech	0	2	55476	3.60516e-05	-4.44308
OG0012127	Apios_americana	1	0	16506	0	-14.2176
OG0012127	Arabidopsis_thaliana	0	1	27628	3.61952e-05	-4.44135
OG0012127	Arachis_hypogaea	1	0	67124	0	-14.8269
OG0012127	Astragalus_membranaceus	1	0	21090	0	-14.3241
OG0012127	Bauhinia_tomentosa	0	0	26957	0	-14.4307
OG0012127	Begonia_fuchsioides	0	3	51638	5.80968e-05	-4.23585
OG0012127	Bituminaria_bituminosa	1	0	23258	0	-14.3666
OG0012127	Brachypodium_distachyon	0	1	34310	2.9146e-05	-4.53542
OG0012127	Cajanus_cajan	1	0	48644	0	-14.687
OG0012127	Casuarina_glauca	1	1	26282	3.80489e-05	-4.41966
OG0012127	Chamaecrista_fasciculata	1	0	32832	0	-14.5163
OG0012127	Cicer_arietinum	1	0	28269	0	-14.4513
OG0012127	Citrullus_lanatus	0	1	23438	4.26658e-05	-4.36992
OG0012127	Cladrastis_lutea	None	0	21553	0	-14.3335
OG0012127	Cmim	1	0	43884	0	-14.6423
OG0012127	Codariocalyx_motorius	1	0	18864	0	-14.2756
OG0012127	Copaifera_officinalis	0	0	19687	0	-14.2942
OG0012127	Csil	0	1	63761	1.56836e-05	-4.80456
OG0012127	Cstu	0	0	63338	0	-14.8017
OG0012127	Cucumis_sativus	0	1	23780	4.20521e-05	-4.37621
OG0012127	Datisca_glomerata	1	1	37042	2.69964e-05	-4.56869
OG0012127	Dcin	1	0	58881	0	-14.77
OG0012127	Desmanthus_illinoensis	1	0	8024	0	-13.9044
OG0012127	Discaria_trinervis	1	1	32886	3.04081e-05	-4.51701
OG0012127	Dryas_drummondii	1	1	25030	3.99521e-05	-4.39846
OG0012127	Dvel	1	0	50213	0	-14.7008
OG0012127	Falb	1	0	46268	0	-14.6653
OG0012127	Fragaria_vesca	0	1	32074	3.11779e-05	-4.50615
OG0012127	Gdio	0	1	54779	1.82552e-05	-4.73861
OG0012127	Gleditsia_sinensis	0	0	24681	0	-14.3924
OG0012127	Gleditsia_triacanthos	0	0	19243	0	-14.2843
OG0012127	Glycine_max	1	0	55897	0	-14.7474
OG0012127	Glycine_soja	1	0	52737	0	-14.7221
OG0012127	Glycyrrhiza_glabra	1	0	22514	0	-14.3525
OG0012127	Glycyrrhiza_lepidota	1	0	23172	0	-14.365
OG0012127	Gompholobium_polymorphum	1	0	22767	0	-14.3573
OG0012127	Gymnocladus_dioicus	0	0	18727	0	-14.2725
OG0012127	Humulus_lupullus	0	1	82090	1.21818e-05	-4.91429
OG0012127	Juglans_regia	0	2	41081	4.86843e-05	-4.31261
OG0012127	Lathyrus_sativus	1	0	19909	0	-14.299
OG0012127	Linum_usitatissimum	0	3	43471	6.90115e-05	-4.16108
OG0012127	Lotus_japonicus	1	0	28251	0	-14.451
OG0012127	Lupinus_albus	1	0	38258	0	-14.5827
OG0012127	Lupinus_angustifolius	1	0	33074	0	-14.5195
OG0012127	Lupinus_polyphyllus	1	0	14153	0	-14.1508
OG0012127	Manihot_esculenta	0	1	33044	3.02627e-05	-4.51909
OG0012127	Medicago_truncatula	1	0	50444	0	-14.7028
OG0012127	Mimosa_pudica	1	0	33108	0	-14.5199
OG0012127	Mimulus_guttatus	0	0	28140	0	-14.4493
OG0012127	Nissolia_schottii	0	0	36369	0	-14.5607
OG0012127	Oryza_sativa	0	1	35775	2.79525e-05	-4.55358
OG0012127	Phaseolus_vulgaris	1	0	28134	0	-14.4492
OG0012127	Polygala_lutea	0	0	28082	0	-14.4484
OG0012127	Populus_trichocarpa	0	2	41335	4.83851e-05	-4.31529
OG0012127	Prunus_persica	0	1	26873	3.72121e-05	-4.42932
OG0012127	Psti	1	0	43413	0	-14.6376
OG0012127	Pyrus_communis	0	3	37445	8.01175e-05	-4.09627
OG0012127	Quillaja_saponaria	0	1	23055	4.33745e-05	-4.36277
OG0012127	Ricinus_communis	0	1	31221	3.20297e-05	-4.49445
OG0012127	Rubus_occidentalis	0	1	33286	3.00427e-05	-4.52226
OG0012127	Senna_hebecarpa	0	0	12404	0	-14.0936
OG0012127	Sobt	0	0	42283	0	-14.6262
OG0012127	Solanum_lycopersicum	0	0	34429	0	-14.5369
OG0012127	Trifolium_pratense	1	0	39917	0	-14.6012
OG0012127	Vigna_angularis	1	0	33860	0	-14.5297
OG0012127	Vigna_radiata	1	0	22368	0	-14.3496
OG0012127	Vitis_vinifera	0	1	29927	3.34146e-05	-4.47606
OG0012127	Wisteria_floribunda	1	0	6179	0	-13.7909
OG0012127	Xanthocercis_zambesiaca	1	0	26193	0	-14.4182
OG0012127	Ziziphus_jujuba	0	1	28799	3.47234e-05	-4.45938
OG0012127	g_Cercis_canadensis	0	0	34023	0	-14.5318
OG0012169	Acacia_argyrophylla	1	0	22135	0	-14.3451
OG0012169	Acacia_pycnantha	1	0	23149	0	-14.3645
OG0012169	Alnus_glutinosa	1	1	43087	2.32089e-05	-4.63435
OG0012169	Apech	0	0	55476	0	-14.7441
OG0012169	Apios_americana	1	0	16506	0	-14.2176
OG0012169	Arabidopsis_thaliana	0	1	27628	3.61952e-05	-4.44135
OG0012169	Arachis_hypogaea	1	0	67124	0	-14.8269
OG0012169	Astragalus_membranaceus	1	0	21090	0	-14.3241
OG0012169	Bauhinia_tomentosa	0	0	26957	0	-14.4307
OG0012169	Begonia_fuchsioides	0	6	51638	0.000116194	-3.93482
OG0012169	Bituminaria_bituminosa	1	0	23258	0	-14.3666
OG0012169	Brachypodium_distachyon	0	1	34310	2.9146e-05	-4.53542
OG0012169	Cajanus_cajan	1	0	48644	0	-14.687
OG0012169	Casuarina_glauca	1	0	26282	0	-14.4197
OG0012169	Chamaecrista_fasciculata	1	0	32832	0	-14.5163
OG0012169	Cicer_arietinum	1	0	28269	0	-14.4513
OG0012169	Citrullus_lanatus	0	1	23438	4.26658e-05	-4.36992
OG0012169	Cladrastis_lutea	None	0	21553	0	-14.3335
OG0012169	Cmim	1	0	43884	0	-14.6423
OG0012169	Codariocalyx_motorius	1	0	18864	0	-14.2756
OG0012169	Copaifera_officinalis	0	0	19687	0	-14.2942
OG0012169	Csil	0	0	63761	0	-14.8046
OG0012169	Cstu	0	0	63338	0	-14.8017
OG0012169	Cucumis_sativus	0	2	23780	8.41043e-05	-4.07518
OG0012169	Datisca_glomerata	1	0	37042	0	-14.5687
OG0012169	Dcin	1	0	58881	0	-14.77
OG0012169	Desmanthus_illinoensis	1	0	8024	0	-13.9044
OG0012169	Discaria_trinervis	1	1	32886	3.04081e-05	-4.51701
OG0012169	Dryas_drummondii	1	1	25030	3.99521e-05	-4.39846
OG0012169	Dvel	1	0	50213	0	-14.7008
OG0012169	Falb	1	0	46268	0	-14.6653
OG0012169	Fragaria_vesca	0	0	32074	0	-14.5062
OG0012169	Gdio	0	0	54779	0	-14.7386
OG0012169	Gleditsia_sinensis	0	0	24681	0	-14.3924
OG0012169	Gleditsia_triacanthos	0	1	19243	5.19669e-05	-4.28427
OG0012169	Glycine_max	1	0	55897	0	-14.7474
OG0012169	Glycine_soja	1	0	52737	0	-14.7221
OG0012169	Glycyrrhiza_glabra	1	0	22514	0	-14.3525
OG0012169	Glycyrrhiza_lepidota	1	0	23172	0	-14.365
OG0012169	Gompholobium_polymorphum	1	0	22767	0	-14.3573
OG0012169	Gymnocladus_dioicus	0	0	18727	0	-14.2725
OG0012169	Humulus_lupullus	0	1	82090	1.21818e-05	-4.91429
OG0012169	Juglans_regia	0	2	41081	4.86843e-05	-4.31261
OG0012169	Lathyrus_sativus	1	0	19909	0	-14.299
OG0012169	Linum_usitatissimum	0	2	43471	4.60077e-05	-4.33717
OG0012169	Lotus_japonicus	1	0	28251	0	-14.451
OG0012169	Lupinus_albus	1	0	38258	0	-14.5827
OG0012169	Lupinus_angustifolius	1	0	33074	0	-14.5195
OG0012169	Lupinus_polyphyllus	1	0	14153	0	-14.1508
OG0012169	Manihot_esculenta	0	2	33044	6.05254e-05	-4.21806
OG0012169	Medicago_truncatula	1	0	50444	0	-14.7028
OG0012169	Mimosa_pudica	1	0	33108	0	-14.5199
OG0012169	Mimulus_guttatus	0	1	28140	3.55366e-05	-4.44932
OG0012169	Nissolia_schottii	0	0	36369	0	-14.5607
OG0012169	Oryza_sativa	0	1	35775	2.79525e-05	-4.55358
OG0012169	Phaseolus_vulgaris	1	0	28134	0	-14.4492
OG0012169	Polygala_lutea	0	0	28082	0	-14.4484
OG0012169	Populus_trichocarpa	0	3	41335	7.25777e-05	-4.1392
OG0012169	Prunus_persica	0	1	26873	3.72121e-05	-4.42932
OG0012169	Psti	1	0	43413	0	-14.6376
OG0012169	Pyrus_communis	0	2	37445	5.34117e-05	-4.27236
OG0012169	Quillaja_saponaria	0	0	23055	0	-14.3628
OG0012169	Ricinus_communis	0	1	31221	3.20297e-05	-4.49445
OG0012169	Rubus_occidentalis	0	1	33286	3.00427e-05	-4.52226
OG0012169	Senna_hebecarpa	0	0	12404	0	-14.0936
OG0012169	Sobt	0	0	42283	0	-14.6262
OG0012169	Solanum_lycopersicum	0	0	34429	0	-14.5369
OG0012169	Trifolium_pratense	1	0	39917	0	-14.6012
OG0012169	Vigna_angularis	1	0	33860	0	-14.5297
OG0012169	Vigna_radiata	1	0	22368	0	-14.3496
OG0012169	Vitis_vinifera	0	1	29927	3.34146e-05	-4.47606
OG0012169	Wisteria_floribunda	1	0	6179	0	-13.7909
OG0012169	Xanthocercis_zambesiaca	1	0	26193	0	-14.4182
OG0012169	Ziziphus_jujuba	0	1	28799	3.47234e-05	-4.45938
OG0012169	g_Cercis_canadensis	0	1	34023	2.93919e-05	-4.53177
OG0012406	Acacia_argyrophylla	1	0	22135	0	-14.3451
OG0012406	Acacia_pycnantha	1	0	23149	0	-14.3645
OG0012406	Alnus_glutinosa	1	2	43087	4.64177e-05	-4.33332
OG0012406	Apech	0	0	55476	0	-14.7441
OG0012406	Apios_americana	1	0	16506	0	-14.2176
OG0012406	Arabidopsis_thaliana	0	1	27628	3.61952e-05	-4.44135
OG0012406	Arachis_hypogaea	1	0	67124	0	-14.8269
OG0012406	Astragalus_membranaceus	1	0	21090	0	-14.3241
OG0012406	Bauhinia_tomentosa	0	0	26957	0	-14.4307
OG0012406	Begonia_fuchsioides	0	1	51638	1.93656e-05	-4.71297
OG0012406	Bituminaria_bituminosa	1	0	23258	0	-14.3666
OG0012406	Brachypodium_distachyon	0	1	34310	2.9146e-05	-4.53542
OG0012406	Cajanus_cajan	1	0	48644	0	-14.687
OG0012406	Casuarina_glauca	1	1	26282	3.80489e-05	-4.41966
OG0012406	Chamaecrista_fasciculata	1	0	32832	0	-14.5163
OG0012406	Cicer_arietinum	1	0	28269	0	-14.4513
OG0012406	Citrullus_lanatus	0	1	23438	4.26658e-05	-4.36992
OG0012406	Cladrastis_lutea	None	0	21553	0	-14.3335
OG0012406	Cmim	1	0	43884	0	-14.6423
OG0012406	Codariocalyx_motorius	1	0	18864	0	-14.2756
OG0012406	Copaifera_officinalis	0	0	19687	0	-14.2942
OG0012406	Csil	0	0	63761	0	-14.8046
OG0012406	Cstu	0	0	63338	0	-14.8017
OG0012406	Cucumis_sativus	0	1	23780	4.20521e-05	-4.37621
OG0012406	Datisca_glomerata	1	1	37042	2.69964e-05	-4.56869
OG0012406	Dcin	1	0	58881	0	-14.77
OG0012406	Desmanthus_illinoensis	1	0	8024	0	-13.9044
OG0012406	Discaria_trinervis	1	1	32886	3.04081e-05	-4.51701
OG0012406	Dryas_drummondii	1	1	25030	3.99521e-05	-4.39846
OG0012406	Dvel	1	0	50213	0	-14.7008
OG0012406	Falb	1	0	46268	0	-14.6653
OG0012406	Fragaria_vesca	0	1	32074	3.11779e-05	-4.50615
OG0012406	Gdio	0	0	54779	0	-14.7386
OG0012406	Gleditsia_sinensis	0	0	24681	0	-14.3924
OG0012406	Gleditsia_triacanthos	0	0	19243	0	-14.2843
OG0012406	Glycine_max	1	0	55897	0	-14.7474
OG0012406	Glycine_soja	1	0	52737	0	-14.7221
OG0012406	Glycyrrhiza_glabra	1	0	22514	0	-14.3525
OG0012406	Glycyrrhiza_lepidota	1	0	23172	0	-14.365
OG0012406	Gompholobium_polymorphum	1	0	22767	0	-14.3573
OG0012406	Gymnocladus_dioicus	0	0	18727	0	-14.2725
OG0012406	Humulus_lupullus	0	1	82090	1.21818e-05	-4.91429
OG0012406	Juglans_regia	0	1	41081	2.43422e-05	-4.61364
OG0012406	Lathyrus_sativus	1	0	19909	0	-14.299
OG0012406	Linum_usitatissimum	0	3	43471	6.90115e-05	-4.16108
OG0012406	Lotus_japonicus	1	0	28251	0	-14.451
OG0012406	Lupinus_albus	1	0	38258	0	-14.5827
OG0012406	Lupinus_angustifolius	1	0	33074	0	-14.5195
OG0012406	Lupinus_polyphyllus	1	0	14153	0	-14.1508
OG0012406	Manihot_esculenta	0	2	33044	6.05254e-05	-4.21806
OG0012406	Medicago_truncatula	1	0	50444	0	-14.7028
OG0012406	Mimosa_pudica	1	0	33108	0	-14.5199
OG0012406	Mimulus_guttatus	0	2	28140	7.10732e-05	-4.14829
OG0012406	Nissolia_schottii	0	0	36369	0	-14.5607
OG0012406	Oryza_sativa	0	1	35775	2.79525e-05	-4.55358
OG0012406	Phaseolus_vulgaris	1	0	28134	0	-14.4492
OG0012406	Polygala_lutea	0	0	28082	0	-14.4484
OG0012406	Populus_trichocarpa	0	2	41335	4.83851e-05	-4.31529
OG0012406	Prunus_persica	0	1	26873	3.72121e-05	-4.42932
OG0012406	Psti	1	0	43413	0	-14.6376
OG0012406	Pyrus_communis	0	1	37445	2.67058e-05	-4.57339
OG0012406	Quillaja_saponaria	0	0	23055	0	-14.3628
OG0012406	Ricinus_communis	0	1	31221	3.20297e-05	-4.49445
OG0012406	Rubus_occidentalis	0	1	33286	3.00427e-05	-4.52226
OG0012406	Senna_hebecarpa	0	0	12404	0	-14.0936
OG0012406	Sobt	0	0	42283	0	-14.6262
OG0012406	Solanum_lycopersicum	0	1	34429	2.90453e-05	-4.53692
OG0012406	Trifolium_pratense	1	0	39917	0	-14.6012
OG0012406	Vigna_angularis	1	0	33860	0	-14.5297
OG0012406	Vigna_radiata	1	0	22368	0	-14.3496
OG0012406	Vitis_vinifera	0	1	29927	3.34146e-05	-4.47606
OG0012406	Wisteria_floribunda	1	0	6179	0	-13.7909
OG0012406	Xanthocercis_zambesiaca	1	0	26193	0	-14.4182
OG0012406	Ziziphus_jujuba	0	1	28799	3.47234e-05	-4.45938
OG0012406	g_Cercis_canadensis	0	0	34023	0	-14.5318
OG0012477	Acacia_argyrophylla	1	0	22135	0	-14.3451
OG0012477	Acacia_pycnantha	1	0	23149	0	-14.3645
OG0012477	Alnus_glutinosa	1	1	43087	2.32089e-05	-4.63435
OG0012477	Apech	0	0	55476	0	-14.7441
OG0012477	Apios_americana	1	0	16506	0	-14.2176
OG0012477	Arabidopsis_thaliana	0	1	27628	3.61952e-05	-4.44135
OG0012477	Arachis_hypogaea	1	0	67124	0	-14.8269
OG0012477	Astragalus_membranaceus	1	0	21090	0	-14.3241
OG0012477	Bauhinia_tomentosa	0	0	26957	0	-14.4307
OG0012477	Begonia_fuchsioides	0	2	51638	3.87312e-05	-4.41194
OG0012477	Bituminaria_bituminosa	1	0	23258	0	-14.3666
OG0012477	Brachypodium_distachyon	0	1	34310	2.9146e-05	-4.53542
OG0012477	Cajanus_cajan	1	0	48644	0	-14.687
OG0012477	Casuarina_glauca	1	1	26282	3.80489e-05	-4.41966
OG0012477	Chamaecrista_fasciculata	1	0	32832	0	-14.5163
OG0012477	Cicer_arietinum	1	0	28269	0	-14.4513
OG0012477	Citrullus_lanatus	0	1	23438	4.26658e-05	-4.36992
OG0012477	Cladrastis_lutea	None	0	21553	0	-14.3335
OG0012477	Cmim	1	0	43884	0	-14.6423
OG0012477	Codariocalyx_motorius	1	0	18864	0	-14.2756
OG0012477	Copaifera_officinalis	0	0	19687	0	-14.2942
OG0012477	Csil	0	0	63761	0	-14.8046
OG0012477	Cstu	0	0	63338	0	-14.8017
OG0012477	Cucumis_sativus	0	1	23780	4.20521e-05	-4.37621
OG0012477	Datisca_glomerata	1	1	37042	2.69964e-05	-4.56869
OG0012477	Dcin	1	0	58881	0	-14.77
OG0012477	Desmanthus_illinoensis	1	0	8024	0	-13.9044
OG0012477	Discaria_trinervis	1	1	32886	3.04081e-05	-4.51701
OG0012477	Dryas_drummondii	1	1	25030	3.99521e-05	-4.39846
OG0012477	Dvel	1	0	50213	0	-14.7008
OG0012477	Falb	1	0	46268	0	-14.6653
OG0012477	Fragaria_vesca	0	1	32074	3.11779e-05	-4.50615
OG0012477	Gdio	0	0	54779	0	-14.7386
OG0012477	Gleditsia_sinensis	0	0	24681	0	-14.3924
OG0012477	Gleditsia_triacanthos	0	0	19243	0	-14.2843
OG0012477	Glycine_max	1	0	55897	0	-14.7474
OG0012477	Glycine_soja	1	0	52737	0	-14.7221
OG0012477	Glycyrrhiza_glabra	1	0	22514	0	-14.3525
OG0012477	Glycyrrhiza_lepidota	1	0	23172	0	-14.365
OG0012477	Gompholobium_polymorphum	1	0	22767	0	-14.3573
OG0012477	Gymnocladus_dioicus	0	0	18727	0	-14.2725
OG0012477	Humulus_lupullus	0	2	82090	2.43635e-05	-4.61326
OG0012477	Juglans_regia	0	1	41081	2.43422e-05	-4.61364
OG0012477	Lathyrus_sativus	1	0	19909	0	-14.299
OG0012477	Linum_usitatissimum	0	2	43471	4.60077e-05	-4.33717
OG0012477	Lotus_japonicus	1	0	28251	0	-14.451
OG0012477	Lupinus_albus	1	0	38258	0	-14.5827
OG0012477	Lupinus_angustifolius	1	0	33074	0	-14.5195
OG0012477	Lupinus_polyphyllus	1	0	14153	0	-14.1508
OG0012477	Manihot_esculenta	0	1	33044	3.02627e-05	-4.51909
OG0012477	Medicago_truncatula	1	0	50444	0	-14.7028
OG0012477	Mimosa_pudica	1	0	33108	0	-14.5199
OG0012477	Mimulus_guttatus	0	1	28140	3.55366e-05	-4.44932
OG0012477	Nissolia_schottii	0	0	36369	0	-14.5607
OG0012477	Oryza_sativa	0	1	35775	2.79525e-05	-4.55358
OG0012477	Phaseolus_vulgaris	1	0	28134	0	-14.4492
OG0012477	Polygala_lutea	0	0	28082	0	-14.4484
OG0012477	Populus_trichocarpa	0	2	41335	4.83851e-05	-4.31529
OG0012477	Prunus_persica	0	1	26873	3.72121e-05	-4.42932
OG0012477	Psti	1	0	43413	0	-14.6376
OG0012477	Pyrus_communis	0	1	37445	2.67058e-05	-4.57339
OG0012477	Quillaja_saponaria	0	0	23055	0	-14.3628
OG0012477	Ricinus_communis	0	1	31221	3.20297e-05	-4.49445
OG0012477	Rubus_occidentalis	0	1	33286	3.00427e-05	-4.52226
OG0012477	Senna_hebecarpa	0	0	12404	0	-14.0936
OG0012477	Sobt	0	0	42283	0	-14.6262
OG0012477	Solanum_lycopersicum	0	1	34429	2.90453e-05	-4.53692
OG0012477	Trifolium_pratense	1	0	39917	0	-14.6012
OG0012477	Vigna_angularis	1	0	33860	0	-14.5297
OG0012477	Vigna_radiata	1	0	22368	0	-14.3496
OG0012477	Vitis_vinifera	0	1	29927	3.34146e-05	-4.47606
OG0012477	Wisteria_floribunda	1	0	6179	0	-13.7909
OG0012477	Xanthocercis_zambesiaca	1	0	26193	0	-14.4182
OG0012477	Ziziphus_jujuba	0	2	28799	6.94469e-05	-4.15835
OG0012477	g_Cercis_canadensis	0	0	34023	0	-14.5318

## Sheet: orthogroups_count_all
Orthogroup	Acacia_argyrophylla	Acacia_pycnantha	Alnus_glutinosa	Apech	Apios_americana	Arabidopsis_thaliana	Arachis_hypogaea	Astragalus_membranaceus	Bauhinia_tomentosa	Begonia_fuchsioides	Bituminaria_bituminosa	Brachypodium_distachyon	Cajanus_cajan	Casuarina_glauca	Chamaecrista_fasciculata	Cicer_arietinum	Citrullus_lanatus	Cladrastis_lutea	Cmim	Codariocalyx_motorius	Copaifera_officinalis	Csil	Cstu	Cucumis_sativus	Datisca_glomerata	Dcin	Desmanthus_illinoensis	Discaria_trinervis	Dryas_drummondii	Dvel	Falb	Fragaria_vesca	Gdio	Gleditsia_sinensis	Gleditsia_triacanthos	Glycine_max	Glycine_soja	Glycyrrhiza_glabra	Glycyrrhiza_lepidota	Gompholobium_polymorphum	Gymnocladus_dioicus	Humulus_lupullus	Juglans_regia	Lathyrus_sativus	Linum_usitatissimum	Lotus_japonicus	Lupinus_albus	Lupinus_angustifolius	Lupinus_polyphyllus
OG0000000	26	111	1161	370	11	3	10	63	30	919	39	4	1338	385	294	27	2	5	87	10	58	769	384	1	938	142	1	795	277	217	385	42	409	91	3	1	169	25	46	25	27	83	249	21	3	7	32	13	17
OG0000001	32	81	802	180	7	4	3	86	36	270	34	0	1118	270	545	98	0	20	104	7	58	568	296	0	593	160	0	562	139	166	482	35	525	59	4	2	161	72	66	51	20	77	337	38	3	6	52	26	20
OG0000002	29	72	638	6	1	9	8	40	7	154	11	129	413	1	453	0	1	4	112	3	8	69	317	3	452	147	0	581	167	237	104	200	281	49	0	16	103	47	48	12	7	200	254	19	3	38	19	6	2
OG0000003	98	136	134	52	12	24	326	92	103	0	92	0	148	142	117	47	19	14	97	32	100	59	104	30	8	255	0	55	84	126	120	97	96	81	10	222	148	104	82	56	13	93	178	76	47	150	33	24	12
OG0000004	72	98	97	86	36	59	120	48	67	89	56	65	76	80	78	56	77	56	76	38	50	91	84	71	79	98	1	79	72	89	84	60	89	63	34	123	112	24	50	52	26	103	72	21	111	70	80	64	13
OG0000005	35	46	161	17	12	2	265	60	72	14	30	18	96	132	75	46	12	21	44	48	83	47	61	27	25	69	0	106	68	57	44	32	83	70	3	140	69	72	48	24	5	179	124	44	26	54	10	16	0
OG0000006	44	43	85	54	20	68	143	22	47	163	34	55	99	76	78	53	51	13	65	36	32	61	61	48	52	52	8	49	67	67	59	65	72	28	28	188	58	30	35	36	22	65	133	22	104	85	110	113	7
OG0000007	15	23	124	135	2	1	10	30	12	90	21	1	465	24	98	22	1	6	71	1	11	381	244	0	85	92	0	133	116	104	401	5	317	18	0	3	58	25	28	23	29	28	16	18	0	1	15	8	11
OG0000008	80	75	121	37	14	36	75	49	63	27	50	38	56	17	46	33	24	30	46	31	58	42	45	33	24	92	1	34	44	60	55	35	52	71	15	116	126	57	48	28	25	111	90	36	45	37	30	24	21
OG0000009	7	15	289	19	0	1	24	2	2	271	0	0	278	122	151	1	0	2	23	0	1	41	28	0	241	5	0	162	138	2	10	11	51	0	0	1	6	1	0	6	2	444	25	0	0	0	2	1	0
OG0000010	43	73	31	45	10	0	87	10	121	23	42	0	63	37	48	28	6	18	44	30	90	45	80	14	14	176	0	21	24	61	38	48	44	51	9	48	34	39	10	29	20	57	35	9	0	10	11	8	10
OG0000011	8	10	426	15	1	0	2	21	3	0	0	0	135	0	93	1	0	3	9	2	2	58	36	1	130	7	0	185	322	11	10	47	41	1	1	5	13	9	7	8	0	175	111	3	0	4	4	2	1
OG0000012	39	43	109	28	11	8	41	57	20	6	16	11	64	88	41	25	7	15	25	17	20	24	22	5	10	60	1	8	56	63	43	151	16	14	5	99	47	14	15	23	7	49	47	17	46	44	30	33	2
OG0000013	20	28	42	17	5	1	142	21	43	3	27	26	45	38	47	9	10	8	26	10	33	32	35	17	6	76	0	64	29	55	19	46	27	61	2	141	20	31	15	24	10	175	23	7	42	29	11	15	8
OG0000014	21	22	339	16	12	1	4	25	17	165	10	0	144	5	95	2	0	23	15	10	24	33	37	5	132	43	4	261	95	50	21	41	32	0	8	92	21	16	17	28	9	62	24	12	4	24	13	7	5
OG0000015	37	42	78	21	3	33	145	30	52	7	22	28	62	15	49	27	16	4	42	14	20	42	22	23	12	60	0	21	29	43	47	56	33	26	5	93	67	25	38	13	2	131	54	6	46	40	23	17	1
OG0000016	34	65	5	14	1	8	28	18	3	2	2	17	232	1	184	2	4	10	74	0	4	17	126	3	16	120	0	19	73	47	40	78	158	11	0	42	14	30	29	17	7	0	90	0	13	53	15	6	0
OG0000017	1	1	414	3	0	0	4	0	0	806	0	0	277	0	105	37	0	0	0	0	0	16	0	0	13	7	0	5	1	26	0	1	3	0	0	0	1	1	2	9	0	17	7	1	0	3	6	2	0
OG0000018	17	20	31	23	15	40	119	19	22	45	22	12	45	23	39	53	30	18	43	14	10	28	40	31	25	27	16	26	33	40	27	32	27	17	19	84	54	27	26	18	19	49	42	17	63	45	75	67	12
OG0000019	25	26	109	26	12	12	12	25	29	44	28	29	41	15	47	4	1	30	20	21	24	32	41	13	21	27	1	50	34	19	24	28	22	36	19	38	47	31	32	30	14	85	120	20	1	24	17	9	4
OG0000020	11	12	103	17	3	13	72	22	31	0	11	24	23	44	31	19	4	4	20	9	17	17	18	4	6	42	0	24	29	34	12	18	15	17	4	54	24	14	21	9	8	85	71	5	24	29	19	12	9
OG0000021	0	11	169	0	1	0	9	4	0	3	2	0	168	0	411	0	0	3	14	0	0	4	2	0	60	0	0	380	26	0	0	3	0	0	0	10	0	1	1	0	0	37	19	0	0	1	0	0	0
OG0000022	2	4	93	12	0	2	0	8	0	298	19	0	223	99	121	46	0	1	36	2	3	19	56	0	127	20	1	148	44	17	10	8	48	5	1	0	13	1	10	8	0	70	1	3	0	0	12	1	11
OG0000023	12	17	42	19	16	25	64	27	13	30	20	41	47	33	21	35	30	8	20	14	0	20	14	29	24	17	7	22	20	22	22	22	15	12	7	86	54	30	23	12	7	50	46	35	55	36	34	39	3
OG0000024	24	27	19	24	18	27	51	21	19	79	25	22	35	18	30	28	30	23	26	23	19	29	30	31	27	26	3	20	18	28	26	19	26	28	15	62	30	23	21	28	19	32	45	17	27	27	53	58	7
OG0000025	1	4	33	11	0	5	1	5	0	5	0	11	73	0	158	0	0	2	6	0	1	2	3	0	41	32	0	44	17	11	13	21	3	0	0	302	7	2	1	0	1	21	41	0	0	40	15	10	0
OG0000026	4	6	7	33	5	33	94	1	1	26	4	7	71	14	30	31	39	3	48	5	3	29	39	44	31	51	0	20	25	38	31	24	19	7	0	129	6	3	3	3	3	6	23	3	44	54	36	37	0
OG0000027	17	21	143	15	6	6	1	13	22	85	9	1	46	6	72	4	0	18	11	9	11	22	28	5	68	21	4	306	109	31	20	32	22	10	10	15	25	14	17	14	11	30	15	13	8	11	6	8	4
OG0000028	25	22	20	32	18	31	44	25	26	52	24	28	23	15	24	24	17	16	20	19	15	39	25	17	24	25	5	15	17	31	25	17	31	27	23	47	40	18	25	26	18	44	37	18	55	23	45	45	14
OG0000029	33	38	107	14	7	26	61	7	13	12	14	21	33	72	12	5	11	4	12	12	11	25	38	18	8	44	3	11	38	31	21	42	33	15	15	38	22	15	9	13	13	42	106	3	22	13	29	7	2
OG0000030	0	0	0	0	0	0	0	0	0	0	0	0	0	0	0	0	0	0	0	0	0	0	0	0	0	0	0	0	0	0	0	0	0	0	0	0	0	0	0	0	0	1850	0	0	0	0	0	0	0
OG0000031	6	16	116	6	1	6	290	6	6	3	3	0	108	2	68	1	0	2	5	2	4	39	37	2	33	25	0	175	41	28	23	11	20	9	3	44	8	4	8	18	4	3	31	1	1	41	1	1	0
OG0000032	21	19	46	19	11	17	52	14	14	24	20	18	30	30	37	17	15	7	25	18	6	29	15	14	23	21	1	15	21	23	19	45	28	10	10	54	39	24	22	20	6	40	41	16	45	24	19	18	0
OG0000033	28	27	28	30	13	13	43	0	44	30	21	28	21	21	17	16	14	30	24	15	30	27	23	15	20	19	5	17	20	24	20	17	25	34	17	39	45	31	28	26	19	75	29	24	27	19	37	26	13
OG0000034	16	19	5	9	4	11	341	21	14	8	10	1	136	5	77	2	2	7	24	5	12	30	13	5	36	11	0	24	12	7	19	8	29	9	1	120	25	13	10	18	2	39	28	4	3	28	14	6	2
OG0000035	19	21	29	25	20	17	53	23	25	30	37	15	36	19	21	18	34	16	21	16	12	21	23	27	16	16	18	21	16	18	26	17	17	17	12	43	49	23	26	27	18	31	31	24	46	26	41	29	16
OG0000036	15	15	26	35	5	15	50	18	25	20	17	16	31	17	22	25	20	9	31	14	32	25	27	24	16	11	2	22	16	23	15	21	21	27	4	40	61	27	16	19	2	59	30	18	31	20	25	21	13
OG0000037	18	16	30	23	14	18	51	15	27	25	19	40	23	18	19	26	15	13	31	12	16	25	27	19	13	26	5	22	19	19	12	24	19	14	10	44	40	12	12	20	11	58	23	19	31	28	39	27	10
OG0000038	15	13	28	18	7	18	54	25	20	12	13	14	18	20	26	25	19	10	31	7	8	21	27	20	10	19	6	22	17	13	21	21	19	10	9	41	28	17	12	10	7	38	44	18	28	27	28	18	7
OG0000039	20	20	18	18	20	16	45	2	33	37	28	16	27	14	20	17	18	29	18	26	28	21	16	18	13	18	8	14	12	21	18	14	15	29	26	51	34	31	22	28	24	19	31	23	25	21	35	35	15
OG0000040	16	16	34	4	3	2	68	6	13	6	13	16	21	66	30	12	3	5	17	5	11	20	21	7	6	18	0	27	14	22	13	26	22	20	1	60	32	10	16	5	8	72	53	4	13	17	10	14	3
OG0000041	0	8	121	15	1	0	3	4	2	13	0	0	148	1	63	0	3	0	19	1	0	51	55	12	45	11	0	47	53	31	32	34	48	9	0	34	10	5	11	1	1	71	171	2	0	3	5	3	3
OG0000042	10	17	65	32	0	1	13	27	10	3	0	0	239	2	60	0	1	1	17	4	0	44	53	5	23	24	0	34	34	44	41	6	19	0	1	41	10	21	31	1	0	33	130	1	1	4	24	3	1
OG0000043	4	10	91	15	0	0	20	6	2	4	1	0	86	0	15	2	1	2	15	1	3	134	39	0	92	52	0	35	61	33	210	3	127	7	0	6	8	0	2	8	6	4	21	1	0	5	0	0	1
OG0000044	14	22	22	18	21	9	42	27	22	17	17	15	28	17	9	21	5	12	26	21	12	24	24	5	10	20	6	15	16	15	16	40	23	21	18	30	82	27	44	21	20	12	28	27	34	30	14	15	13
OG0000045	0	0	0	0	0	0	0	0	0	0	0	0	0	0	0	0	0	0	0	0	0	0	0	0	0	0	0	0	0	0	0	0	0	0	0	0	0	0	0	0	0	1516	0	0	0	0	0	0	0
OG0000046	9	27	32	86	0	2	1	7	6	24	1	1	93	8	19	7	1	0	32	0	1	154	73	1	20	42	0	31	11	61	109	6	85	19	0	4	31	5	6	6	1	11	20	2	0	0	5	4	8
OG0000047	2	9	40	16	0	0	31	3	2	1	0	0	266	26	46	0	9	1	14	0	2	16	23	6	312	6	0	1	11	3	6	9	19	2	0	0	3	0	1	2	2	86	19	1	2	1	1	1	0
OG0000048	0	0	53	14	1	3	13	8	0	101	6	2	223	29	64	4	0	3	4	0	6	44	35	2	116	8	0	192	50	14	2	5	38	6	0	1	24	5	3	2	1	1	7	3	1	1	8	5	5
OG0000049	23	25	87	10	6	9	51	6	16	3	12	0	26	57	24	3	14	3	17	10	16	14	29	19	2	26	0	18	20	15	24	34	16	11	7	27	29	16	7	13	7	21	85	4	7	17	6	3	0
OG0000050	24	28	15	21	14	14	36	21	17	17	23	11	20	24	12	15	13	25	10	19	13	13	13	15	17	22	11	12	9	15	15	11	15	20	14	26	61	23	20	31	17	67	14	20	33	13	23	17	8
OG0000051	7	14	62	6	1	22	62	15	6	16	13	34	14	53	7	5	10	2	5	5	5	5	12	10	11	11	0	27	38	13	15	45	12	8	3	28	31	6	6	1	0	77	71	4	7	14	3	3	4
OG0000052	15	20	31	12	2	0	55	15	15	10	13	33	20	18	24	19	0	1	22	6	10	27	18	0	5	16	0	12	14	24	22	18	12	17	2	55	29	6	7	6	4	59	17	13	49	28	16	19	5
OG0000053	0	0	0	9	0	0	2	4	2	2	0	0	70	0	8	8	0	1	2	0	0	29	5	0	886	1	0	36	9	0	0	6	0	0	0	0	7	2	3	0	0	1	0	1	0	0	1	1	0
OG0000054	14	15	18	22	5	19	39	15	18	31	12	22	29	23	19	24	12	7	12	13	15	28	17	14	14	18	1	18	13	13	18	24	29	10	7	35	26	21	15	13	2	29	34	11	33	19	21	18	3
OG0000055	3	5	19	11	3	19	42	6	3	48	12	15	26	19	25	25	22	4	22	10	3	18	16	24	19	14	0	17	17	15	14	18	17	10	3	49	14	7	10	8	4	23	35	7	38	28	41	43	1
OG0000056	10	10	19	10	6	27	46	16	10	17	16	13	29	9	11	17	23	7	11	11	4	13	15	20	14	11	2	15	15	15	23	18	9	9	7	53	24	17	11	13	6	41	35	16	43	20	23	15	1
OG0000057	0	0	661	0	3	0	3	3	0	0	7	32	102	0	0	0	3	1	0	0	0	5	20	2	41	0	0	0	12	0	0	2	21	1	0	35	115	14	7	0	0	36	67	2	0	6	7	0	1
OG0000058	4	7	56	7	1	1	13	1	0	5	1	0	99	112	41	0	0	1	10	0	1	23	12	0	256	7	0	76	19	2	1	9	17	2	0	2	5	0	0	1	2	144	23	1	0	0	0	0	0
OG0000059	6	9	5	15	5	3	17	8	26	5	11	0	147	3	67	7	1	6	27	6	2	3	44	3	97	6	0	4	88	5	4	7	10	7	1	7	42	7	8	8	6	4	3	7	11	7	13	6	12
OG0000060	9	13	41	4	1	6	44	10	13	15	2	33	18	27	22	5	12	1	19	3	9	14	7	14	7	33	0	18	17	18	14	21	15	2	0	25	16	12	16	2	1	22	17	8	50	14	9	9	4
OG0000061	26	26	18	25	13	16	33	11	14	25	13	21	19	13	24	16	11	18	19	10	12	26	18	9	8	15	15	16	11	21	19	9	23	17	17	28	18	12	11	18	16	24	22	14	30	17	23	29	8
OG0000062	7	9	29	12	1	28	115	10	6	1	4	0	19	13	57	35	6	3	48	3	5	14	51	5	2	33	0	7	27	50	22	17	14	7	1	49	9	5	4	4	1	6	4	2	13	38	9	13	0
OG0000063	11	9	20	24	7	14	42	10	17	35	13	27	29	8	25	32	21	4	15	6	7	17	10	19	15	14	1	13	15	13	12	25	10	14	7	32	30	12	10	12	6	27	24	10	24	22	21	23	2
OG0000064	22	21	15	23	10	16	36	13	15	31	19	13	20	11	14	15	14	16	17	16	18	14	18	13	11	18	2	10	10	16	16	10	19	25	15	38	34	19	15	20	14	17	25	17	25	18	25	22	11
OG0000065	5	8	35	19	2	25	40	6	16	31	4	13	27	16	18	26	21	4	13	7	6	11	18	20	20	13	0	16	12	9	11	24	12	12	0	44	14	4	2	7	0	32	23	0	37	32	41	35	2
OG0000066	16	16	26	19	13	11	37	21	20	21	17	11	16	17	11	12	9	15	12	13	18	21	20	10	8	13	6	10	18	11	13	13	19	20	13	29	39	17	20	15	6	46	25	14	18	14	18	15	7
OG0000067	1	0	0	13	0	0	4	0	0	0	0	0	23	0	144	0	0	1	71	0	0	1	218	0	0	26	1	0	0	57	37	0	287	0	1	2	0	0	0	1	0	0	0	0	0	0	1	0	0
OG0000068	0	0	35	2	2	17	107	6	8	0	5	8	10	31	12	6	6	0	6	0	15	6	7	12	3	9	0	39	14	9	5	21	1	2	0	36	15	6	7	0	0	103	34	2	6	10	0	0	0
OG0000069	16	19	33	14	3	6	26	16	16	7	3	23	11	28	16	14	11	2	11	13	14	17	10	15	12	18	7	11	25	21	18	22	9	8	10	33	16	14	9	6	3	22	22	15	32	15	7	8	5
OG0000070	16	12	15	28	13	10	36	17	19	18	16	10	17	10	13	10	8	15	25	25	16	25	29	8	8	20	12	7	6	13	12	9	20	26	19	29	36	20	25	31	13	13	22	18	17	13	21	18	14
OG0000071	13	17	13	24	12	13	30	18	19	17	26	12	21	9	10	15	12	11	14	14	18	14	17	15	10	21	4	9	7	15	15	10	21	22	15	36	33	18	21	17	13	18	26	19	24	19	23	23	14
OG0000072	21	24	27	26	12	2	18	24	14	9	13	4	12	9	21	23	6	24	22	12	22	35	26	3	8	33	7	12	10	26	21	22	18	16	15	25	24	10	10	10	14	15	21	14	11	12	11	14	5
OG0000073	0	7	49	6	1	1	17	8	19	16	10	25	27	21	6	10	0	5	14	4	7	10	6	0	20	4	0	18	12	2	5	23	12	17	2	72	37	34	13	6	2	82	10	10	15	23	2	13	3
OG0000074	8	7	23	15	7	16	49	12	12	6	7	8	25	6	10	17	12	11	15	17	14	13	17	10	6	13	3	15	27	11	8	33	14	23	10	36	28	15	16	14	9	41	21	1	42	20	13	13	8
OG0000075	19	21	33	6	10	9	25	21	32	10	18	3	11	17	6	10	8	7	8	8	21	17	11	14	7	32	2	19	13	16	14	20	11	12	7	23	22	21	19	17	9	51	57	16	9	6	12	8	8
OG0000076	16	22	25	17	7	16	32	12	21	22	16	11	19	17	12	16	14	13	17	18	24	18	15	14	15	13	1	8	13	20	14	12	19	23	10	27	37	22	14	14	8	26	29	16	26	18	20	15	6
OG0000077	12	13	11	21	22	8	26	8	15	22	21	12	27	11	24	17	10	25	18	17	8	12	13	8	14	10	16	10	11	13	13	11	14	16	21	32	41	16	20	17	14	19	11	14	22	17	35	19	10
OG0000078	12	11	27	20	9	17	41	13	14	23	14	13	21	25	17	14	20	8	17	14	6	17	18	18	17	17	4	11	10	17	15	13	17	16	11	36	19	10	9	11	12	24	32	15	22	19	20	16	2
OG0000079	12	15	17	7	8	13	22	12	9	16	15	21	22	21	13	12	17	10	14	20	15	16	24	16	15	13	3	17	23	12	11	23	11	10	8	32	23	12	14	16	6	32	16	10	34	17	11	16	5
OG0000080	11	17	17	34	12	21	17	10	11	24	14	29	9	10	13	4	4	7	44	0	18	33	28	8	7	25	6	10	15	21	18	19	24	9	13	25	21	18	15	4	15	12	23	8	7	14	20	13	11
OG0000081	8	15	17	15	10	21	24	8	1	26	13	18	19	18	18	19	15	12	19	9	0	14	16	14	20	10	6	13	15	11	14	22	13	5	11	30	28	13	14	13	5	27	20	12	32	17	25	23	6
OG0000082	11	8	9	15	22	8	51	20	10	14	14	19	21	17	14	23	8	10	11	13	8	11	9	6	5	17	2	10	9	19	15	10	17	12	9	38	27	16	17	16	11	20	21	23	25	19	23	23	7
OG0000083	25	13	19	12	1	47	49	11	4	16	2	24	15	3	26	3	15	0	20	13	17	12	21	23	22	22	1	8	16	19	21	9	20	14	9	28	26	7	10	12	4	44	17	6	2	5	4	3	4
OG0000084	0	0	97	2	0	0	3	11	0	9	11	4	110	0	0	0	3	5	5	1	0	32	41	5	54	5	0	2	12	7	2	4	67	2	0	12	177	9	5	6	9	47	21	2	1	1	17	4	7
OG0000085	14	16	15	15	6	9	36	18	10	10	15	8	29	24	20	21	5	8	22	18	8	18	21	5	10	31	4	7	11	28	11	9	14	16	6	34	24	17	12	14	9	11	11	9	18	28	11	16	8
OG0000086	13	13	14	13	9	17	8	5	6	34	13	18	20	12	39	19	15	15	13	12	7	15	12	13	14	13	4	12	10	14	16	9	15	12	15	48	12	9	10	11	11	14	15	9	15	17	32	28	5
OG0000087	5	10	21	15	9	8	49	18	11	9	14	7	21	27	10	14	14	3	11	10	7	12	14	19	8	14	4	10	30	9	21	18	6	8	4	38	19	9	11	8	4	34	22	17	21	25	11	12	3
OG0000088	5	4	34	11	9	5	50	13	14	22	12	0	21	14	5	10	18	6	9	14	4	13	13	12	13	13	2	14	21	11	8	9	11	4	2	29	21	25	16	9	6	29	28	7	23	21	8	10	2
OG0000089	7	12	0	3	0	1	2	2	0	0	3	0	105	0	77	0	3	0	14	1	1	7	42	4	2	32	0	0	9	51	21	9	28	2	0	57	4	1	1	1	6	0	0	0	3	63	1	3	0
OG0000090	7	9	11	13	7	23	44	8	6	39	13	4	18	12	13	18	15	8	18	8	2	13	17	16	13	16	4	11	11	13	15	12	11	2	7	32	20	16	8	11	8	16	23	12	35	17	28	24	7
OG0000091	11	10	2	3	2	125	53	29	3	0	1	6	16	0	18	7	0	9	14	3	1	3	10	0	4	7	0	3	13	15	7	51	1	0	0	15	6	9	5	14	0	34	0	6	5	31	5	6	1
OG0000092	12	14	11	14	8	15	25	8	12	28	17	16	16	9	13	16	11	13	13	9	8	8	8	10	8	10	6	7	8	10	10	9	12	22	18	31	7	13	22	13	9	16	20	8	33	25	31	31	6
OG0000093	10	10	16	21	10	10	33	19	13	23	10	9	16	13	11	16	12	2	13	18	10	13	15	12	13	11	2	14	10	14	10	10	12	11	4	31	28	16	17	18	7	24	26	14	15	13	39	33	6
OG0000094	14	13	8	22	7	15	27	6	15	30	13	15	18	11	14	14	12	12	13	15	12	17	11	12	13	9	1	8	8	10	11	10	10	7	9	29	20	17	14	13	9	15	22	9	22	14	32	30	6
OG0000095	7	13	15	14	8	15	18	12	17	24	10	14	15	13	16	16	10	10	15	11	10	17	18	11	14	16	2	11	14	17	18	12	17	7	8	27	26	11	8	12	7	18	13	10	18	19	21	21	5
OG0000096	6	9	18	14	11	11	30	7	4	30	13	18	19	14	14	16	13	10	11	8	2	14	12	14	11	11	1	12	15	11	11	12	11	8	9	33	25	9	7	9	10	25	32	7	24	17	24	23	1
OG0000097	13	19	13	18	9	12	41	5	9	25	15	10	16	8	12	22	9	12	11	15	13	22	12	10	10	17	7	8	8	14	11	10	22	10	4	27	18	13	13	22	9	13	14	8	29	12	18	21	8
OG0000098	16	16	29	11	11	5	9	11	27	14	7	5	15	17	14	21	6	6	15	16	19	12	15	10	5	23	3	8	5	9	12	10	13	13	7	32	22	11	13	4	9	36	31	6	13	9	10	9	6
OG0000099	3	4	35	9	1	9	23	2	4	21	3	0	9	33	14	4	14	0	6	1	2	4	10	18	18	7	0	19	51	7	8	32	6	1	0	15	8	8	6	1	0	81	28	3	47	9	8	8	0
OG0000100	4	5	18	6	4	17	35	2	2	22	8	13	25	14	16	22	16	8	10	6	0	4	11	18	12	7	3	15	15	11	7	15	9	0	4	30	14	6	6	4	5	37	25	3	24	21	39	23	1
OG0000101	13	14	21	18	14	3	32	6	15	9	20	0	16	16	16	9	10	4	14	16	9	20	19	10	6	11	4	8	11	14	25	10	15	6	9	23	21	16	10	14	8	46	22	10	13	10	9	14	3
OG0000102	9	10	12	12	14	11	33	15	20	10	17	13	19	13	9	13	9	22	9	13	10	17	7	9	9	14	6	8	18	10	7	14	14	13	11	21	41	9	10	13	15	18	15	11	15	12	11	16	8
OG0000103	3	2	11	9	1	16	26	4	11	17	6	19	34	20	17	16	12	3	13	4	2	4	8	13	8	6	0	7	22	4	4	20	7	1	2	59	11	8	10	4	3	39	26	6	40	21	17	15	1
OG0000104	10	7	18	21	4	14	39	16	13	13	14	10	10	5	14	15	9	13	14	18	16	9	19	11	5	8	0	10	5	9	12	6	19	14	5	19	35	13	14	12	4	31	12	12	17	8	23	22	6
OG0000105	1	7	51	2	0	0	1	3	0	0	0	13	32	0	42	0	0	0	14	0	0	7	38	1	39	14	0	16	45	18	8	25	35	9	0	17	3	0	2	0	6	55	103	0	16	55	0	2	0
OG0000106	5	2	11	12	5	13	31	16	13	9	10	6	27	10	25	6	9	7	14	12	2	8	12	9	5	9	3	15	5	13	5	13	9	7	5	28	26	21	14	8	5	19	3	6	32	14	8	12	6
OG0000107	0	0	0	0	0	0	0	0	0	0	0	0	0	0	0	0	0	0	0	0	0	0	0	0	0	0	0	0	0	0	0	0	0	0	0	0	0	0	0	0	0	964	0	0	0	0	0	0	0
OG0000108	11	14	17	15	6	13	12	9	18	30	11	11	13	10	16	9	12	8	13	12	13	19	14	12	12	13	5	11	11	13	14	7	15	16	14	27	13	8	11	13	11	14	17	10	15	12	19	20	4
OG0000109	7	15	34	70	0	6	0	7	1	13	5	0	55	34	8	0	0	1	25	0	3	117	48	0	32	20	0	12	2	35	61	0	52	18	0	0	26	2	3	3	1	9	3	2	0	0	2	6	2
OG0000110	9	10	12	18	12	15	33	11	9	15	10	7	14	10	11	13	16	12	16	8	1	20	11	12	8	13	5	7	9	9	7	9	16	1	11	24	21	11	8	14	9	23	11	11	24	15	20	19	8
OG0000111	13	13	9	12	13	11	30	13	12	18	16	13	12	8	9	11	8	14	11	15	11	16	17	9	9	13	4	5	6	12	11	7	11	13	19	21	20	19	13	15	15	13	21	14	14	10	15	15	7
OG0000112	10	14	11	18	13	12	21	11	20	29	15	12	11	8	9	10	7	17	12	13	14	16	9	7	7	11	4	8	8	12	10	8	24	11	10	19	26	14	12	13	11	14	23	12	17	11	15	17	9
OG0000113	7	10	24	5	5	14	16	1	11	14	8	2	11	13	15	20	10	5	10	4	11	7	10	13	12	6	1	10	21	11	6	8	13	11	11	16	11	9	7	6	6	38	21	11	28	18	46	18	1
OG0000114	12	11	12	16	11	2	32	24	16	6	14	6	11	6	6	12	13	7	20	9	7	8	16	14	3	15	5	3	6	14	10	4	10	6	14	35	27	18	15	8	12	35	7	24	8	19	12	15	9
OG0000115	8	8	15	12	7	8	4	6	8	11	4	9	16	22	14	11	18	7	6	6	4	9	14	19	18	11	1	14	13	7	7	10	14	3	3	36	10	5	8	7	4	16	23	9	11	11	16	17	3
OG0000116	12	12	7	17	12	9	20	15	13	25	13	8	16	7	9	10	5	16	10	9	11	17	14	5	7	12	1	8	5	12	10	6	19	22	21	19	26	13	14	14	20	15	12	12	21	12	19	18	13
OG0000117	0	1	4	1	0	0	21	4	4	0	1	10	45	0	4	0	0	1	2	0	3	23	2	0	177	0	0	218	17	0	0	19	2	1	0	39	5	4	8	0	0	88	1	0	0	19	1	0	0
OG0000118	6	7	13	13	6	11	33	2	4	27	11	6	17	11	37	15	7	5	14	8	1	4	12	9	16	8	2	6	7	7	6	8	10	0	5	24	5	7	10	8	6	17	17	6	22	26	44	11	6
OG0000119	2	6	14	5	1	24	52	2	5	30	4	15	33	9	8	14	10	0	6	4	10	9	6	15	6	14	0	15	19	3	1	32	4	3	1	8	1	8	0	3	3	19	20	2	13	8	3	4	1
OG0000120	14	13	9	10	10	11	29	13	11	17	12	10	12	7	9	13	12	8	13	12	9	17	11	13	10	12	10	5	5	12	11	8	11	16	14	25	30	13	14	10	8	10	25	12	16	14	17	15	10
OG0000121	0	0	29	2	0	14	6	0	0	18	1	0	7	3	41	4	18	0	3	0	0	2	4	10	6	0	0	11	16	3	1	14	2	1	0	19	0	0	7	1	0	23	3	0	29	7	61	5	0
OG0000122	20	21	7	14	1	4	27	13	36	9	9	5	12	11	14	8	6	5	10	6	20	17	24	9	6	34	1	8	2	18	27	6	16	26	5	20	21	9	12	13	6	28	19	8	8	8	12	10	4
OG0000123	1	2	5	14	1	13	31	4	1	7	4	19	33	22	12	10	18	0	10	3	0	5	6	15	18	4	0	5	12	5	7	19	7	1	0	55	13	3	4	0	0	25	11	2	36	23	23	21	1
OG0000124	12	13	14	16	6	9	22	7	12	24	9	9	12	10	13	9	7	8	18	10	10	22	14	7	16	10	9	8	8	12	11	6	20	14	14	19	20	10	9	7	14	10	14	10	13	8	17	18	8
OG0000125	9	13	10	9	10	12	33	4	10	21	8	12	16	7	11	16	12	8	16	10	6	13	14	11	8	15	2	6	8	15	14	6	9	6	9	26	15	8	7	12	9	11	15	8	15	16	23	19	7
OG0000126	6	6	148	1	0	10	160	5	0	0	0	14	44	0	32	0	0	1	1	0	2	15	0	0	35	3	0	6	67	1	0	12	6	0	0	65	2	0	0	4	0	16	5	0	0	39	0	0	0
OG0000127	6	5	13	17	4	9	32	11	8	7	10	4	26	9	25	12	3	5	11	2	9	11	23	5	6	16	3	8	5	9	6	2	16	10	4	19	13	11	9	2	7	6	18	12	10	22	14	12	1
OG0000128	19	14	5	9	12	10	22	11	16	18	18	6	14	6	10	10	6	14	8	19	10	18	16	6	6	14	1	7	6	7	10	7	13	14	8	18	33	25	31	21	6	13	11	15	17	9	14	14	7
OG0000129	4	8	9	17	6	15	24	8	12	10	7	6	11	11	11	10	15	3	9	7	3	7	8	13	13	7	5	8	12	11	8	18	7	6	3	23	19	9	12	8	3	30	13	10	28	9	18	17	4
OG0000130	12	15	8	21	13	10	25	12	8	23	14	8	9	6	10	8	8	12	12	13	15	15	10	8	9	13	12	8	7	16	9	5	14	12	13	27	23	12	10	12	10	9	18	9	13	11	18	18	19
OG0000131	2	2	14	8	5	22	10	4	4	19	4	19	20	11	17	12	18	6	20	7	2	14	13	19	14	9	3	7	10	11	10	10	12	4	4	33	2	5	3	2	1	5	15	7	34	16	20	20	4
OG0000132	11	10	12	12	10	6	13	7	20	13	12	3	11	8	7	9	4	16	11	11	17	10	9	5	8	10	9	13	9	10	8	9	15	25	15	14	20	13	16	20	11	25	22	15	11	7	16	14	8
OG0000133	13	15	7	13	9	14	27	11	11	15	13	10	13	7	7	10	6	12	12	8	6	16	14	6	8	10	6	8	7	12	15	8	9	10	8	28	19	11	9	7	10	14	25	13	19	14	23	17	9
OG0000134	0	0	0	0	0	1	0	0	0	0	0	0	0	0	0	0	0	0	0	0	0	0	0	0	0	0	0	0	1	0	0	0	0	0	0	0	0	0	0	0	0	867	0	0	0	0	0	0	0
OG0000135	9	4	10	7	4	18	39	10	8	11	7	17	12	9	9	12	11	7	12	6	4	3	9	13	8	13	0	17	5	12	13	11	10	9	2	28	18	8	7	9	5	21	15	10	24	19	14	15	5
OG0000136	3	3	11	4	6	18	30	7	9	19	10	9	14	24	5	12	19	1	8	6	6	3	6	21	14	10	1	8	10	5	2	14	6	5	2	17	12	10	5	6	4	42	17	13	25	6	10	11	1
OG0000137	7	6	17	8	8	15	28	7	3	24	11	26	14	11	13	14	9	7	15	8	0	10	11	10	10	7	5	9	9	7	8	10	9	3	8	27	12	15	11	8	6	14	18	9	21	13	19	12	3
OG0000138	14	6	14	9	6	9	6	7	16	18	10	7	11	9	11	8	7	12	11	10	4	15	14	12	9	11	5	7	8	8	9	10	8	16	8	18	18	11	13	11	7	22	23	6	16	11	17	17	6
OG0000139	4	11	3	13	7	5	32	8	21	4	8	2	21	1	8	10	4	2	15	5	1	17	17	5	5	31	2	3	3	22	11	4	5	8	4	50	24	6	7	1	9	2	5	11	21	24	9	8	1
OG0000140	18	12	29	8	6	35	7	7	14	9	9	38	10	17	9	6	7	4	6	8	2	9	9	9	12	17	3	7	7	12	10	5	6	5	5	15	15	10	10	13	5	26	23	5	22	6	7	8	0
OG0000141	0	0	89	6	0	1	5	1	0	19	2	0	85	16	73	5	3	0	26	0	0	1	22	1	162	6	0	16	30	3	12	15	25	2	0	0	7	0	6	2	1	5	4	0	0	13	3	1	1
OG0000142	9	16	8	10	10	14	24	14	9	16	14	9	10	7	9	11	6	10	10	13	18	15	11	6	7	8	6	5	6	8	9	10	12	16	12	23	19	15	15	10	10	9	16	14	19	12	19	20	11
OG0000143	7	4	16	7	3	25	52	4	6	16	3	0	11	7	18	6	13	1	18	4	1	13	22	19	7	7	7	13	6	17	7	1	10	5	4	17	10	5	2	5	4	21	16	9	13	10	11	17	5
OG0000144	8	8	5	16	7	14	15	7	12	13	7	17	13	9	16	4	7	10	25	11	6	19	12	6	11	12	8	9	2	6	13	17	13	10	10	24	15	9	9	5	10	2	7	6	13	27	26	22	6
OG0000145	4	4	17	11	6	0	41	7	4	9	6	5	16	17	9	10	4	1	19	4	5	12	18	2	6	8	3	11	22	12	4	23	7	5	2	23	8	11	9	6	3	19	16	8	9	11	15	22	4
OG0000146	7	8	22	2	6	20	39	4	8	14	2	26	12	17	5	5	6	9	9	2	8	16	6	3	9	13	8	4	12	15	13	13	13	9	12	9	10	7	8	10	14	19	29	9	7	8	7	6	5
OG0000147	11	13	9	11	9	10	25	14	11	19	17	10	13	9	7	10	7	14	11	12	7	14	9	7	6	10	8	7	6	10	11	7	13	4	10	24	20	15	11	10	8	21	18	8	17	11	18	15	6
OG0000148	6	13	14	13	3	9	19	10	13	20	13	14	17	7	14	10	7	0	12	8	7	12	10	7	12	10	1	9	8	11	12	7	10	15	6	30	15	9	10	12	5	11	15	5	28	10	16	18	1
OG0000149	3	9	20	7	4	8	49	9	7	3	10	5	11	4	8	13	5	7	12	13	5	10	17	5	1	5	0	5	6	8	12	1	13	17	8	19	6	19	13	14	10	15	17	15	13	21	7	5	1
OG0000150	7	8	4	27	4	1	62	4	6	12	4	8	13	5	29	6	2	5	48	6	3	11	49	1	7	9	4	7	3	6	8	4	7	9	8	20	7	11	10	3	4	15	6	7	9	16	8	8	5
OG0000151	6	6	20	15	7	9	24	8	14	13	10	15	13	13	12	8	6	9	9	10	9	7	10	11	7	12	0	4	12	11	8	12	8	6	1	20	12	8	9	6	8	17	8	6	7	12	5	8	4
OG0000152	4	6	4	6	3	0	60	13	6	7	9	12	18	16	16	10	4	5	15	6	2	3	7	6	5	12	0	12	5	11	4	3	9	4	4	32	13	5	8	3	2	19	9	9	21	17	11	14	3
OG0000153	1	3	38	0	0	19	20	2	1	27	1	17	15	1	4	5	8	0	0	0	0	2	0	10	19	1	0	7	15	2	4	13	5	3	1	27	3	4	3	1	2	71	44	4	33	10	6	5	0
OG0000154	2	3	12	9	2	20	28	6	8	6	4	32	3	27	15	6	5	3	8	1	9	8	9	8	8	5	0	12	19	3	4	28	5	6	2	6	4	5	4	6	5	11	9	5	11	16	20	15	2
OG0000155	10	12	11	15	9	11	27	8	11	13	10	7	15	5	10	15	10	7	11	6	11	11	14	9	8	11	2	9	6	8	11	8	13	16	11	25	15	9	12	6	10	11	13	8	21	11	22	18	2
OG0000156	11	11	7	12	8	8	21	7	15	22	14	8	14	6	13	11	9	7	12	8	7	10	12	9	9	12	4	6	7	11	11	6	13	9	9	25	20	15	11	14	9	8	16	10	10	12	19	19	7
OG0000157	5	5	13	14	6	11	27	7	9	19	10	11	13	6	10	11	9	11	13	12	5	8	11	10	10	9	1	8	6	5	11	4	13	11	4	28	22	13	13	16	6	8	12	10	21	12	27	22	8
OG0000158	10	8	7	9	7	8	18	14	9	7	15	9	11	10	11	7	8	11	9	12	5	15	10	8	5	11	9	9	7	6	9	8	10	12	8	16	28	13	16	17	13	16	11	8	12	10	14	11	5
OG0000159	3	2	9	7	6	12	28	9	6	15	9	8	10	7	12	8	11	7	12	10	7	10	9	16	9	11	0	7	7	13	8	13	11	11	2	33	26	8	9	10	9	20	22	14	19	15	19	15	2
OG0000160	5	4	52	3	2	2	28	1	8	5	5	19	10	26	20	13	9	0	11	1	6	3	9	12	19	6	1	14	23	4	7	19	8	4	0	29	17	5	7	1	0	27	23	5	19	10	2	2	0
OG0000161	16	18	8	21	5	9	16	11	15	13	17	9	8	6	8	9	7	13	10	11	10	22	13	8	6	16	1	6	5	13	7	5	13	7	7	21	23	8	6	17	6	19	14	13	16	9	17	16	2
OG0000162	4	9	37	4	1	20	35	9	14	1	4	6	14	4	7	4	0	5	4	7	10	5	4	0	7	7	0	9	17	7	4	7	4	8	5	16	16	8	9	2	2	92	14	4	0	5	1	2	0
OG0000163	10	9	10	27	8	7	25	11	10	16	6	10	10	7	10	10	5	11	13	12	6	13	17	6	8	8	5	5	6	9	8	4	13	14	11	18	19	10	9	13	10	10	11	14	18	10	19	16	9
OG0000164	5	5	16	11	6	10	9	6	7	23	7	8	16	13	14	11	8	7	4	8	8	10	10	11	12	7	1	12	11	8	7	9	9	8	8	28	7	7	9	9	5	14	20	7	22	15	18	16	2
OG0000165	0	0	0	0	0	0	0	0	0	0	0	0	0	0	0	0	0	0	0	0	0	0	0	0	0	0	0	0	0	0	0	0	0	0	0	0	0	0	0	0	0	795	0	0	0	0	0	0	0
OG0000166	8	7	15	17	6	9	28	6	8	19	9	8	19	18	6	8	12	5	5	4	5	6	7	10	10	7	3	8	7	8	6	10	5	4	8	17	14	11	9	9	4	17	12	13	28	10	17	16	7
OG0000167	7	9	12	14	5	12	19	8	12	31	9	9	14	9	10	8	12	1	10	8	5	11	10	12	12	9	1	9	10	12	11	5	10	13	3	22	16	12	11	8	5	12	22	6	12	8	20	18	0
OG0000168	6	8	11	16	4	10	33	18	19	10	12	9	11	8	10	8	9	6	8	10	2	9	13	9	9	9	0	7	11	12	10	7	12	6	6	17	30	21	16	14	4	22	10	13	15	11	9	12	3
OG0000169	8	8	8	9	12	11	15	7	9	23	11	8	8	6	8	8	8	11	24	9	4	24	27	7	4	13	6	6	3	15	18	6	20	7	6	19	22	17	15	8	10	7	14	6	15	11	16	21	12
OG0000170	8	8	22	3	6	14	37	7	3	8	4	8	5	31	11	6	8	4	9	6	12	11	8	7	6	5	3	6	16	8	5	12	5	5	3	11	7	3	2	11	4	59	21	5	14	11	7	10	8
OG0000171	17	16	7	9	9	10	17	9	15	18	13	10	12	6	10	8	7	12	11	10	10	17	10	7	6	12	2	7	7	11	11	7	11	14	13	19	18	12	10	11	10	10	28	11	13	9	16	13	8
OG0000172	9	9	11	13	11	13	23	13	16	16	9	7	7	9	9	7	8	10	8	7	6	12	8	8	9	10	6	9	7	9	8	7	8	11	13	14	20	11	8	14	15	29	15	10	18	8	13	12	10
OG0000173	5	7	15	12	6	15	18	7	7	15	9	11	9	9	6	5	10	14	8	5	7	12	11	13	10	7	1	10	9	5	4	23	11	10	12	15	16	7	7	7	7	29	16	5	16	7	8	8	2
OG0000174	10	12	41	3	1	0	24	6	10	0	3	2	10	19	6	11	0	1	9	6	5	11	15	0	3	22	0	3	8	20	4	10	8	10	1	14	11	5	6	4	3	18	9	1	6	14	3	2	2
OG0000175	18	19	8	8	0	25	10	3	12	3	2	7	7	7	13	0	0	3	5	0	12	9	27	0	18	27	0	13	11	24	20	3	14	21	3	10	6	0	0	4	5	24	6	0	0	3	0	0	0
OG0000176	12	11	11	15	8	7	20	11	17	13	10	8	10	6	10	8	8	11	11	10	12	18	13	8	7	13	2	6	7	9	12	6	12	11	9	15	20	14	11	10	11	15	18	8	15	9	14	13	5
OG0000177	4	7	8	8	4	11	38	3	6	28	4	18	17	10	14	11	11	3	10	5	6	7	11	11	10	7	0	11	8	12	10	8	5	5	7	24	16	6	5	6	1	25	14	1	18	17	17	17	1
OG0000178	11	10	6	2	4	4	31	6	8	8	17	7	14	11	8	15	12	12	6	12	6	11	11	11	3	12	2	4	5	9	7	6	10	7	6	18	17	8	8	8	8	37	8	10	22	22	24	15	7
OG0000179	6	13	22	7	0	0	4	5	13	12	4	5	10	31	8	3	10	2	9	3	5	12	9	12	6	27	0	20	10	11	13	6	12	9	3	19	7	4	18	3	7	51	12	1	19	6	5	5	3
OG0000180	8	9	14	13	6	9	17	4	17	15	4	21	9	9	10	9	10	7	10	7	11	10	15	11	9	8	2	7	5	11	9	7	7	14	6	17	16	9	8	9	9	15	16	9	22	8	12	11	8
OG0000181	8	10	26	9	3	7	27	8	15	5	11	6	17	9	20	9	12	3	13	8	5	5	11	14	9	11	1	10	13	8	7	15	8	3	1	14	13	8	7	10	4	8	16	7	22	10	6	7	6
OG0000182	9	10	11	14	8	8	20	10	17	18	13	9	12	6	9	8	8	5	11	7	11	11	9	8	7	9	1	8	6	10	10	6	12	15	11	20	19	11	10	11	10	11	18	9	12	8	14	15	9
OG0000183	13	15	13	26	6	5	20	9	12	10	8	6	11	9	8	9	7	4	12	6	7	14	11	7	8	11	0	7	9	17	11	7	12	16	8	14	16	10	11	10	8	21	16	5	8	9	8	8	4
OG0000184	8	9	5	5	3	9	32	10	5	16	9	13	15	7	12	8	6	5	9	6	3	7	12	10	5	14	0	2	6	10	8	3	5	8	5	28	14	4	4	3	5	40	22	6	12	23	7	8	4
OG0000185	12	10	10	14	6	14	15	9	13	11	6	10	12	10	10	10	8	8	9	8	6	12	8	8	8	9	1	12	8	11	7	8	11	7	8	19	13	11	10	7	6	22	8	7	16	8	8	9	8
OG0000186	9	10	6	10	8	11	21	14	19	16	10	7	10	6	9	7	7	11	9	13	17	16	12	8	9	7	2	6	6	9	7	4	20	13	11	18	21	9	11	15	11	9	16	11	8	8	15	13	6
OG0000187	10	8	13	5	11	10	17	13	5	20	8	9	11	8	11	14	11	4	8	14	4	11	10	11	10	9	0	6	8	12	12	8	10	6	1	25	16	9	8	11	3	11	15	7	10	15	22	26	0
OG0000188	11	9	8	10	7	7	17	6	4	13	12	3	9	6	8	11	7	6	11	6	3	12	13	7	6	20	4	7	9	12	12	10	10	0	12	23	15	11	10	11	8	17	20	7	18	14	23	15	2
OG0000189	10	12	19	5	5	14	26	7	6	23	6	11	11	7	11	8	7	5	10	5	11	11	11	7	8	10	0	7	8	10	6	8	11	8	8	19	13	4	6	3	7	10	13	4	22	9	25	20	3
OG0000190	11	8	17	15	6	5	34	9	8	19	16	8	9	8	4	9	3	6	11	8	10	6	11	3	5	13	5	8	6	8	5	9	5	7	5	25	13	4	10	7	7	18	9	5	13	9	16	11	9
OG0000191	4	8	10	5	2	5	36	10	3	4	6	1	22	2	8	5	10	9	6	2	3	6	9	10	6	6	1	10	4	8	6	11	9	2	6	26	8	4	3	7	4	29	19	4	43	27	12	11	3
OG0000192	11	13	6	15	6	11	14	9	5	15	10	5	12	7	10	8	8	6	12	8	5	13	15	9	10	13	7	6	6	15	11	4	17	8	10	22	18	13	6	6	12	12	18	6	16	10	15	16	5
OG0000193	10	9	9	15	8	13	20	8	7	20	7	9	10	7	9	12	8	6	11	7	3	14	12	8	8	10	2	7	8	8	10	6	16	4	8	22	16	13	4	6	8	19	12	10	19	12	18	17	3
OG0000194	9	8	10	11	4	6	24	7	9	7	6	11	13	5	10	7	15	9	9	8	6	10	13	14	6	7	3	6	8	9	6	7	16	9	5	23	17	8	9	12	3	9	13	10	20	15	9	9	2
OG0000195	4	5	9	8	1	8	24	4	11	22	8	6	17	8	11	12	5	0	8	7	7	11	12	5	7	11	0	7	6	13	10	7	12	10	4	33	25	13	14	8	4	9	15	4	13	12	15	16	0
OG0000196	4	4	13	18	5	3	19	5	8	7	12	14	20	4	5	7	1	5	6	7	5	7	11	5	3	5	1	8	9	8	3	8	14	9	6	30	26	6	8	5	6	46	17	8	14	16	3	3	4
OG0000197	9	8	9	16	10	10	8	6	11	23	8	6	13	8	10	11	8	9	8	10	5	10	10	8	9	10	5	9	8	8	7	7	11	9	7	19	11	10	12	8	5	11	11	8	17	10	16	16	5
OG0000198	1	4	14	11	3	12	26	3	2	13	6	9	14	4	7	10	3	3	20	5	3	12	24	3	7	12	3	9	8	6	5	7	6	5	5	20	6	5	6	2	3	2	9	6	22	11	15	21	3
OG0000199	8	11	11	10	8	12	18	9	14	16	13	6	9	6	7	9	7	8	8	11	12	12	11	7	6	9	5	7	7	8	8	6	10	11	15	17	14	10	12	10	8	13	15	8	16	12	16	16	7
OG0000200	5	9	13	9	6	16	12	9	14	5	6	6	14	9	11	6	4	4	13	9	7	19	18	5	5	16	3	3	8	11	9	13	7	7	5	22	12	9	8	5	10	16	10	10	24	3	7	3	4
OG0000201	10	7	22	4	1	6	25	10	12	1	6	3	13	20	8	3	7	1	4	4	3	7	14	13	3	16	0	7	3	11	6	9	10	4	3	16	5	8	5	7	0	39	32	7	20	11	9	5	2
OG0000202	25	17	15	5	0	13	14	0	5	9	4	14	3	4	8	2	9	1	8	0	0	7	16	20	14	12	5	8	24	8	8	33	12	9	3	5	4	1	1	3	5	23	14	1	5	4	0	0	0
OG0000203	3	5	12	9	1	11	21	10	9	15	4	14	18	16	13	11	8	2	16	3	5	13	12	7	10	15	1	7	12	11	7	9	10	8	3	15	13	8	5	7	3	18	19	6	17	11	11	13	3
OG0000204	3	3	15	5	7	5	20	14	11	2	7	5	27	15	14	12	4	3	8	10	2	9	6	6	3	5	0	7	2	7	6	9	6	3	1	24	17	14	14	11	1	15	15	0	21	26	9	7	2
OG0000205	1	2	14	3	0	13	9	10	3	38	3	12	14	10	12	14	14	2	2	1	1	5	3	16	14	3	0	10	11	6	3	9	5	3	2	25	18	13	1	0	2	30	20	10	13	12	23	26	0
OG0000206	1	1	13	9	3	17	10	6	1	28	5	12	13	6	11	18	11	4	11	3	2	10	11	11	11	10	1	6	7	10	8	11	11	6	2	27	9	6	4	4	7	1	14	4	15	16	25	23	5
OG0000207	6	1	28	6	1	10	21	4	3	16	4	3	8	39	18	1	1	1	8	2	3	3	16	4	4	21	0	0	0	5	1	0	18	13	0	10	6	1	6	3	2	0	46	1	4	1	0	1	4
OG0000208	9	12	10	10	4	10	19	8	5	17	6	9	10	7	9	10	7	4	16	5	9	13	16	7	8	13	2	4	8	13	8	5	15	13	7	15	11	11	10	10	5	10	23	5	12	12	17	17	5
OG0000209	1	2	23	1	0	1	2	0	1	44	0	0	132	13	53	1	0	3	4	0	0	23	23	0	36	0	0	1	3	4	0	25	31	2	1	7	5	0	2	1	1	5	14	1	0	0	2	1	1
OG0000210	12	15	10	11	7	10	17	5	10	16	9	7	10	7	10	7	9	8	9	9	7	15	10	8	11	10	1	5	5	10	9	5	15	14	9	19	17	7	4	9	8	12	14	6	15	8	17	15	5
OG0000211	8	7	15	11	5	7	20	10	17	12	12	5	9	13	5	6	7	10	7	11	12	14	14	7	5	10	0	6	4	6	16	6	6	22	11	17	30	14	12	12	12	10	22	8	13	6	8	11	4
OG0000212	4	5	15	6	3	9	20	3	8	32	3	8	19	12	10	8	17	1	9	3	0	9	10	13	10	11	2	8	11	9	10	10	8	1	2	23	11	5	5	3	1	19	12	2	19	12	10	11	0
OG0000213	0	0	0	0	0	0	0	0	0	716	0	0	0	1	0	0	0	0	0	0	0	0	0	0	0	0	0	0	0	0	0	0	0	0	0	0	0	0	0	0	0	0	0	0	0	0	0	0	0
OG0000214	8	10	13	5	6	2	16	6	4	19	4	5	13	11	7	5	9	2	6	5	5	10	13	11	10	17	4	5	8	10	11	6	7	5	3	16	10	5	6	5	3	23	27	6	38	7	6	7	1
OG0000215	7	6	15	3	3	19	22	7	5	13	5	10	8	14	9	9	18	3	9	4	1	9	8	17	13	7	0	13	10	6	5	13	6	4	5	21	8	5	5	2	4	30	18	6	20	6	16	15	0
OG0000216	12	12	6	27	4	7	15	7	16	18	8	9	9	6	9	7	5	8	7	7	7	34	8	5	7	11	4	5	7	8	8	6	27	14	4	15	21	9	9	8	7	9	13	8	14	9	10	12	1
OG0000217	11	9	6	6	2	7	26	17	21	4	11	7	11	13	6	6	6	5	6	17	5	8	10	7	6	7	0	10	5	14	9	5	10	9	1	22	15	20	11	8	3	20	6	7	9	7	11	8	1
OG0000218	4	4	10	5	4	13	31	9	6	3	13	8	15	17	10	9	12	4	10	5	6	12	10	7	8	8	3	7	12	9	5	9	7	6	4	15	14	5	8	5	4	23	14	11	15	9	12	11	6
OG0000219	8	10	11	7	4	4	15	2	9	11	15	5	11	12	8	9	11	3	11	5	8	9	13	11	4	9	6	6	3	9	12	12	5	8	7	18	15	8	9	9	10	30	14	6	18	9	8	8	4
OG0000220	11	8	8	12	11	8	18	7	9	18	9	6	11	6	10	8	8	16	10	7	10	17	14	8	7	10	3	7	5	8	8	6	12	12	6	20	14	10	11	9	7	6	14	7	18	9	13	12	9
OG0000221	9	12	4	9	7	8	7	8	6	16	10	9	8	6	9	9	8	5	26	8	10	20	13	9	8	10	8	8	6	10	8	8	10	7	9	19	16	13	11	5	8	4	21	6	13	7	14	11	6
OG0000222	8	7	9	12	6	9	19	7	7	32	8	13	11	8	11	8	9	5	10	9	7	9	6	10	10	9	2	9	7	12	6	8	9	10	7	23	12	6	6	6	8	9	11	5	9	10	18	14	4
OG0000223	8	12	8	18	13	13	18	7	11	7	8	6	12	5	6	5	5	13	5	13	7	10	7	5	5	7	11	5	5	7	7	4	6	16	16	17	23	12	8	11	10	10	15	8	10	7	12	15	8
OG0000224	8	11	18	5	4	6	29	4	4	5	6	5	15	13	8	7	5	6	10	9	12	11	8	8	4	11	7	6	8	10	15	10	6	10	3	18	27	5	5	4	1	13	25	5	12	6	6	3	1
OG0000225	8	7	8	4	4	9	17	7	7	20	11	4	14	11	9	8	9	3	8	8	3	6	10	10	10	8	3	9	9	9	7	9	10	6	5	27	15	5	6	2	4	20	23	4	16	8	8	9	3
OG0000226	5	6	10	12	4	9	21	6	3	26	7	10	13	9	9	7	11	7	10	5	5	12	13	9	11	7	0	8	7	8	7	9	14	7	5	24	11	7	6	3	6	12	19	7	15	9	12	11	3
OG0000227	10	14	3	8	3	10	26	4	11	3	5	2	19	14	8	8	5	5	12	6	7	18	4	7	2	8	5	8	22	9	8	10	13	11	3	19	7	5	5	4	4	17	5	3	8	10	11	12	3
OG0000228	4	7	20	8	9	1	15	3	7	3	5	8	22	14	8	7	7	3	11	4	7	13	11	8	11	13	3	8	11	9	10	4	9	9	5	22	13	9	6	3	5	15	14	6	14	8	8	7	2
OG0000229	1	3	0	2	1	1	3	0	6	0	2	0	102	0	36	12	0	0	4	0	0	0	20	0	8	0	0	1	0	1	0	0	0	1	0	0	6	0	0	1	0	0	0	0	0	2	3	3	0
OG0000230	1	1	10	1	0	20	19	1	0	17	2	10	10	6	13	9	29	3	4	0	0	1	0	23	5	1	0	6	8	2	0	22	1	0	0	21	3	2	3	0	1	21	29	0	21	14	29	16	0
OG0000231	4	11	10	6	5	11	17	4	9	22	5	10	10	7	10	11	10	2	9	2	2	5	10	11	7	3	2	5	7	10	10	7	8	6	2	22	17	4	13	2	5	12	13	6	7	14	19	21	1
OG0000232	8	8	14	8	6	7	13	13	14	13	18	12	10	29	3	8	3	6	5	8	10	3	7	3	7	6	2	4	4	6	5	17	11	8	5	23	31	10	7	10	6	12	10	9	12	11	9	9	3
OG0000233	4	5	17	9	4	28	28	11	2	7	5	3	13	10	9	10	8	6	14	7	4	7	12	6	8	16	0	2	7	8	10	6	7	5	1	19	10	11	9	6	2	18	16	5	9	15	11	11	5
OG0000234	7	10	7	11	4	10	28	7	11	3	17	0	16	5	7	9	5	6	8	11	9	8	8	6	4	13	1	5	7	8	7	6	8	7	3	25	20	10	8	8	4	8	9	9	15	9	10	10	0
OG0000235	8	5	9	11	5	7	25	8	6	20	10	12	18	5	7	8	8	3	7	7	2	6	8	9	7	6	0	7	8	10	8	9	7	6	5	19	17	4	6	8	4	15	12	6	17	9	29	15	4
OG0000236	14	12	4	14	7	6	19	11	12	10	10	4	6	6	6	7	6	12	12	8	10	20	21	5	7	9	2	4	4	11	10	5	6	13	9	14	15	14	10	9	14	26	8	9	8	13	10	10	5
OG0000237	1	2	12	5	4	8	13	3	5	18	6	7	13	9	13	13	8	2	13	4	1	10	12	8	10	7	0	9	8	11	11	11	8	5	1	27	23	5	6	8	2	20	15	5	11	12	19	19	2
OG0000238	10	9	5	8	7	9	18	11	16	15	5	9	8	5	8	8	8	6	11	8	13	10	9	7	5	9	3	5	5	7	8	4	10	16	13	15	19	13	13	14	10	9	11	11	8	8	13	15	8
OG0000239	8	9	6	13	6	6	19	10	10	10	10	9	10	4	9	8	7	10	8	7	9	8	10	6	6	9	0	6	7	8	7	5	8	10	7	20	22	12	10	6	6	10	11	14	17	7	19	14	7
OG0000240	0	0	0	1	0	0	0	0	0	0	0	0	0	0	0	0	0	0	1	0	0	0	0	0	0	0	0	0	0	0	0	0	0	0	0	1	0	0	0	0	0	0	0	0	0	0	0	0	0
OG0000241	8	9	8	10	2	11	9	6	6	26	9	12	14	7	13	13	10	0	10	6	3	10	11	9	9	9	0	7	6	10	10	6	10	6	5	23	10	4	2	6	0	10	13	9	7	12	17	21	7
OG0000242	18	16	5	2	2	0	26	2	0	2	1	0	12	7	12	12	3	1	15	2	2	11	10	8	1	43	0	6	2	31	19	4	11	0	0	17	13	7	2	10	3	29	31	6	5	5	4	4	1
OG0000243	4	3	11	3	4	16	34	7	9	4	6	8	9	9	26	5	6	0	11	6	3	5	7	1	5	5	0	7	19	7	5	30	4	5	2	20	9	5	4	5	2	16	13	6	11	4	8	9	10
OG0000244	4	10	7	7	1	11	9	10	10	30	7	13	12	5	12	5	8	0	8	5	3	9	10	8	9	9	2	4	5	11	11	10	8	4	3	31	19	5	9	4	3	9	9	4	13	11	23	22	1
OG0000245	12	12	12	16	8	8	19	14	13	14	9	7	9	5	6	8	6	11	5	10	11	10	9	6	6	10	1	5	5	8	8	5	11	15	8	21	17	11	9	9	10	6	11	6	13	8	12	12	3
OG0000246	14	12	7	2	3	7	20	4	2	4	5	4	5	8	6	6	2	4	19	4	3	3	34	2	6	17	2	3	9	16	8	5	5	3	2	6	8	2	3	2	2	40	12	4	15	11	11	10	6
OG0000247	5	5	5	5	9	36	25	10	5	4	8	4	8	2	5	6	14	3	15	6	3	3	12	5	0	7	2	5	5	7	4	3	3	6	1	16	11	6	5	5	2	25	13	8	14	19	8	6	2
OG0000248	3	9	12	5	5	6	28	3	4	12	4	6	10	12	9	7	4	2	14	3	3	12	8	4	2	8	5	7	14	8	7	13	7	6	5	13	12	5	4	11	4	9	14	6	9	4	5	9	3
OG0000249	13	10	5	13	8	8	18	7	13	13	11	6	7	8	8	5	6	7	9	8	8	16	9	7	11	14	2	5	4	9	9	5	11	15	15	20	20	10	10	8	9	6	9	5	11	9	11	10	6
OG0000250	7	10	20	10	2	6	8	6	4	19	5	13	11	18	4	7	8	2	12	3	2	7	10	6	6	6	1	5	8	11	10	10	12	6	2	15	18	7	3	10	3	15	15	7	9	7	14	15	2
OG0000251	0	0	0	0	0	0	0	0	0	0	0	0	0	0	0	0	0	0	0	0	0	0	0	0	0	0	0	0	0	0	0	0	0	0	0	0	0	0	0	0	0	653	0	0	0	0	0	0	0
OG0000252	4	4	6	8	4	9	24	6	9	11	8	7	14	5	4	8	5	6	7	5	4	4	8	8	8	7	2	6	5	8	5	8	10	7	5	25	14	6	5	7	3	14	12	13	12	10	20	9	6
OG0000253	6	8	10	5	4	11	19	5	5	9	6	6	10	8	10	10	8	6	11	5	3	11	9	10	6	8	1	10	9	5	7	13	6	5	4	18	9	5	5	3	3	20	14	11	16	12	15	12	1
OG0000254	9	9	6	10	3	3	26	5	15	6	6	8	8	7	5	9	1	4	4	7	8	8	6	1	2	6	0	4	5	8	7	3	20	9	7	14	12	8	6	5	6	8	20	8	15	13	8	7	4
OG0000255	5	8	5	11	5	9	6	7	7	16	7	15	8	7	10	9	6	6	14	11	7	9	12	6	9	9	3	5	5	11	9	7	8	8	6	23	16	7	9	8	3	10	5	7	14	10	14	15	7
OG0000256	6	11	10	12	9	8	16	6	10	5	10	6	13	6	14	8	13	0	7	6	7	8	6	8	5	7	6	8	5	9	8	9	5	7	4	17	16	9	5	13	8	11	24	8	18	6	9	6	2
OG0000257	7	5	8	16	7	8	18	10	8	10	10	5	8	6	8	7	6	13	7	6	13	8	9	8	6	7	2	5	9	7	5	6	12	12	10	15	14	9	9	11	8	11	22	7	7	9	15	13	6
OG0000258	7	0	6	13	8	9	11	6	11	19	10	8	7	5	7	5	6	6	14	8	10	10	10	6	6	7	4	6	7	10	7	7	14	7	8	16	22	9	10	7	11	6	9	6	16	6	16	14	11
OG0000259	9	7	6	8	9	8	16	9	12	14	12	8	8	5	7	12	7	7	8	7	9	10	7	8	6	6	8	3	6	5	7	5	7	12	11	15	8	9	11	7	12	24	15	6	12	7	11	14	8
OG0000260	3	7	8	7	5	14	14	6	5	9	5	9	7	8	6	5	13	3	6	4	6	10	5	13	5	9	2	2	4	10	9	13	11	7	4	17	17	5	6	7	6	17	9	5	18	24	6	4	4
OG0000261	6	2	12	7	2	4	16	7	4	7	2	5	7	27	8	5	5	2	6	4	2	7	7	4	4	6	0	19	17	4	2	19	4	2	0	17	13	9	3	5	3	9	11	7	4	12	7	6	3
OG0000262	5	7	8	10	3	15	8	3	14	4	6	5	4	6	5	8	9	3	7	2	5	2	11	11	10	12	2	14	6	13	9	14	1	2	4	5	5	5	3	3	1	37	14	12	10	12	4	4	2
OG0000263	0	0	27	3	0	0	0	0	1	83	0	0	101	5	87	120	0	0	6	0	2	17	12	0	6	0	0	9	0	6	0	0	19	0	0	0	5	0	0	0	0	8	0	0	0	0	1	0	0
OG0000264	7	10	11	9	5	9	19	8	14	13	10	7	10	6	5	8	7	6	6	6	0	13	9	7	6	6	3	10	6	6	6	6	6	6	8	21	25	8	8	10	5	9	9	10	10	8	11	12	8
OG0000265	4	5	42	1	0	0	16	6	2	3	3	4	10	22	11	6	2	0	12	0	1	8	9	2	3	8	1	8	11	10	7	9	7	18	2	34	12	3	3	2	2	13	22	1	23	13	2	1	0
OG0000266	6	4	7	6	2	2	26	4	8	3	10	6	19	16	6	9	4	1	7	7	4	6	6	8	4	21	0	12	3	10	9	9	4	5	9	12	8	6	4	5	4	5	9	4	13	16	6	8	3
OG0000267	2	5	4	5	1	9	16	11	1	4	2	4	13	9	14	12	7	0	4	1	2	5	5	8	5	5	1	9	28	3	7	19	2	1	0	19	10	9	6	4	0	24	10	5	19	14	9	7	1
OG0000268	9	8	9	15	13	6	14	11	15	16	10	2	7	6	5	6	6	16	6	8	7	5	6	5	6	6	0	6	5	5	6	3	7	15	6	16	30	9	12	7	11	9	13	8	12	7	10	12	8
OG0000269	2	2	0	6	8	1	7	28	7	0	10	30	16	0	2	14	0	12	3	8	6	3	4	3	0	4	0	0	0	2	2	2	3	3	2	41	16	13	11	24	1	3	0	2	52	19	14	11	1
OG0000270	6	8	15	4	0	5	16	7	4	18	2	12	7	10	4	6	10	2	3	4	0	3	7	13	6	6	1	7	10	9	5	16	7	5	2	14	4	2	2	1	2	49	25	2	3	5	4	4	2
OG0000271	0	1	9	1	0	16	4	0	1	25	1	8	13	7	10	11	6	0	2	0	0	1	3	6	6	1	0	8	9	4	3	10	2	1	1	37	3	1	2	0	0	17	10	1	15	13	18	13	0
OG0000272	4	4	42	5	0	0	27	1	9	0	0	12	1	19	9	2	2	1	11	0	4	11	8	4	1	11	0	5	8	12	7	11	6	9	0	1	0	4	3	0	1	7	58	1	0	3	1	2	0
OG0000273	4	7	8	10	3	14	5	3	5	22	2	3	15	8	13	10	7	3	13	5	4	9	12	8	9	6	2	5	8	8	7	7	4	5	7	18	11	7	6	2	4	16	11	5	18	7	12	15	3
OG0000274	14	8	10	13	6	3	24	14	20	11	6	6	8	5	5	7	5	9	10	8	7	11	10	4	5	11	3	5	5	8	8	4	7	10	6	14	15	11	10	8	7	6	7	9	11	6	7	6	4
OG0000275	4	11	6	9	6	6	20	9	6	16	9	12	10	5	5	9	7	12	8	7	9	9	8	7	6	4	1	5	4	9	9	4	6	12	3	19	16	12	7	6	3	10	21	6	14	9	14	14	6
OG0000276	5	6	8	10	5	6	20	8	6	10	7	7	9	7	5	8	7	5	13	8	4	12	10	7	4	5	3	7	7	10	10	11	7	7	8	17	17	5	9	6	4	9	8	5	18	13	10	11	1
OG0000277	2	2	8	8	2	11	18	5	6	25	6	13	14	6	8	8	11	2	6	3	2	9	10	11	9	7	0	5	5	7	8	10	8	4	0	25	17	8	8	2	1	9	17	2	14	10	19	19	0
OG0000278	7	10	3	11	6	4	68	11	11	2	12	3	9	3	11	13	5	4	9	9	11	7	11	3	3	12	4	3	4	9	6	3	10	15	8	17	13	11	12	9	9	9	4	9	14	13	10	8	5
OG0000279	0	0	0	0	0	0	0	1	0	0	0	0	0	0	0	571	0	0	0	0	0	0	0	0	0	2	0	0	0	0	4	0	0	0	0	0	0	1	2	0	0	0	0	0	0	6	17	1	1
OG0000280	6	9	9	15	6	9	16	6	9	15	8	7	8	6	8	7	5	8	9	8	10	10	12	6	7	9	2	5	5	7	7	6	9	7	9	16	13	8	8	7	7	10	17	9	14	8	14	12	4
OG0000281	1	5	12	5	1	6	7	5	3	18	3	6	20	6	11	11	10	1	6	2	3	2	4	9	5	4	1	7	9	7	9	11	4	2	1	36	14	4	5	3	1	12	11	6	29	10	10	12	2
OG0000282	2	6	10	6	9	6	20	8	6	5	5	1	9	5	10	8	4	6	6	5	4	6	10	5	8	8	6	6	8	9	7	7	10	4	5	18	15	7	7	4	5	14	4	12	12	15	10	12	1
OG0000283	6	8	10	9	6	7	16	4	9	11	12	8	6	7	7	7	7	4	8	4	6	11	8	7	6	10	2	8	9	8	8	8	8	9	8	16	19	5	5	7	7	16	15	7	15	7	9	8	3
OG0000284	5	7	6	7	8	6	16	10	15	10	12	6	9	6	5	7	7	8	5	7	9	5	9	7	6	7	1	5	6	5	6	5	8	11	7	17	20	9	8	8	9	9	25	10	12	9	9	9	6
OG0000285	6	7	8	9	7	7	13	8	6	9	8	5	9	8	8	7	8	6	6	6	7	8	10	8	9	5	0	10	8	5	5	6	8	9	10	21	14	7	6	7	6	0	12	6	10	15	13	9	4
OG0000286	10	4	11	2	2	18	14	1	3	19	2	21	8	9	13	1	0	1	3	1	1	8	11	0	2	17	3	6	5	17	8	6	5	3	4	8	2	2	2	5	1	10	4	3	5	8	0	0	0
OG0000287	6	8	8	8	9	3	10	14	9	11	14	10	7	8	4	6	4	17	7	13	6	5	6	4	4	7	4	3	9	5	8	5	5	6	9	14	21	9	14	18	10	25	10	9	7	5	11	8	4
OG0000288	7	9	8	13	5	7	13	4	6	20	4	6	7	6	8	5	8	2	23	7	8	21	13	9	6	11	7	7	5	11	6	5	16	7	7	14	24	10	10	5	6	6	15	5	7	6	16	12	5
OG0000289	6	9	10	10	2	7	6	6	11	20	8	6	9	7	8	4	9	6	9	8	6	6	10	9	8	9	1	7	7	8	9	7	11	8	6	17	13	6	8	8	6	10	10	4	12	8	14	13	4
OG0000290	0	0	108	22	1	0	74	1	0	4	10	0	72	2	16	0	0	0	0	0	0	15	5	1	1	1	0	35	6	7	3	1	7	0	0	2	1	0	0	0	3	2	0	0	0	25	0	0	1
OG0000291	8	8	26	6	2	9	16	13	3	3	8	7	9	6	4	7	8	4	14	4	0	8	5	12	2	5	0	12	6	5	2	13	6	0	1	10	9	9	9	0	5	46	12	4	6	22	6	5	2
OG0000292	6	6	6	13	7	7	21	9	6	5	11	10	8	5	3	7	6	5	4	12	5	8	5	9	7	6	3	7	5	7	5	6	5	5	5	14	14	7	9	6	6	13	16	6	19	9	11	12	5
OG0000293	2	3	4	2	5	4	31	12	4	8	7	6	21	2	6	14	4	8	2	9	1	3	4	4	4	4	0	5	3	8	12	3	9	2	2	33	16	7	14	7	2	10	7	8	9	18	19	18	2
OG0000294	19	22	3	4	5	3	10	5	2	0	11	0	9	11	4	3	2	7	6	8	18	6	5	2	2	13	1	4	4	6	7	33	7	8	6	15	24	11	14	7	8	12	6	5	6	7	6	7	4
OG0000295	4	6	8	6	5	11	17	7	6	7	8	2	16	6	16	10	5	8	6	5	4	7	9	5	7	7	0	10	3	8	6	8	12	6	4	18	12	12	8	9	4	21	7	9	12	16	13	8	0
OG0000296	10	8	7	8	4	4	8	7	3	4	10	2	9	9	4	7	5	8	6	6	3	8	6	6	5	12	3	3	3	11	11	11	6	5	7	15	10	7	8	6	4	17	17	6	10	16	12	9	4
OG0000297	7	9	0	3	2	0	0	5	0	0	2	0	97	0	0	1	0	0	0	0	0	0	0	0	1	17	0	0	1	47	4	5	0	0	0	2	28	1	2	0	0	0	0	2	0	0	0	0	0
OG0000298	6	3	7	5	1	13	16	2	2	24	3	11	10	13	9	8	9	0	7	4	3	7	6	10	12	11	0	7	12	12	8	7	6	2	1	21	8	5	1	4	0	15	18	3	18	9	14	15	0
OG0000299	3	6	9	8	4	9	11	5	13	14	10	6	9	7	6	6	4	10	19	4	4	12	6	4	8	6	6	4	3	9	7	5	7	9	9	13	21	6	7	11	8	15	9	3	9	6	14	12	12
OG0000300	4	3	9	4	4	12	23	3	7	3	6	8	14	10	1	4	8	1	5	3	7	5	11	10	6	6	1	8	9	7	4	11	3	4	1	17	7	5	4	1	2	29	6	10	17	10	6	4	1
OG0000301	7	7	5	12	3	2	17	13	8	16	10	9	9	5	6	7	5	4	6	6	5	5	7	6	8	7	0	5	5	8	8	6	9	11	6	16	22	9	12	5	5	9	15	7	10	10	12	13	3
OG0000302	9	7	6	5	8	8	3	6	9	8	9	13	7	13	6	5	6	5	13	9	7	9	8	5	5	9	7	8	11	8	10	12	6	6	5	12	10	6	6	7	5	8	12	4	11	8	7	11	2
OG0000303	4	3	10	3	3	9	6	3	5	9	0	3	26	6	16	15	4	0	9	2	3	1	4	5	6	7	0	6	11	5	7	13	5	2	0	23	5	1	9	1	1	4	2	2	28	19	51	8	0
OG0000304	5	3	14	6	2	7	8	0	6	5	1	24	8	44	10	4	5	6	7	3	7	9	5	3	1	3	1	9	8	1	6	6	9	2	4	8	9	1	0	2	6	40	10	1	0	3	2	2	0
OG0000305	9	7	17	11	4	4	15	7	10	8	10	1	5	7	6	2	3	10	8	5	7	9	12	4	7	6	0	10	7	6	10	6	9	12	8	10	11	9	9	5	5	11	22	6	5	5	8	2	1
OG0000306	9	6	9	10	2	7	20	6	4	13	6	5	10	6	6	6	6	4	11	8	5	9	11	6	5	10	1	2	5	10	10	5	9	9	3	19	20	5	8	10	6	15	13	3	14	10	16	16	2
OG0000307	3	4	11	13	4	2	33	6	7	4	6	4	11	8	5	14	2	7	9	5	5	11	11	2	2	7	2	9	4	6	10	9	11	8	3	13	13	7	5	5	8	15	7	5	6	16	7	5	3
OG0000308	4	5	12	5	4	10	22	5	6	6	6	9	9	6	10	5	9	4	8	3	3	5	9	10	8	8	1	6	8	14	9	9	9	4	3	18	10	4	4	5	4	13	11	5	19	6	19	13	3
OG0000309	5	11	8	11	5	1	61	4	14	5	7	9	12	24	14	2	3	1	6	5	5	22	8	4	1	6	1	3	3	6	6	6	4	4	1	24	16	5	6	6	4	8	3	4	20	7	7	7	1
OG0000310	4	11	7	9	2	18	17	3	11	13	11	7	8	8	13	5	6	3	7	6	0	9	8	8	7	5	1	6	5	7	6	6	8	9	8	16	19	8	8	6	5	10	17	8	8	10	11	9	0
OG0000311	9	7	7	9	10	3	19	7	10	13	13	5	7	4	6	5	5	13	6	5	9	6	6	4	4	5	7	4	4	6	5	4	11	10	8	14	22	12	10	13	7	4	10	11	11	10	13	10	9
OG0000312	8	7	7	15	5	6	19	5	6	11	6	4	12	6	6	5	6	7	21	6	8	13	6	5	5	16	6	5	7	8	8	4	10	7	7	14	23	6	8	6	6	7	8	5	6	5	9	10	8
OG0000313	5	8	6	5	5	12	14	3	3	14	7	10	11	5	6	6	4	3	26	6	4	8	8	6	8	3	4	6	7	6	6	6	5	3	3	21	14	10	9	5	2	4	17	6	15	7	15	13	0
OG0000314	11	11	7	6	6	8	13	6	6	12	7	4	9	5	5	7	7	7	9	6	6	9	7	7	9	5	4	5	6	10	11	8	5	10	5	16	20	7	9	7	4	11	19	10	8	8	9	9	5
OG0000315	8	11	9	9	9	7	19	10	11	10	10	8	8	4	6	9	4	11	5	10	10	7	10	5	4	7	0	4	4	5	6	5	6	9	6	17	15	6	7	9	6	8	15	8	14	8	12	9	2
OG0000316	7	4	7	5	7	7	18	10	6	12	8	7	9	11	7	9	7	4	9	10	6	9	11	7	6	10	1	3	4	7	8	4	8	6	4	21	22	10	13	6	5	8	14	5	9	9	12	10	2
OG0000317	5	4	5	18	8	5	18	9	12	9	10	3	10	5	5	8	5	9	8	6	5	6	8	5	4	6	5	6	4	8	7	3	5	6	5	14	18	10	10	10	5	20	8	6	12	7	16	12	5
OG0000318	4	3	13	6	5	3	25	6	2	5	5	16	6	10	18	5	5	2	14	8	6	5	7	9	3	4	1	5	11	6	4	14	6	4	5	13	6	6	6	5	1	17	15	4	9	6	3	2	1
OG0000319	6	8	6	6	7	4	21	9	10	16	13	4	7	4	7	7	5	5	7	6	5	15	7	4	7	6	1	4	3	9	5	6	6	13	3	13	18	11	13	8	4	21	8	3	10	6	15	15	4
OG0000320	6	7	7	15	5	3	17	9	10	11	7	6	8	6	5	6	4	6	11	7	6	17	9	3	4	9	4	6	2	10	7	5	8	8	9	16	14	10	9	9	6	6	15	8	8	8	7	9	5
OG0000321	0	0	0	0	0	0	0	0	0	0	0	0	0	0	0	0	0	0	0	0	0	0	0	0	0	0	0	0	0	0	0	0	0	0	0	0	0	0	0	0	0	576	1	0	0	0	0	0	0
OG0000322	5	4	7	11	6	6	17	5	4	15	8	6	11	6	8	8	8	3	7	7	4	9	9	7	6	8	3	5	5	8	7	5	13	4	9	17	22	6	3	8	9	13	10	8	11	7	12	12	2
OG0000323	10	5	5	8	3	6	11	0	5	15	7	7	4	3	5	6	14	3	6	3	3	7	8	14	28	6	3	14	7	6	7	5	7	5	4	13	5	4	4	6	7	38	9	2	12	5	8	7	4
OG0000324	4	6	8	7	5	11	22	5	6	15	4	9	10	9	10	6	5	3	7	6	1	4	7	5	7	7	1	6	8	7	5	8	8	7	2	12	8	5	6	7	3	14	9	5	10	13	13	9	5
OG0000325	6	7	5	2	4	5	7	8	7	13	9	6	5	4	5	11	5	4	29	6	7	22	7	5	16	5	7	3	5	5	9	3	9	8	6	7	36	9	11	7	7	5	16	5	6	6	10	10	7
OG0000326	5	4	9	5	6	14	4	5	5	18	4	11	9	7	11	8	9	8	6	8	2	5	4	9	9	7	6	5	11	5	5	7	8	5	6	15	6	5	8	4	3	9	8	5	16	8	11	13	3
OG0000327	4	4	9	3	1	8	46	6	5	7	5	7	9	7	9	8	5	3	7	5	0	5	7	8	2	11	1	6	6	11	6	8	8	2	2	12	6	7	4	8	6	8	5	2	10	7	12	8	1
OG0000328	6	8	13	2	4	0	20	2	4	11	6	1	14	5	13	6	5	2	8	6	1	4	7	11	2	9	0	12	3	13	10	7	4	5	3	15	16	7	3	2	1	20	16	6	0	12	3	3	4
OG0000329	10	8	13	10	7	6	18	10	12	7	15	4	11	6	4	7	5	4	5	6	7	5	5	5	6	5	0	5	4	5	5	6	5	8	8	12	21	11	13	13	8	12	7	10	12	9	6	6	5
OG0000330	8	7	6	21	9	6	11	10	14	16	8	6	8	5	7	4	5	13	6	7	6	5	9	5	6	6	8	4	5	6	6	3	9	9	9	14	19	6	5	7	13	4	9	7	10	6	10	11	8
OG0000331	4	5	12	9	6	10	20	9	4	16	9	10	15	6	7	9	7	6	7	6	4	6	6	6	7	6	0	6	5	8	8	7	5	3	1	20	14	7	6	4	2	8	14	6	10	9	13	13	1
OG0000332	3	3	10	5	3	11	17	4	4	8	4	17	8	11	6	9	5	0	6	2	1	7	11	5	11	7	0	6	8	5	8	11	5	7	4	19	8	6	7	2	3	26	16	5	14	5	8	8	2
OG0000333	5	4	4	38	2	8	2	4	6	12	4	7	5	5	6	3	6	2	24	6	5	47	12	6	6	6	3	3	5	32	13	8	4	0	8	9	19	4	2	3	5	9	7	2	12	4	6	5	2
OG0000334	8	5	8	7	8	8	7	4	6	8	7	12	7	7	6	6	6	5	5	3	7	11	8	6	6	5	4	7	11	6	7	11	11	9	8	11	11	7	6	5	6	8	8	7	17	6	10	8	1
OG0000335	8	9	0	0	11	10	13	6	3	0	4	1	20	0	9	10	0	9	5	3	7	6	9	0	0	7	0	2	5	3	3	6	7	10	9	26	12	7	1	3	3	6	0	3	0	11	7	5	1
OG0000336	6	5	7	6	4	8	16	4	6	9	5	8	10	7	4	8	6	3	8	0	5	6	9	7	8	6	0	8	7	8	7	9	7	4	6	21	12	6	5	9	7	4	23	4	13	10	15	9	2
OG0000337	4	2	5	4	3	2	42	0	3	1	5	7	6	15	2	0	3	2	6	2	0	6	5	2	27	8	3	7	3	8	5	0	2	6	2	9	4	3	3	0	2	31	0	3	3	7	33	2	1
OG0000338	5	5	12	11	2	22	10	4	4	18	5	4	6	20	6	9	9	6	7	3	3	9	4	9	8	9	2	7	5	12	7	5	5	5	5	13	9	5	6	5	6	13	9	5	8	11	13	5	4
OG0000339	8	7	8	17	5	4	14	9	8	6	11	5	8	5	5	8	4	7	9	8	5	6	5	5	4	12	4	6	6	8	7	6	9	14	6	13	15	11	7	7	7	9	7	14	9	6	14	10	10
OG0000340	5	7	7	11	4	6	17	6	11	10	9	6	6	4	10	6	4	12	12	4	5	12	7	4	5	7	2	5	5	8	7	10	8	12	4	17	17	10	9	5	7	9	6	5	14	6	9	7	6
OG0000341	5	5	6	8	4	5	12	7	4	19	9	6	5	6	5	7	7	7	6	7	12	16	16	6	6	5	2	3	5	5	5	4	8	13	10	8	6	13	12	12	7	10	10	8	8	7	12	13	8
OG0000342	9	9	6	12	7	7	18	6	8	16	8	8	8	6	5	7	8	9	8	6	8	8	7	8	6	9	0	6	4	7	7	4	7	12	5	16	12	7	6	7	6	5	15	6	9	7	10	9	4
OG0000343	16	10	8	9	3	7	14	7	10	10	9	7	10	5	8	7	5	2	7	3	4	11	9	5	5	10	0	5	8	9	6	6	7	9	1	14	7	10	4	8	2	10	16	2	16	9	11	8	2
OG0000344	8	9	21	7	3	6	6	3	4	4	4	7	8	49	8	2	5	1	6	2	9	5	5	7	20	7	0	8	10	6	12	2	9	10	0	10	17	7	9	2	3	9	11	1	7	6	9	5	2
OG0000345	6	11	12	4	1	6	12	3	2	3	2	0	6	11	14	1	8	1	7	1	1	16	13	8	6	6	4	5	13	11	10	18	10	3	5	15	8	2	4	1	6	22	27	3	2	2	4	2	0
OG0000346	4	7	6	9	6	11	11	5	10	14	7	8	8	6	7	6	6	9	7	6	3	7	9	6	5	7	1	6	5	9	9	4	8	5	7	19	13	7	7	8	2	10	25	5	6	6	13	13	2
OG0000347	1	5	2	2	1	0	70	3	2	120	3	0	6	3	5	7	0	1	2	1	1	5	4	0	20	3	2	9	7	9	5	2	6	1	3	85	1	6	3	1	2	1	0	2	4	29	0	5	1
OG0000348	8	5	7	5	5	6	10	10	6	6	9	13	11	7	4	6	5	2	5	3	2	4	2	5	3	8	2	9	3	11	5	9	5	8	2	15	14	4	9	4	4	14	16	6	8	7	10	12	5
OG0000349	0	0	39	0	0	0	0	0	0	0	0	0	17	0	372	0	0	0	5	0	0	0	0	0	21	0	0	35	3	0	0	0	0	0	0	0	1	0	0	0	0	1	10	0	0	0	0	0	0
OG0000350	6	4	6	7	7	7	15	6	3	15	9	10	12	5	5	6	5	4	5	11	9	4	6	5	4	7	1	6	4	5	6	3	5	7	9	23	19	7	7	5	3	9	10	6	7	9	13	11	7
OG0000351	5	8	3	9	5	9	19	8	7	6	12	9	8	7	8	7	4	8	9	10	3	9	8	4	4	6	4	3	6	8	8	5	8	7	6	17	11	8	7	9	7	5	6	9	9	8	8	6	5
OG0000352	9	12	6	9	5	6	15	4	10	8	6	7	6	7	6	6	6	10	10	7	6	8	9	5	5	10	0	5	5	9	8	4	16	11	6	12	9	6	8	6	6	8	14	6	10	8	9	11	5
OG0000353	6	5	6	10	5	9	20	3	7	10	6	9	9	5	7	10	7	6	10	5	4	7	10	7	7	7	3	5	7	8	8	7	8	4	4	16	12	5	4	7	4	9	9	7	13	8	13	9	3
OG0000354	7	8	10	6	5	13	14	3	4	11	7	21	8	6	7	7	5	4	11	6	5	7	3	4	4	5	3	4	8	8	5	5	6	5	2	14	7	4	5	3	6	13	11	5	14	10	10	9	2
OG0000355	10	8	10	4	5	6	14	11	14	8	11	6	6	6	6	7	4	8	9	7	7	3	12	5	4	10	1	5	5	7	6	4	8	10	3	14	13	10	7	5	4	8	12	7	8	7	12	12	7
OG0000356	5	7	6	9	7	9	14	7	8	12	7	8	6	5	8	5	11	5	14	7	5	11	7	10	6	3	4	5	6	3	4	7	8	8	6	15	7	5	5	6	9	7	12	6	14	5	10	8	4
OG0000357	2	6	8	7	4	6	14	11	9	13	5	7	9	7	6	8	9	7	9	4	4	6	7	10	7	5	1	5	7	7	5	8	6	3	5	17	0	4	6	1	4	11	14	5	11	9	12	14	4
OG0000358	3	6	11	5	1	0	7	4	6	4	6	12	8	8	6	6	3	2	3	6	7	4	3	3	4	13	0	6	12	3	5	14	3	3	4	19	16	12	8	0	0	14	28	3	4	5	6	5	0
OG0000359	0	0	11	3	0	9	3	0	0	26	0	8	14	9	10	7	11	1	4	2	1	0	3	13	10	3	0	4	10	3	2	11	4	1	1	28	7	2	2	0	1	12	16	2	21	12	19	20	0
OG0000360	9	11	5	2	2	1	29	13	10	1	10	1	6	2	11	10	1	5	9	6	4	9	36	2	0	22	1	1	6	39	2	5	5	9	1	6	12	4	7	8	2	3	2	2	9	3	4	4	2
OG0000361	7	10	9	5	3	2	11	3	5	14	8	4	15	6	5	8	3	6	6	8	9	9	8	2	4	7	2	5	10	8	7	6	8	8	6	19	14	0	4	13	7	9	17	6	7	10	9	8	5
OG0000362	5	4	9	3	4	4	9	17	7	5	10	7	12	4	6	6	2	8	6	6	3	4	5	2	9	4	0	4	8	4	4	5	4	4	5	22	16	10	8	9	6	5	11	12	10	10	7	6	6
OG0000363	4	10	13	8	1	5	14	7	4	6	7	7	11	6	7	16	6	2	6	4	6	4	9	6	5	6	0	7	6	5	6	7	5	3	1	13	15	6	5	6	3	13	9	10	10	7	14	11	1
OG0000364	2	3	5	6	0	12	18	1	5	22	2	5	9	8	6	9	7	0	9	0	2	4	6	7	6	8	0	4	6	7	5	10	7	2	0	19	9	1	3	1	0	9	16	0	23	10	29	16	2
OG0000365	4	5	7	4	2	6	18	6	3	18	4	10	12	7	9	8	8	1	6	2	1	5	7	8	8	6	0	6	6	9	6	7	6	3	0	24	13	9	2	5	1	10	17	6	12	11	16	16	0
OG0000366	8	5	4	14	7	5	16	8	7	12	12	5	10	4	5	5	5	12	6	8	5	16	8	5	7	7	5	4	5	7	5	7	13	3	8	13	16	10	9	12	8	4	7	8	9	7	10	10	5
OG0000367	7	9	7	8	7	4	17	9	4	18	8	8	8	7	8	6	5	13	8	7	3	6	8	5	7	10	1	5	4	9	11	4	8	3	3	17	21	4	6	8	3	7	16	4	3	8	12	12	2
OG0000368	10	9	9	17	4	6	10	5	11	11	4	6	8	6	5	7	5	9	7	6	9	13	8	4	4	6	3	4	4	8	5	4	11	10	7	25	12	7	7	7	9	7	8	6	6	6	8	13	3
OG0000369	11	12	6	14	9	2	9	13	10	3	14	3	4	2	5	3	1	8	6	9	10	10	5	1	2	6	8	1	3	3	9	2	9	15	5	10	29	17	14	15	7	41	5	14	4	5	6	6	1
OG0000370	7	6	10	13	5	9	14	10	7	15	6	6	7	5	6	8	6	7	5	6	8	10	10	6	8	6	3	5	5	8	7	4	10	6	6	12	10	7	7	8	7	5	9	6	10	6	12	14	4
OG0000371	4	3	6	4	5	5	5	4	5	15	10	7	7	6	5	6	7	5	8	7	3	11	5	7	9	6	4	4	6	5	5	10	5	5	9	17	11	5	6	7	3	21	7	8	6	8	12	9	4
OG0000372	7	7	7	13	9	4	16	10	7	6	10	3	8	4	6	8	5	8	8	8	3	7	8	5	4	6	6	3	4	6	7	3	9	3	11	15	12	8	10	9	11	12	8	8	8	8	10	10	2
OG0000373	6	4	7	6	7	4	11	9	9	10	6	8	5	10	6	4	12	5	6	5	4	10	9	16	9	7	3	6	1	6	4	2	3	5	7	8	9	7	6	8	6	21	9	11	5	11	10	12	5
OG0000374	3	2	6	6	4	10	12	3	7	8	2	25	6	5	5	6	4	4	11	4	5	7	10	4	4	8	2	3	13	7	8	9	8	3	5	12	6	3	5	8	4	14	7	2	11	9	7	6	3
OG0000375	5	7	7	6	4	8	18	3	1	7	8	5	7	14	8	7	7	3	7	4	1	4	8	7	8	6	0	6	7	7	8	7	9	1	5	17	15	7	7	8	2	11	9	5	9	8	11	11	7
OG0000376	10	7	10	10	5	11	17	7	6	7	2	5	5	7	3	3	10	6	4	3	7	5	7	9	3	7	3	4	5	6	8	5	9	7	5	10	8	6	6	11	7	22	13	4	25	6	11	6	5
OG0000377	2	3	6	7	1	5	3	4	7	14	4	4	7	6	3	4	14	0	4	7	3	8	6	18	16	6	0	8	7	7	6	10	3	2	1	15	9	6	5	2	0	15	16	4	15	11	3	3	1
OG0000378	2	3	8	7	2	19	6	7	1	6	3	9	2	7	5	8	4	2	7	2	3	7	5	4	4	3	2	1	6	4	1	14	2	4	3	7	19	4	4	4	4	4	5	5	11	8	12	14	2
OG0000379	6	4	6	7	2	8	12	7	3	8	7	4	6	9	2	5	7	3	4	2	3	8	8	7	5	6	1	5	9	13	10	10	10	3	2	13	9	6	8	9	1	10	13	5	19	8	16	8	3
OG0000380	0	0	0	0	0	0	0	0	0	523	0	0	0	0	0	0	0	0	0	0	0	0	0	0	0	0	0	1	0	0	0	0	0	0	0	0	0	0	0	0	0	0	0	0	0	0	0	0	0
OG0000381	10	8	5	10	5	2	14	18	12	7	15	4	7	11	4	6	5	7	5	7	13	6	8	4	5	6	0	5	4	7	6	3	5	9	2	12	15	12	11	14	2	10	11	7	5	7	5	6	5
OG0000382	10	11	15	3	1	6	44	2	0	2	2	50	14	0	13	1	1	1	0	0	0	21	2	1	3	10	0	4	16	22	12	8	2	0	0	22	1	4	6	3	0	5	0	2	0	7	3	1	0
OG0000383	7	8	5	10	6	5	7	7	7	20	6	7	8	5	6	5	7	5	6	8	6	6	7	7	9	8	4	3	4	9	7	4	7	8	8	14	8	8	7	6	7	4	7	8	7	7	13	14	5
OG0000384	3	2	23	5	0	0	2	1	2	0	8	0	163	0	48	5	0	0	5	2	0	20	0	0	34	3	0	0	4	17	2	0	6	0	0	21	2	0	1	4	0	2	11	0	1	2	0	0	0
OG0000385	8	6	6	3	6	10	16	8	9	4	8	9	8	6	4	8	6	5	3	6	3	5	5	7	2	5	0	12	5	5	4	5	4	3	2	11	12	7	7	7	6	11	12	9	11	5	6	7	3
OG0000386	5	5	4	9	9	4	9	8	4	8	8	3	8	5	7	5	4	8	17	5	11	11	8	3	5	8	3	4	4	5	5	6	5	8	8	11	22	7	10	11	5	6	8	6	8	6	12	12	10
OG0000387	6	0	3	12	7	4	16	3	0	6	9	6	9	6	7	9	3	0	9	4	0	12	16	8	3	13	0	4	3	12	11	3	10	0	2	19	14	5	3	8	3	4	9	8	7	8	9	11	7
OG0000388	5	5	6	9	5	7	19	2	12	12	8	8	7	7	6	4	4	3	5	5	4	7	4	4	8	7	3	4	3	7	8	4	16	5	6	16	4	5	5	5	3	15	8	3	21	8	3	4	0
OG0000389	7	9	6	11	3	4	25	6	6	11	6	6	8	4	4	7	4	1	6	5	3	12	4	5	4	7	1	4	5	8	9	5	10	6	6	20	19	7	6	7	5	7	7	7	10	8	9	9	2
OG0000390	5	4	5	7	4	8	34	2	3	9	2	6	9	7	5	11	6	1	4	3	4	7	6	6	7	4	0	5	6	3	5	7	3	3	3	17	9	4	4	8	1	9	8	2	12	9	17	10	3
OG0000391	5	7	6	5	6	11	24	10	8	8	7	6	7	4	4	7	6	8	5	7	4	8	7	5	5	8	0	3	3	10	4	7	5	8	2	10	18	9	9	9	4	12	15	8	10	6	11	11	3
OG0000392	8	10	8	7	4	8	16	5	3	8	6	8	8	6	8	7	6	11	7	6	2	6	9	6	7	7	0	6	5	7	8	3	8	2	8	14	2	8	5	5	4	8	12	6	9	7	14	13	4
OG0000393	7	7	6	9	8	4	21	1	1	9	16	5	12	4	2	7	2	4	13	12	2	6	9	2	5	6	4	2	3	6	6	4	5	0	11	28	2	5	3	12	7	4	6	6	8	10	13	9	4
OG0000394	2	5	6	2	6	4	18	6	8	17	6	3	11	5	6	6	5	2	12	5	6	10	21	7	4	9	1	3	3	10	8	2	8	4	5	23	9	6	5	3	5	3	11	1	9	8	10	12	2
OG0000395	6	6	4	12	4	5	16	6	6	7	10	4	10	3	5	4	5	5	7	7	6	14	5	4	3	4	3	3	9	6	5	6	5	7	4	19	9	10	5	9	3	8	6	6	22	6	9	6	4
OG0000396	7	8	7	8	6	8	7	4	9	11	6	5	7	5	3	6	5	6	7	7	11	12	8	6	5	7	5	4	4	7	6	3	5	6	6	16	16	6	7	7	9	8	9	6	11	6	12	9	7
OG0000397	8	8	6	5	4	3	19	4	6	5	6	2	7	5	4	7	7	7	7	9	5	17	7	4	3	8	1	4	3	9	8	3	18	5	12	13	24	8	9	9	5	4	9	5	13	7	7	8	3
OG0000398	6	3	7	10	3	7	19	3	7	6	11	3	7	9	2	7	5	5	6	8	5	9	9	4	3	4	1	6	5	6	4	6	9	13	5	14	12	5	5	9	4	9	9	7	8	7	11	10	5
OG0000399	4	4	7	4	3	8	12	7	6	12	4	7	8	5	5	5	4	4	6	4	3	7	5	4	5	10	4	8	12	6	6	5	4	6	8	12	9	4	3	4	4	9	9	5	11	6	9	12	3
OG0000400	1	1	6	9	0	7	16	0	1	31	1	9	14	4	8	5	9	1	6	2	1	8	8	10	7	9	0	4	6	9	6	7	8	1	1	27	2	2	2	3	0	0	6	1	15	13	18	11	3
OG0000401	0	1	8	2	0	6	29	3	2	11	1	18	13	10	10	11	7	0	4	2	0	4	4	7	8	5	0	7	5	6	2	5	4	2	1	24	4	3	4	1	2	14	10	4	16	10	14	12	0
OG0000402	11	7	10	9	2	5	11	4	8	11	8	7	5	5	4	8	4	7	6	6	14	10	9	4	5	11	1	5	5	6	6	4	8	16	8	8	10	8	7	6	11	12	13	4	7	6	5	3	4
OG0000403	5	5	5	10	0	4	10	5	10	7	7	8	6	5	5	6	4	5	5	6	8	7	10	4	5	4	5	4	5	3	8	7	3	14	7	10	15	9	8	12	10	18	11	10	12	5	8	10	5
OG0000404	3	2	6	6	5	7	24	4	4	12	8	6	8	4	4	7	5	2	6	3	4	4	7	7	6	4	3	3	5	5	8	4	6	4	3	22	6	5	5	7	4	5	6	5	14	9	14	14	1
OG0000405	5	5	7	5	2	6	21	3	8	13	12	11	9	5	3	6	7	4	7	5	4	5	11	7	6	8	0	5	4	7	7	6	6	4	4	18	13	0	3	8	3	13	11	6	13	7	16	11	3
OG0000406	3	3	9	5	2	18	10	4	3	4	9	4	8	5	4	5	5	2	6	1	4	6	8	6	4	7	2	4	4	6	3	16	6	7	2	15	19	3	5	4	6	17	13	7	25	7	7	7	5
OG0000407	7	5	6	16	9	4	10	10	2	10	6	5	5	7	6	6	6	11	5	6	8	9	4	4	5	7	2	3	4	6	6	4	12	12	7	11	7	7	8	5	7	5	8	9	12	6	11	10	9
OG0000408	8	8	5	13	5	7	13	9	7	8	6	4	7	3	6	4	5	2	11	5	6	7	6	5	5	6	1	5	6	6	5	2	11	7	7	14	14	8	8	7	7	6	17	7	11	7	9	10	3
OG0000409	9	9	4	6	7	9	25	5	9	13	9	5	8	4	5	11	4	4	8	5	5	6	7	2	4	7	1	4	3	6	6	7	4	8	4	15	10	6	4	6	3	4	7	5	17	12	15	14	3
OG0000410	4	5	17	11	5	2	7	4	8	12	7	5	10	13	5	4	16	0	5	8	4	4	5	9	6	4	2	5	8	3	4	7	10	8	3	16	6	5	4	5	4	11	14	7	9	14	8	8	2
OG0000411	0	0	24	11	0	0	0	0	0	0	0	0	0	0	0	0	9	0	8	0	0	103	64	1	7	2	0	0	16	4	1	2	127	0	0	1	1	0	0	0	0	3	14	1	0	3	1	0	1
OG0000412	3	3	8	5	4	6	14	4	4	11	6	10	7	5	7	6	6	6	5	4	6	10	4	7	4	6	2	5	6	5	5	4	13	8	5	17	7	6	10	5	4	8	12	5	11	8	12	11	6
OG0000413	1	3	7	3	3	14	29	2	5	7	3	12	7	19	15	6	6	1	3	4	3	3	6	7	2	5	1	1	0	3	1	0	5	2	2	11	2	3	0	3	1	14	9	1	21	8	5	2	2
OG0000414	3	5	8	5	5	6	17	4	5	10	6	6	11	12	3	4	11	6	7	4	4	5	10	9	4	6	2	4	3	6	6	6	12	7	4	17	9	14	9	3	3	7	11	7	10	7	3	3	2
OG0000415	5	3	7	3	1	6	18	5	4	9	8	7	12	5	9	11	5	5	6	4	2	3	6	6	5	7	0	5	6	5	8	5	5	5	2	22	10	5	5	7	3	14	11	3	10	7	16	16	0
OG0000416	6	5	5	2	4	10	24	1	5	24	7	5	10	4	8	6	8	5	7	6	2	5	5	8	5	8	1	5	3	7	7	5	3	3	0	20	17	3	4	5	4	10	13	4	9	9	12	10	0
OG0000417	6	9	4	7	8	8	12	5	11	9	9	5	9	3	6	4	4	5	7	7	5	6	6	4	3	6	1	3	2	10	7	2	7	9	10	12	17	8	7	13	5	5	14	5	8	5	13	11	4
OG0000418	8	3	24	5	1	2	12	3	5	2	3	1	9	11	4	2	2	2	4	2	8	8	7	5	1	16	2	7	10	9	4	5	4	4	0	12	4	4	4	2	1	23	22	2	7	5	2	0	0
OG0000419	8	9	5	12	4	3	13	5	15	9	7	5	9	4	4	6	3	7	5	5	5	5	7	5	4	7	0	5	3	7	7	5	5	11	7	14	18	5	7	5	10	6	10	3	6	6	11	12	6
OG0000420	6	8	5	9	5	5	12	5	3	16	8	6	6	4	6	5	4	4	6	5	8	7	7	5	10	6	3	4	6	6	5	5	6	6	5	12	11	7	7	7	7	8	10	6	8	6	11	14	6
OG0000421	0	6	8	7	1	7	9	1	1	13	7	4	9	8	6	10	6	1	6	3	0	6	9	6	8	4	2	6	12	4	5	10	4	1	2	13	4	5	5	5	2	19	11	6	17	11	14	10	0
OG0000422	1	1	13	9	1	3	8	0	2	8	1	8	15	2	5	10	8	1	9	0	0	7	11	9	4	7	0	4	6	11	10	7	9	1	1	33	2	0	1	0	1	0	3	0	20	6	12	11	0
OG0000423	0	0	0	0	0	0	0	0	0	0	0	0	0	0	0	0	0	0	0	0	0	0	0	0	0	0	0	0	0	0	0	0	0	0	0	0	0	0	0	0	0	495	0	0	0	0	0	0	0
OG0000424	6	12	4	8	3	4	9	4	6	7	6	5	7	4	5	4	5	5	14	3	3	18	8	5	4	10	4	4	3	8	7	2	12	9	12	10	28	5	9	4	11	8	8	3	10	4	6	6	2
OG0000425	6	5	4	9	4	7	18	10	9	9	9	4	5	2	1	7	4	6	6	8	10	6	9	4	3	7	3	2	3	6	6	3	7	4	4	15	14	8	9	10	4	10	8	7	10	10	10	10	4
OG0000426	10	10	4	11	7	4	12	6	4	11	6	3	8	4	6	4	7	5	10	11	6	8	12	7	5	8	2	3	4	7	6	4	11	9	8	15	11	5	7	9	6	7	9	4	8	6	9	10	3
OG0000427	6	4	3	1	3	13	17	4	1	4	4	30	31	2	2	11	11	3	3	2	4	5	4	2	2	8	2	3	1	7	4	3	2	4	3	16	6	5	2	3	1	3	3	4	11	9	4	2	1
OG0000428	7	4	5	6	6	6	14	7	7	8	8	7	7	4	6	8	3	8	5	5	10	4	8	3	4	6	3	4	4	5	5	4	4	3	5	13	11	9	9	10	6	10	7	6	15	7	13	12	10
OG0000429	12	12	4	4	6	5	9	4	9	10	9	7	7	4	7	6	4	11	8	7	4	8	6	4	5	6	4	4	5	9	7	3	6	3	8	13	12	8	6	10	6	6	8	5	6	7	8	9	3
OG0000430	4	8	8	6	4	9	14	5	6	2	5	14	9	5	3	6	3	3	5	4	5	4	4	3	5	5	2	8	3	3	3	9	4	4	4	16	7	4	6	15	3	18	7	3	15	14	7	7	1
OG0000431	5	5	6	6	7	4	15	1	5	16	7	9	6	5	6	5	5	7	5	7	4	8	6	5	6	4	5	7	7	7	5	4	5	5	8	15	14	4	4	7	12	5	17	4	12	8	12	11	0
OG0000432	11	12	7	9	5	3	13	7	11	5	13	8	6	9	1	3	5	6	5	12	8	6	7	3	4	6	0	5	3	4	7	7	7	12	2	9	20	9	8	8	6	6	9	7	6	6	5	6	2
OG0000433	10	10	5	6	7	7	13	4	6	11	6	4	6	4	6	7	3	4	7	6	3	10	7	4	16	7	1	4	4	7	5	5	10	7	8	12	13	8	5	10	4	7	11	5	8	8	8	7	2
OG0000434	6	5	13	3	5	5	6	5	5	7	4	6	7	4	6	6	3	1	6	6	4	9	7	3	7	10	2	6	2	8	7	3	6	4	1	13	12	7	8	4	1	23	20	6	13	5	8	9	1
OG0000435	0	0	0	0	0	0	0	0	0	0	0	0	0	0	0	0	0	0	0	0	0	0	0	0	0	0	0	0	0	0	0	0	0	0	0	0	0	0	0	0	0	490	0	0	0	0	0	0	0
OG0000436	5	6	7	3	3	5	12	6	4	6	8	6	9	10	3	6	3	7	5	4	5	5	5	2	4	9	3	3	5	8	3	10	6	3	5	14	12	4	4	5	2	8	10	5	8	8	9	7	1
OG0000437	5	5	3	3	7	7	13	4	7	6	7	5	9	3	5	7	8	3	8	4	7	6	6	10	11	3	3	5	3	3	2	5	9	5	8	19	8	7	5	5	8	6	10	7	14	7	13	14	5
OG0000438	5	6	5	6	4	14	20	2	2	3	8	8	11	4	5	13	2	2	6	6	2	10	10	2	4	9	2	1	2	7	6	8	6	6	2	24	0	3	1	5	4	9	4	3	19	12	16	8	2
OG0000439	6	3	9	10	6	6	12	4	9	11	5	6	6	5	5	9	6	6	4	6	3	2	4	7	4	3	2	4	3	3	3	5	6	2	3	11	13	11	8	7	4	12	5	3	18	9	13	12	0
OG0000440	7	9	4	9	10	3	12	4	8	6	8	3	6	3	5	14	2	7	15	5	6	9	18	2	3	5	8	3	3	7	6	4	12	9	5	10	26	6	12	4	10	5	6	4	4	3	7	7	7
OG0000441	8	8	4	6	5	4	12	6	7	9	7	4	7	5	5	4	5	5	5	7	7	9	7	4	4	8	1	5	6	7	7	5	4	10	6	13	9	5	4	11	8	4	8	4	11	5	9	10	9
OG0000442	3	3	14	3	2	11	11	1	5	10	1	7	17	10	7	5	1	1	4	3	1	9	4	2	4	1	0	8	7	2	5	7	5	3	1	13	10	4	7	4	2	13	6	3	9	10	7	6	2
OG0000443	0	0	4	0	0	1	0	8	0	0	3	0	41	0	0	0	0	0	0	0	0	0	0	0	6	1	0	0	0	1	0	6	0	0	0	90	7	6	3	0	0	5	71	0	8	1	0	0	0
OG0000444	1	4	6	5	0	9	16	5	8	19	4	7	10	5	8	7	9	0	8	1	0	6	5	11	8	5	0	5	5	9	5	5	9	5	0	24	11	2	6	2	7	6	11	2	10	9	12	13	0
OG0000445	4	6	6	6	6	6	15	4	8	7	7	6	7	5	8	8	5	5	7	7	7	6	8	5	5	4	2	5	5	8	6	4	7	4	6	13	15	7	8	5	6	10	8	4	8	6	6	8	2
OG0000446	4	9	3	9	4	4	12	7	10	9	7	5	7	3	5	3	4	5	15	4	4	12	10	3	4	5	3	3	5	5	3	5	2	9	5	13	49	4	17	5	9	7	4	4	7	4	5	7	9
OG0000447	5	3	6	6	6	3	18	11	5	9	11	5	7	5	7	6	4	7	6	10	7	5	6	4	5	5	1	4	4	4	6	4	14	4	7	13	20	10	11	9	6	5	6	10	12	7	6	7	5
OG0000448	5	9	3	11	4	8	12	7	8	5	6	3	9	3	5	9	4	6	6	4	4	9	7	4	3	16	0	4	3	7	8	3	6	7	5	15	13	5	8	7	6	7	5	6	8	6	20	10	1
OG0000449	7	8	4	12	5	5	9	6	5	6	4	5	5	3	6	4	4	8	10	3	10	9	10	4	3	15	5	3	2	5	7	7	17	12	8	9	14	7	6	4	5	4	5	3	6	5	7	7	2
OG0000450	3	6	4	9	8	5	15	8	9	6	13	6	5	3	3	6	5	10	6	7	6	9	4	5	4	6	2	3	2	7	7	3	14	11	4	15	13	9	9	8	3	9	12	7	7	5	10	9	8
OG0000451	5	5	7	6	7	8	9	7	4	15	10	8	5	6	4	5	9	5	4	5	4	9	5	9	9	5	0	4	5	5	5	6	4	6	2	12	5	4	6	6	4	5	14	3	14	6	6	9	4
OG0000452	3	4	6	3	1	1	13	3	4	19	5	3	8	8	8	4	16	2	4	3	2	5	10	16	8	4	1	8	13	6	4	12	6	6	4	10	9	2	2	0	2	13	20	2	5	5	9	7	0
OG0000453	5	4	29	1	1	1	6	5	5	1	3	5	2	11	5	0	1	1	4	1	6	10	3	1	0	10	2	5	2	17	6	3	10	9	2	4	14	7	8	4	3	6	11	8	7	0	2	0	1
OG0000454	6	4	4	6	7	6	10	7	11	16	6	5	7	4	5	5	6	5	7	7	6	5	6	6	9	7	0	6	4	5	6	5	6	5	4	16	7	4	4	10	2	6	7	5	10	7	10	12	8
OG0000455	2	12	14	8	1	0	2	7	0	4	3	0	114	0	16	0	3	0	2	0	2	1	12	4	5	17	0	4	20	8	7	6	5	1	0	0	4	2	1	3	0	3	61	0	1	1	2	0	0
OG0000456	4	4	4	16	4	6	7	4	11	10	5	4	7	4	7	5	6	5	6	5	5	7	8	6	7	4	3	3	5	2	4	4	7	5	10	11	11	5	5	7	7	5	6	6	18	5	9	11	6
OG0000457	8	7	5	10	4	6	14	5	6	6	8	4	4	7	5	4	3	2	8	4	9	7	7	6	4	6	1	3	4	6	6	3	6	9	4	13	13	7	6	9	6	3	18	6	7	6	14	13	6
OG0000458	6	6	5	7	4	6	20	3	9	12	3	9	6	4	4	5	4	9	5	5	5	6	6	4	5	6	3	4	4	5	5	5	8	8	6	14	11	3	4	10	5	9	6	5	11	7	11	11	2
OG0000459	7	6	8	10	4	6	13	6	6	10	6	6	11	6	5	5	4	3	6	6	3	9	7	4	5	5	1	4	7	6	5	3	7	7	5	13	13	6	6	6	6	8	14	4	14	7	8	7	6
OG0000460	10	10	4	13	5	5	19	9	8	5	10	3	2	3	2	5	2	10	7	4	5	9	4	2	3	2	4	4	6	8	9	10	2	9	8	7	17	5	4	8	7	5	3	7	4	5	5	5	4
OG0000461	1	5	8	5	2	7	10	2	2	5	9	3	10	7	6	4	4	0	6	3	4	4	5	5	6	5	0	6	7	6	3	10	6	5	3	23	12	5	6	1	0	19	13	2	12	11	10	7	0
OG0000462	4	5	6	7	4	9	6	6	7	19	5	6	5	3	5	4	5	6	18	4	4	11	6	5	5	4	5	3	4	3	4	4	7	9	6	10	20	5	5	6	5	10	12	3	11	7	11	11	5
OG0000463	6	4	5	8	4	5	11	6	9	7	5	6	6	4	3	6	3	6	6	5	6	8	6	4	7	9	3	5	5	10	6	5	7	5	5	14	8	6	8	7	5	5	7	8	11	8	12	8	3
OG0000464	0	2	4	5	0	0	34	0	4	0	0	8	0	0	4	2	56	0	2	0	0	16	24	3	46	8	0	0	7	6	2	18	9	5	4	2	0	0	0	5	1	31	0	0	33	7	0	0	0
OG0000465	6	3	12	7	3	1	3	5	8	2	6	21	5	9	3	16	0	3	5	4	4	4	5	0	5	4	0	4	4	8	3	7	4	6	3	15	11	11	4	4	1	7	6	5	4	3	6	7	5
OG0000466	8	6	3	19	5	5	11	4	8	7	6	7	8	3	5	6	3	10	4	6	8	12	3	3	4	7	3	4	4	5	5	4	7	7	6	13	11	5	5	4	6	8	8	6	9	5	9	8	6
OG0000467	0	0	2	4	0	12	9	1	0	18	1	13	16	3	8	14	3	0	3	0	1	5	1	3	12	1	0	3	19	1	1	8	2	0	0	24	2	1	2	0	0	2	6	1	13	25	23	26	0
OG0000468	7	5	4	7	5	11	10	3	9	19	8	11	6	4	7	8	5	3	5	5	7	6	6	5	5	6	5	6	3	8	6	4	4	6	7	11	6	4	5	6	5	4	12	4	12	5	11	11	7
OG0000469	7	8	6	6	6	5	7	6	8	14	5	6	7	4	6	5	7	4	7	8	6	7	8	3	4	6	4	4	4	4	5	3	8	4	7	12	9	6	7	9	7	2	11	5	6	6	12	13	3
OG0000470	0	0	16	0	0	0	0	0	0	55	0	0	33	2	2	0	0	0	0	0	0	2	3	0	323	0	0	1	0	1	0	0	1	1	0	0	0	0	0	0	0	0	1	0	0	0	0	0	0
OG0000471	6	7	9	7	5	4	12	2	8	5	5	7	6	6	2	5	8	1	5	4	4	9	7	7	4	8	2	3	8	6	6	3	10	7	6	9	5	4	4	7	3	14	6	5	16	6	4	4	3
OG0000472	11	5	4	11	3	5	10	6	4	9	7	4	5	5	2	4	5	10	4	5	6	4	4	4	4	4	1	4	3	4	4	4	4	8	6	9	12	5	8	10	3	29	10	6	10	4	13	13	6
OG0000473	3	8	5	5	5	4	15	5	8	12	8	2	6	4	3	5	4	7	10	5	4	6	5	3	5	5	2	3	5	7	7	4	7	8	6	11	22	7	9	7	8	7	12	4	11	6	8	9	8
OG0000474	4	4	6	6	3	5	22	4	2	10	4	5	9	6	6	13	9	0	9	4	1	7	10	10	7	10	0	6	4	7	8	5	8	1	5	15	5	3	0	7	1	5	5	2	13	8	12	12	1
OG0000475	8	9	5	4	4	4	14	6	0	14	6	2	6	4	6	6	4	1	8	7	7	7	5	4	5	7	2	4	4	8	7	4	7	10	5	14	12	7	7	11	1	6	12	7	4	7	7	7	6
OG0000476	6	4	5	7	7	5	9	7	10	7	5	6	10	3	8	4	4	6	6	5	8	10	6	4	6	5	3	3	2	4	5	4	5	8	8	14	13	5	6	7	5	13	5	6	6	5	8	8	5
OG0000477	0	2	6	3	0	9	18	5	2	15	2	3	9	5	11	8	6	0	7	1	0	1	6	6	13	4	0	5	6	7	5	7	5	1	0	18	11	1	6	1	0	14	12	2	14	9	10	11	1
OG0000478	6	5	12	9	3	7	7	3	6	10	7	6	8	5	1	4	5	9	4	3	7	5	4	4	4	5	1	4	6	5	4	5	5	7	5	12	12	5	3	9	5	9	14	5	11	5	8	8	6
OG0000479	3	3	4	11	6	5	14	6	9	13	5	3	6	11	4	5	4	11	4	6	4	5	7	3	4	6	3	3	3	6	4	4	5	9	6	13	15	6	6	9	2	12	5	6	11	8	8	8	5
OG0000480	7	4	2	6	10	4	16	5	10	4	4	7	5	2	3	4	4	8	9	7	5	15	9	3	2	3	3	3	4	10	7	5	3	8	8	7	22	6	6	6	9	15	7	6	14	4	9	7	4
OG0000481	6	4	6	7	3	4	12	7	8	12	10	2	8	4	9	4	6	5	4	5	8	7	10	5	4	7	0	5	5	6	6	2	14	7	0	14	16	6	7	8	4	11	5	2	12	5	11	10	0
OG0000482	4	5	6	8	5	9	14	5	0	9	5	4	9	4	4	8	7	10	5	5	0	9	5	6	5	4	1	5	5	5	5	5	5	2	8	17	16	4	2	6	6	10	8	5	6	5	12	11	2
OG0000483	4	4	1	3	10	3	9	7	17	6	7	3	4	3	3	3	3	12	5	6	4	12	7	3	3	3	11	3	3	2	3	2	11	5	9	6	18	4	6	12	6	8	4	5	6	3	7	6	19
OG0000484	6	5	6	11	3	5	11	8	4	7	6	5	7	4	9	4	5	3	6	6	8	6	8	3	5	6	1	4	6	5	6	9	5	7	2	12	7	4	4	3	3	16	8	4	9	6	7	10	1
OG0000485	6	6	5	10	2	6	9	6	7	9	7	4	7	6	13	7	4	1	6	5	5	6	6	6	5	8	0	4	4	5	6	4	7	8	1	13	11	5	8	4	5	6	6	6	10	6	8	7	2
OG0000486	10	0	3	6	3	4	12	5	11	11	5	5	7	3	4	5	3	9	5	5	9	5	5	2	2	6	0	4	4	4	4	3	7	9	5	10	14	4	6	7	7	7	12	7	17	6	16	12	2
OG0000487	9	6	5	7	3	6	13	7	6	6	7	2	7	3	4	6	4	8	5	10	6	7	6	3	3	6	1	4	3	5	7	4	7	7	5	13	13	7	6	7	6	6	8	9	11	8	11	9	2
OG0000488	8	6	3	6	4	7	11	7	3	15	4	10	8	5	4	7	5	2	5	4	2	7	5	5	5	4	1	4	4	4	7	3	8	8	2	15	9	5	7	5	3	7	15	6	14	7	7	8	2
OG0000489	8	8	5	5	4	4	15	5	7	17	6	7	6	4	6	5	7	5	7	7	4	7	6	7	5	9	0	2	4	7	6	3	6	6	5	12	7	6	4	7	0	6	16	4	5	6	14	15	0
OG0000490	7	4	2	11	5	5	8	5	6	8	7	5	4	3	11	4	3	9	16	3	6	8	4	4	3	7	6	2	4	8	4	5	4	6	7	6	29	3	7	3	6	8	10	4	11	4	5	6	4
OG0000491	2	2	5	11	0	10	6	2	1	12	1	11	8	4	6	8	5	2	11	0	2	10	6	6	8	5	0	5	5	7	4	9	7	1	1	16	4	0	0	1	1	3	5	3	15	7	11	13	3
OG0000492	9	6	4	9	6	4	7	7	4	6	4	4	7	2	3	6	2	7	5	3	5	5	3	2	4	4	4	3	5	6	4	4	5	11	9	7	23	5	7	8	5	23	5	9	7	7	11	8	8
OG0000493	5	6	5	4	3	6	15	3	4	10	7	5	8	3	4	6	5	7	8	9	4	7	7	4	4	5	3	3	3	6	5	3	6	7	5	17	19	5	8	8	5	7	7	6	7	9	8	7	6
OG0000494	1	2	11	6	0	8	16	2	3	14	2	9	9	8	7	6	6	2	4	1	2	5	5	6	4	7	0	4	7	6	6	7	8	2	1	20	8	3	3	1	0	6	9	0	9	6	16	11	0
OG0000495	0	1	20	0	2	0	2	1	0	0	0	1	41	0	80	0	3	1	1	0	0	9	20	0	6	1	0	2	9	1	1	12	1	0	0	22	3	1	1	1	1	39	2	0	1	2	6	1	0
OG0000496	7	7	3	7	4	5	16	6	5	11	4	2	6	3	5	5	5	6	7	4	5	9	7	4	5	10	3	3	6	7	7	4	10	5	8	14	10	5	6	4	5	6	5	5	10	7	9	8	4
OG0000497	8	8	6	5	11	5	13	4	13	9	7	4	4	3	4	3	8	12	5	4	7	6	4	6	3	5	0	3	2	4	3	3	8	10	10	10	16	5	5	9	8	9	12	4	6	4	9	8	9
OG0000498	1	3	13	4	2	10	13	3	3	11	1	10	8	7	6	8	6	0	6	3	2	5	5	7	7	4	0	6	7	6	6	10	5	2	0	12	5	1	3	4	0	7	11	3	19	11	9	9	0
OG0000499	5	7	5	10	5	5	13	7	9	12	6	5	5	4	5	6	3	8	5	6	7	7	5	4	6	7	0	4	4	6	6	3	4	10	3	11	14	8	6	6	7	6	9	8	5	6	12	10	2
OG0000500	2	2	11	2	8	3	25	7	3	12	6	5	16	4	2	4	8	7	2	5	4	2	4	6	8	2	2	7	4	2	2	4	5	3	2	14	6	5	5	5	2	9	12	4	13	6	11	9	8
OG0000501	0	0	0	0	0	0	0	0	0	0	0	0	0	0	0	0	0	0	0	0	0	0	0	0	0	0	0	0	0	0	0	0	0	0	0	0	0	0	0	0	0	453	0	0	0	0	0	0	0
OG0000502	5	6	7	8	6	2	12	6	2	4	7	2	7	8	4	8	6	5	6	6	2	9	5	9	6	4	1	2	2	4	4	0	5	8	7	16	17	5	3	8	8	5	9	3	19	2	6	5	4
OG0000503	2	2	4	2	2	6	19	6	3	5	8	8	6	6	3	7	5	4	4	4	3	8	7	6	2	2	0	2	6	8	3	5	6	6	0	18	12	7	3	7	2	25	6	6	12	10	9	7	3
OG0000504	6	6	5	7	6	5	10	4	8	13	5	7	7	5	5	5	6	5	7	4	7	8	5	7	6	6	6	5	4	6	6	3	8	8	4	11	6	5	7	5	5	1	5	3	12	5	10	9	3
OG0000505	6	10	4	7	3	6	11	5	9	10	7	5	8	4	6	6	4	6	7	5	2	4	6	6	5	8	2	4	2	6	8	3	5	5	4	14	10	6	6	4	3	5	9	6	12	8	10	10	4
OG0000506	11	9	4	5	3	2	16	7	5	1	5	2	7	4	6	5	2	1	7	6	6	11	4	5	2	11	11	6	4	13	10	3	6	6	6	11	6	7	9	4	4	8	5	0	6	11	5	7	6
OG0000507	6	10	13	4	1	7	4	1	6	5	1	16	4	9	7	5	6	0	5	3	3	2	6	10	5	9	1	2	7	10	5	9	5	2	0	10	3	2	3	2	3	19	13	3	9	5	17	6	2
OG0000508	4	4	6	7	4	6	14	4	6	10	7	6	5	4	5	6	4	3	4	7	6	8	7	4	4	3	4	3	4	2	3	6	8	4	4	12	10	4	5	4	4	9	12	4	5	8	10	9	2
OG0000509	7	5	5	3	6	4	16	5	10	5	6	3	5	3	4	9	3	12	3	8	8	5	6	4	3	5	2	4	2	4	4	3	3	17	5	8	13	10	8	9	6	6	9	6	5	7	7	7	5
OG0000510	4	6	6	4	2	5	8	4	8	9	5	6	7	5	3	5	5	8	4	3	6	4	4	8	6	4	1	4	5	4	3	6	4	6	5	14	16	5	4	6	4	5	12	6	7	15	8	8	3
OG0000511	6	9	4	10	6	5	6	6	7	6	5	6	6	3	5	5	4	2	14	5	6	7	9	4	5	6	7	2	3	9	4	5	5	8	9	11	17	5	11	6	6	4	4	6	6	5	9	7	7
OG0000512	1	1	8	6	0	2	14	7	10	4	4	8	14	9	4	4	2	5	7	5	4	4	3	2	3	4	2	2	2	2	1	10	4	6	0	12	9	4	3	4	2	26	16	1	6	7	5	7	0
OG0000513	0	0	0	1	0	0	352	0	0	0	0	0	3	0	1	0	0	0	0	0	0	0	1	0	0	0	0	0	0	1	0	0	0	0	0	81	0	0	0	0	0	0	0	0	0	1	0	0	0
OG0000514	0	0	0	1	0	0	1	0	0	1	0	0	55	0	0	0	0	0	0	0	0	0	0	0	12	0	0	268	51	0	0	6	0	0	0	0	3	0	0	0	0	0	0	1	0	0	0	0	0
OG0000515	2	3	10	6	1	7	10	3	1	11	3	13	8	5	6	6	5	1	6	3	2	9	6	5	6	8	0	5	4	8	5	5	3	2	1	12	7	4	1	4	0	18	11	3	10	7	15	9	0
OG0000516	7	9	7	13	5	5	11	4	7	10	6	9	5	5	5	5	4	4	8	5	4	6	4	5	2	8	2	3	5	7	8	5	7	5	7	10	10	6	6	6	7	5	10	3	7	4	7	7	4
OG0000517	6	5	4	5	6	6	12	10	9	17	7	5	6	4	6	9	6	2	6	4	8	6	5	6	5	6	1	4	3	6	5	4	5	4	2	11	12	6	4	8	0	9	11	4	11	6	13	12	3
OG0000518	2	2	5	9	3	5	21	10	2	4	5	5	8	4	4	5	3	2	5	5	6	11	7	4	2	13	2	3	2	8	6	5	7	6	3	17	5	5	4	6	4	3	10	5	8	8	12	8	2
OG0000519	7	10	8	5	5	7	12	5	2	10	4	5	4	6	5	6	4	4	6	6	5	4	5	4	5	7	2	5	4	6	6	4	7	8	7	9	13	4	7	5	4	5	9	6	7	5	7	8	7
OG0000520	2	7	4	8	0	6	16	0	1	20	10	6	7	3	7	10	7	10	3	0	0	2	5	5	2	2	0	7	5	4	2	4	4	1	1	20	5	1	9	9	0	7	13	0	13	8	14	9	1
OG0000521	5	5	4	6	5	5	6	5	12	9	6	4	9	3	29	8	4	5	3	6	0	7	5	4	5	4	0	2	2	4	4	2	9	10	4	13	9	6	6	6	8	6	15	5	7	3	5	6	2
OG0000522	6	5	2	10	11	4	10	6	14	7	12	3	5	2	1	4	3	12	3	8	5	4	4	3	3	3	1	2	2	3	3	2	2	8	5	18	21	10	8	7	5	3	4	10	9	4	9	8	7
OG0000523	1	0	2	5	0	2	34	4	0	0	2	6	18	0	45	71	1	8	9	1	3	0	14	0	32	1	0	0	0	0	0	0	12	2	0	2	4	2	3	8	0	0	4	2	4	13	4	4	0
OG0000524	4	4	4	5	1	10	14	3	0	10	3	6	10	5	7	7	5	4	8	3	0	6	6	4	3	3	1	3	4	4	5	4	6	0	1	17	1	3	4	0	2	0	2	2	15	13	18	11	2
OG0000525	2	1	1	0	2	1	84	2	0	0	0	1	37	0	13	0	0	0	4	0	3	6	5	0	5	0	0	3	17	1	0	13	26	2	1	24	4	1	2	0	1	0	0	0	0	6	1	1	0
OG0000526	8	5	5	8	8	4	13	6	12	7	15	7	4	2	4	4	3	11	4	8	5	4	5	3	4	3	4	2	2	3	4	3	3	8	6	15	13	11	13	11	8	7	11	10	2	4	7	7	6
OG0000527	9	10	5	7	9	2	5	9	8	6	11	4	7	4	4	2	2	8	4	2	8	12	3	2	3	2	3	3	2	5	3	4	4	11	6	11	12	8	7	12	7	7	5	3	5	4	6	5	8
OG0000528	5	6	0	5	3	14	8	0	6	1	5	10	7	0	10	0	0	1	9	1	19	5	9	0	4	22	0	6	3	8	7	2	6	6	3	11	8	4	1	2	2	1	0	3	0	3	3	2	2
OG0000529	7	6	3	8	2	3	8	4	9	4	7	2	9	3	5	8	1	5	10	5	7	8	6	2	4	14	2	5	5	11	7	2	10	9	5	10	6	7	7	4	4	10	5	5	1	7	7	7	0
OG0000530	5	7	10	5	4	5	15	5	11	7	7	6	6	3	6	5	3	4	6	5	11	6	9	2	2	11	2	2	3	6	10	8	6	3	8	10	16	7	6	6	3	9	6	3	5	3	3	4	1
OG0000531	6	10	4	8	6	7	8	4	8	11	7	6	6	6	5	5	4	6	7	5	7	9	6	5	5	3	1	3	3	10	5	3	4	7	5	10	10	4	5	9	4	4	10	3	8	5	8	8	3
OG0000532	6	6	3	12	4	4	23	4	12	8	4	5	5	5	4	4	5	4	7	7	6	4	7	4	4	4	8	3	3	4	4	3	5	4	7	11	18	4	6	7	3	6	9	4	12	4	7	8	3
OG0000533	4	5	5	7	2	7	4	5	4	14	5	7	9	5	7	7	9	1	7	6	5	6	8	9	6	4	0	5	6	5	7	3	5	4	3	17	5	4	4	1	2	1	8	5	10	7	13	9	2
OG0000534	5	8	3	8	2	8	14	4	6	11	4	6	5	4	7	4	6	4	7	4	6	8	7	7	6	7	0	4	4	8	5	4	6	6	6	11	3	4	3	5	6	5	10	3	10	6	8	7	4
OG0000535	13	6	7	10	5	2	11	9	9	4	10	2	5	3	4	6	3	7	4	6	5	5	3	5	3	3	0	4	4	4	3	5	4	15	4	9	14	8	10	10	4	5	11	8	7	4	6	4	1
OG0000536	4	6	4	4	2	12	6	6	6	7	6	6	9	4	10	6	4	4	8	4	5	4	7	4	4	6	1	4	3	7	5	3	5	5	1	17	14	5	6	6	3	10	8	4	9	8	11	25	1
OG0000537	6	6	6	9	7	4	13	5	12	7	9	5	5	4	7	4	5	5	6	7	3	6	8	5	4	7	2	4	4	5	6	2	6	9	6	11	10	8	8	5	7	3	7	3	3	6	7	7	5
OG0000538	0	0	0	0	0	0	0	0	0	0	0	0	0	0	0	435	0	0	0	0	0	0	0	0	0	0	0	0	0	0	0	0	0	0	0	0	0	0	0	0	0	0	0	0	0	0	0	0	0
OG0000539	7	5	5	12	5	5	2	6	9	8	5	5	6	5	4	5	3	10	4	8	4	4	4	3	5	4	3	4	4	3	4	8	7	8	9	8	15	7	5	5	6	6	6	5	8	4	8	9	1
OG0000540	6	6	4	5	8	5	5	5	9	16	7	5	6	4	4	3	7	4	9	6	0	8	8	7	6	6	4	3	4	6	4	4	6	7	7	13	9	6	7	6	4	4	12	6	6	5	8	6	1
OG0000541	5	4	2	13	3	6	5	4	15	17	8	7	3	4	6	4	6	7	5	5	7	7	6	5	4	5	2	4	4	4	4	4	12	9	3	10	10	7	6	4	4	6	6	4	6	3	8	9	2
OG0000542	2	2	11	3	2	8	9	4	1	7	3	6	9	5	4	6	11	0	4	2	1	4	3	13	8	1	2	4	8	2	5	10	5	2	1	19	10	4	3	3	2	9	20	4	17	7	4	3	1
OG0000543	7	7	5	5	5	6	14	4	6	8	3	7	7	4	4	6	6	2	4	5	4	5	8	4	5	7	6	5	6	8	12	7	5	3	3	12	8	3	4	5	3	7	8	6	9	5	5	5	4
OG0000544	7	5	4	10	4	8	10	3	5	5	8	9	7	4	6	3	4	3	7	7	6	10	7	5	4	6	5	4	2	6	5	4	7	9	5	8	6	4	3	4	6	10	8	4	9	7	9	4	3
OG0000545	8	4	4	27	6	3	10	4	15	6	9	3	4	2	2	4	5	13	3	5	3	3	8	4	5	6	3	4	2	3	3	2	3	9	5	9	13	9	9	4	3	7	8	5	8	8	14	9	3
OG0000546	4	2	14	5	2	0	39	0	3	0	2	0	19	8	3	5	0	4	1	0	3	4	2	0	0	1	0	5	1	3	4	3	6	0	1	7	5	0	0	3	2	42	21	5	0	1	2	3	1
OG0000547	0	1	20	6	2	0	1	1	0	0	0	0	66	1	10	0	0	0	9	0	0	25	25	0	6	5	0	28	3	13	23	0	35	1	0	0	1	2	2	0	2	57	23	0	0	0	1	1	3
OG0000548	0	0	2	7	1	22	5	0	0	23	0	13	13	6	7	4	4	0	2	0	0	4	4	7	2	3	0	3	4	3	5	3	3	0	0	42	1	1	0	1	0	1	3	0	13	10	26	7	0
OG0000549	4	3	13	2	4	2	10	4	5	3	3	28	4	8	5	5	1	4	4	3	3	6	6	1	4	2	2	5	5	3	5	6	5	3	4	7	9	5	4	2	2	15	10	6	14	9	3	4	1
OG0000550	8	7	5	9	5	5	11	6	15	11	6	4	4	4	6	4	6	4	3	7	7	10	3	6	4	5	3	4	4	9	6	5	6	7	6	8	25	3	6	4	2	3	7	3	10	4	6	6	3
OG0000551	4	4	14	4	3	3	13	4	4	5	6	3	7	9	6	5	3	5	7	3	9	3	7	5	3	3	0	4	5	5	3	7	5	6	7	10	4	5	5	3	3	8	13	3	8	6	6	7	3
OG0000552	8	6	8	9	3	4	10	5	11	9	3	5	6	5	6	6	5	2	7	2	5	5	7	5	5	6	1	5	5	6	6	5	8	9	5	8	5	5	4	6	5	6	15	2	9	7	9	9	3
OG0000553	5	5	5	10	5	6	10	5	5	5	4	3	5	3	3	5	3	9	10	4	3	7	6	5	5	3	4	3	3	3	5	3	7	6	7	10	9	7	6	10	3	14	9	9	10	7	7	8	3
OG0000554	7	7	4	19	3	3	10	6	14	10	5	1	6	4	5	5	3	5	4	6	4	16	5	4	4	7	2	4	4	4	6	4	5	6	3	9	9	6	6	7	4	7	7	4	6	5	7	7	4
OG0000555	3	6	5	3	2	5	16	3	3	11	5	8	9	4	6	6	5	4	7	2	2	3	7	5	6	6	0	1	4	8	7	4	8	6	0	18	14	6	6	2	1	5	9	0	7	8	11	12	1
OG0000556	5	5	4	7	4	9	15	3	3	11	5	9	5	3	6	6	5	3	8	6	3	9	6	5	8	6	5	5	3	4	5	3	14	4	6	11	8	6	4	9	2	8	4	2	4	5	9	9	6
OG0000557	7	8	7	7	2	2	16	2	4	1	4	4	5	5	5	3	3	6	3	2	5	6	6	3	6	10	1	10	6	12	8	3	8	8	6	9	7	7	7	2	4	7	7	4	7	6	3	9	1
OG0000558	5	4	9	3	4	6	12	4	6	13	3	4	7	6	7	4	5	3	6	4	2	4	5	5	5	6	2	5	6	5	6	3	6	5	1	12	14	4	4	7	1	9	9	3	9	5	8	8	1
OG0000559	10	6	4	2	1	3	6	5	4	2	1	11	7	3	2	7	1	1	6	5	4	4	1	1	4	5	1	4	1	8	13	3	2	3	5	9	7	3	5	6	6	21	8	9	12	12	14	7	5
OG0000560	6	4	3	21	3	5	8	7	12	8	7	3	5	4	3	3	5	11	4	6	5	10	3	5	2	4	1	3	2	3	4	3	12	2	8	14	14	10	6	8	7	5	6	4	10	5	7	7	6
OG0000561	6	5	8	8	6	5	8	5	7	4	9	5	5	2	3	4	4	8	7	2	1	3	5	4	3	5	0	3	5	3	3	5	3	10	3	9	11	12	7	11	12	7	8	8	4	6	10	4	6
OG0000562	4	7	12	4	3	2	10	5	4	4	5	3	5	5	5	4	6	4	5	5	1	3	6	3	1	10	1	8	5	9	8	8	5	7	3	9	4	3	7	4	4	17	8	7	8	7	6	6	4
OG0000563	3	3	7	8	4	8	15	5	2	8	4	3	7	5	6	6	3	5	5	5	4	5	3	3	3	5	2	7	5	3	4	5	6	4	2	14	10	5	6	5	4	5	5	7	11	9	10	10	3
OG0000564	6	7	4	9	9	3	10	6	7	8	7	3	5	3	3	4	3	6	3	7	10	4	9	3	2	5	4	3	3	4	6	3	11	8	12	11	14	6	7	7	8	7	8	7	4	5	10	7	7
OG0000565	5	0	3	7	5	4	14	5	6	14	5	5	5	5	4	5	3	6	13	5	6	11	4	4	5	8	3	3	3	7	4	3	7	8	8	10	11	5	5	8	8	5	8	5	8	5	6	6	5
OG0000566	4	4	4	7	5	4	18	5	7	8	7	4	5	3	4	5	4	6	4	5	3	8	6	4	2	5	6	5	3	4	4	1	4	4	5	10	20	7	5	9	5	6	6	7	11	5	12	7	4
OG0000567	6	6	4	4	5	3	18	2	8	7	3	4	8	3	3	3	3	5	4	7	8	13	3	3	4	5	3	2	6	5	4	6	12	8	9	13	15	9	13	5	8	4	5	3	7	6	7	8	4
OG0000568	3	1	1	1	0	5	30	2	0	0	0	1	0	0	41	14	0	5	9	1	2	3	2	0	0	5	0	0	0	1	4	0	1	1	0	14	0	16	14	0	0	0	0	0	1	30	0	0	0
OG0000569	8	7	5	4	7	5	11	9	7	7	9	4	6	6	4	6	5	8	5	7	4	4	4	4	5	6	4	4	4	5	4	3	4	5	4	8	17	8	0	6	7	8	6	4	7	7	6	8	4
OG0000570	7	8	4	8	5	6	8	6	5	10	5	5	6	4	9	7	6	4	5	4	6	7	5	6	4	5	2	4	3	8	5	3	6	4	7	9	10	5	5	5	7	7	16	5	10	5	5	5	3
OG0000571	8	12	4	9	3	3	4	7	14	5	10	5	4	3	4	4	3	9	8	5	10	6	4	4	3	6	1	3	3	4	5	3	6	16	8	9	10	8	7	8	7	5	11	10	7	3	7	6	8
OG0000572	1	0	14	2	1	5	19	0	2	12	0	4	11	10	6	6	8	1	5	2	2	4	2	10	6	2	0	7	9	3	1	11	3	1	0	12	6	1	0	3	0	9	17	1	9	9	10	11	1
OG0000573	4	5	8	5	5	4	10	4	7	8	4	3	7	5	7	5	2	9	5	3	5	6	4	3	5	3	2	4	4	6	4	7	6	6	4	12	8	6	4	5	5	10	8	3	8	5	9	9	2
OG0000574	4	5	6	4	5	5	8	3	5	6	4	6	4	3	6	5	4	4	4	5	5	5	5	3	4	7	2	2	4	5	6	2	4	8	8	10	13	3	4	3	4	5	8	4	9	5	14	12	5
OG0000575	5	5	5	4	5	4	11	6	10	4	8	3	4	4	4	7	3	9	4	8	6	5	6	3	3	9	3	3	3	5	5	4	4	7	8	10	17	6	6	7	10	6	13	6	5	5	3	2	1
OG0000576	3	2	6	4	1	2	13	6	1	2	3	6	4	6	4	11	3	5	5	3	1	2	3	3	3	4	0	9	7	5	5	10	3	1	1	12	4	3	6	5	2	10	7	4	2	2	9	9	1
OG0000577	5	4	4	8	2	4	11	10	5	10	8	2	5	3	8	7	5	0	5	4	5	7	6	5	7	6	0	4	4	6	6	4	4	8	2	13	6	6	5	5	3	6	9	4	11	7	10	9	7
OG0000578	6	9	2	5	3	1	8	2	8	4	2	2	6	3	4	1	1	1	8	3	3	10	4	1	0	28	3	2	3	7	4	1	3	4	2	6	4	4	3	3	1	4	4	2	6	12	2	2	2
OG0000579	7	8	5	5	7	4	10	7	12	4	8	4	5	3	5	5	3	7	4	6	7	8	2	3	2	5	2	4	3	5	5	3	4	10	5	12	7	6	10	10	6	4	12	6	7	4	8	6	7
OG0000580	4	8	5	7	3	5	11	3	4	11	4	2	7	5	5	5	5	5	9	7	1	13	7	6	7	3	2	5	4	5	5	5	7	3	5	13	7	4	3	4	4	4	7	4	7	6	12	10	4
OG0000581	5	3	5	1	3	5	16	3	0	7	6	5	11	4	6	9	5	2	6	5	3	7	6	5	6	4	0	7	5	5	2	2	2	5	2	12	3	2	5	4	2	10	9	0	8	6	14	14	0
OG0000582	5	3	4	6	9	4	17	12	6	5	8	5	4	4	3	4	2	4	8	8	5	10	5	2	3	5	5	2	2	5	5	4	6	5	9	7	17	5	7	10	6	3	4	7	6	3	9	8	5
OG0000583	8	10	6	7	3	3	9	5	6	13	6	12	5	5	5	4	5	6	5	3	3	6	5	4	6	7	0	3	4	5	5	4	6	6	4	8	13	4	5	4	4	9	13	5	8	5	8	8	3
OG0000584	3	3	11	13	6	4	11	7	3	6	6	8	6	3	4	5	3	15	6	7	4	5	4	3	3	5	1	4	3	3	4	3	8	3	8	12	14	5	5	8	5	3	6	5	6	5	7	7	2
OG0000585	0	0	8	3	0	10	22	0	0	19	3	7	14	5	11	9	8	1	3	0	0	2	3	8	6	1	0	7	6	3	4	5	4	1	0	19	6	0	2	1	0	10	9	3	9	11	8	10	0
OG0000586	5	3	7	18	2	5	2	5	8	10	6	17	5	7	4	3	4	5	5	6	11	12	5	5	5	2	1	8	5	5	3	9	11	9	1	12	11	4	4	5	0	6	5	2	4	5	5	5	1
OG0000587	5	5	4	10	5	5	14	5	6	10	4	3	6	5	5	5	5	3	5	4	5	7	7	4	5	5	0	5	2	5	6	8	7	4	4	11	12	5	4	6	6	8	10	5	8	4	8	6	3
OG0000588	5	5	4	5	7	4	18	7	8	6	4	3	5	3	8	5	4	3	7	6	9	9	7	4	3	5	1	3	3	5	6	3	11	5	5	12	12	4	4	10	3	5	7	4	6	6	7	7	3
OG0000589	8	5	4	4	6	4	10	6	8	7	6	4	5	3	6	6	3	6	3	7	12	6	5	4	3	5	2	3	2	6	4	3	6	5	6	11	14	7	8	7	7	7	5	6	8	5	10	8	3
OG0000590	4	4	4	4	3	4	11	6	4	14	5	2	3	3	5	6	6	9	5	6	6	5	7	6	5	4	2	3	3	4	4	4	5	5	6	13	14	6	6	8	4	5	15	6	7	5	12	12	3
OG0000591	5	7	5	5	4	7	12	5	6	12	3	7	4	4	5	4	6	5	5	5	4	6	8	6	5	7	1	6	5	5	5	5	6	3	5	11	7	6	5	4	3	6	7	5	6	5	10	8	3
OG0000592	6	4	5	3	3	12	6	3	3	6	2	5	4	4	3	2	9	3	4	2	2	3	7	8	10	5	0	3	5	9	6	7	7	6	4	14	8	3	3	5	4	19	6	2	3	7	9	4	0
OG0000593	8	6	5	5	8	4	8	4	18	9	5	5	6	3	4	4	4	11	4	6	9	7	6	3	4	3	4	3	2	4	3	3	6	8	7	9	9	6	5	5	5	8	5	10	9	4	8	8	1
OG0000594	4	4	5	9	4	4	12	5	4	8	7	0	5	4	4	6	5	5	5	5	8	11	7	4	2	4	3	2	2	6	4	2	5	5	7	10	13	4	11	6	7	6	7	5	12	5	11	10	7
OG0000595	6	10	11	8	5	2	14	4	10	4	3	4	7	6	4	2	3	3	7	5	6	4	6	3	3	8	4	1	4	9	8	8	8	7	10	9	7	4	4	5	8	2	14	3	2	3	5	4	3
OG0000596	6	6	3	4	4	3	10	7	14	6	4	3	4	3	3	5	4	11	5	4	5	5	3	4	3	4	0	4	3	3	4	3	3	9	4	9	12	7	6	11	6	5	14	6	6	4	11	12	5
OG0000597	0	0	77	0	0	3	0	2	0	0	0	0	29	0	0	0	0	0	0	0	0	0	0	0	0	0	0	25	10	0	0	12	0	1	1	30	2	0	0	0	0	12	55	0	0	25	0	0	0
OG0000598	3	2	5	7	2	0	21	7	14	4	4	0	9	2	8	7	1	2	6	1	1	4	5	0	10	4	0	0	1	3	2	3	2	0	0	21	3	9	4	1	0	2	6	14	7	11	5	7	2
OG0000599	0	3	5	0	0	0	2	0	0	0	1	0	66	0	5	0	0	0	7	0	0	7	8	0	25	0	0	20	92	0	1	6	0	0	0	14	0	1	0	1	0	4	18	0	0	0	0	0	0
OG0000600	0	0	0	0	0	0	0	0	0	0	0	0	3	0	0	0	0	0	0	0	0	0	0	0	398	0	0	2	1	0	0	1	0	0	0	0	0	0	0	0	0	0	0	0	0	0	0	0	0
OG0000601	7	7	3	5	1	3	11	4	10	9	6	6	6	2	3	5	2	7	3	5	4	4	4	2	4	3	0	5	4	4	5	5	5	7	5	11	17	8	9	5	9	6	9	6	8	5	8	8	4
OG0000602	3	4	2	3	8	10	21	4	5	2	2	17	2	4	5	5	3	1	5	7	4	2	3	3	2	6	2	4	2	8	3	2	3	7	4	7	9	8	5	6	7	3	18	6	3	5	18	5	3
OG0000603	6	5	2	10	6	5	8	5	8	9	7	3	5	3	4	6	3	6	5	7	6	5	6	3	3	9	0	3	3	6	5	3	11	9	7	9	13	4	5	6	4	6	8	5	6	4	8	10	5
OG0000604	7	5	3	6	6	3	7	9	11	7	6	7	7	3	5	8	3	8	5	8	8	5	6	3	2	5	1	3	3	4	5	3	5	5	4	11	12	7	6	6	3	5	6	5	5	6	7	7	5
OG0000605	8	7	4	6	4	6	10	4	7	9	3	4	11	4	6	3	4	3	8	3	5	7	3	5	5	7	4	4	4	7	6	4	6	7	9	9	10	4	4	4	6	6	5	3	11	5	8	7	3
OG0000606	0	0	1	0	0	0	0	0	0	0	0	0	0	0	0	0	0	0	0	0	0	0	0	0	0	0	0	0	0	0	0	0	0	0	0	0	0	0	0	0	0	409	0	0	0	0	0	0	0
OG0000607	4	6	3	2	0	4	19	1	6	2	2	3	12	5	6	6	9	1	3	1	0	4	7	8	27	3	0	3	4	6	4	3	13	7	8	14	8	2	9	3	8	5	11	3	7	2	7	6	2
OG0000608	3	3	7	5	4	10	10	6	7	10	7	2	5	7	5	4	3	7	5	5	5	4	3	3	4	2	2	4	2	2	2	3	4	3	6	9	10	5	6	10	4	19	12	4	8	3	8	8	2
OG0000609	5	3	2	8	10	3	11	13	3	4	10	2	7	3	3	5	2	11	3	8	5	4	4	2	3	3	5	5	3	3	3	3	8	5	8	11	10	9	5	13	5	8	16	8	5	5	7	7	4
OG0000610	4	8	5	4	3	4	5	4	6	16	4	6	7	3	9	5	5	2	8	3	5	5	7	5	3	8	1	2	3	7	7	3	5	4	6	13	7	4	0	4	2	5	1	4	8	9	9	10	1
OG0000611	1	0	0	0	0	0	3	1	0	5	0	0	27	10	2	0	0	0	0	0	0	0	13	0	100	2	0	148	0	10	3	0	2	0	0	5	1	0	0	0	0	4	0	0	0	11	0	0	0
OG0000612	0	1	7	12	1	8	3	0	0	13	1	7	9	4	7	9	7	0	9	0	0	7	7	7	7	4	1	4	6	6	6	9	10	0	2	18	2	0	0	0	0	0	3	0	13	7	11	14	1
OG0000613	1	3	3	3	0	2	23	5	1	1	2	6	6	1	3	3	2	2	2	2	2	2	2	4	3	2	0	6	12	4	4	14	6	3	2	13	2	4	4	6	1	10	5	1	8	8	10	3	0
OG0000614	6	5	28	0	0	1	2	0	0	0	0	26	2	13	2	0	3	0	4	0	2	2	8	3	1	5	0	9	6	1	2	12	4	3	0	2	0	0	0	0	0	33	36	0	4	0	0	0	0
OG0000615	4	4	7	4	3	3	9	6	3	12	3	5	6	4	7	6	6	3	7	3	5	5	8	6	4	7	0	4	4	6	5	6	4	2	4	11	6	9	6	4	4	3	7	4	4	6	12	11	3
OG0000616	4	6	4	2	3	7	10	3	5	14	6	2	9	2	8	2	5	4	6	4	2	6	5	6	6	6	3	7	4	7	5	3	6	6	6	8	5	3	3	4	3	4	15	3	11	3	6	5	4
OG0000617	5	7	9	5	2	2	9	3	7	6	3	2	5	5	7	11	2	1	6	2	1	8	11	2	5	8	1	5	7	3	5	8	3	2	6	8	8	2	5	4	2	12	11	5	10	4	9	6	0
OG0000618	4	3	6	3	4	7	12	6	6	6	7	5	6	6	3	6	4	1	7	6	7	4	4	4	3	4	0	3	3	3	3	3	4	9	3	12	12	7	7	8	7	5	10	7	9	6	9	6	11
OG0000619	7	8	5	24	3	3	10	6	9	8	7	4	5	3	6	5	3	8	6	2	6	10	5	3	3	3	2	3	3	4	8	4	10	7	5	8	18	4	2	7	5	6	6	6	7	5	7	4	2
OG0000620	7	6	4	6	4	8	11	4	8	7	7	4	5	4	4	4	5	8	4	5	1	5	5	4	4	6	1	3	3	4	6	6	5	8	7	9	10	6	4	5	4	5	7	3	9	5	9	10	5
OG0000621	3	9	2	9	3	2	8	2	12	6	5	4	3	1	4	3	3	5	15	2	4	15	16	3	3	5	2	1	2	2	9	2	7	7	5	5	42	13	13	6	7	6	4	7	6	4	4	4	6
OG0000622	0	0	0	0	0	0	0	0	0	382	0	0	0	0	0	0	0	0	0	0	0	0	0	0	0	0	0	0	3	0	0	2	0	0	0	0	0	0	0	0	0	8	0	0	0	0	0	0	0
OG0000623	5	7	6	8	5	4	11	7	8	3	7	3	5	4	2	5	3	2	5	5	7	11	6	5	3	6	1	4	4	5	7	3	5	7	3	10	8	7	6	6	6	5	4	4	9	5	8	5	6
OG0000624	8	5	5	12	5	4	7	4	2	7	6	5	6	4	5	7	3	9	8	5	0	4	5	3	4	6	0	3	3	7	4	4	5	0	4	11	13	8	6	8	4	8	10	4	11	6	13	10	0
OG0000625	5	6	3	4	4	4	12	4	10	13	7	2	6	3	3	5	4	5	6	5	5	8	8	4	6	5	2	3	2	6	5	4	7	5	5	9	3	4	4	5	8	4	6	4	9	6	14	12	8
OG0000626	3	3	2	6	4	6	13	4	6	2	6	5	7	3	9	6	5	4	5	4	5	3	7	4	7	3	3	2	3	3	3	4	7	5	3	10	7	6	9	7	8	4	4	5	5	4	12	9	2
OG0000627	3	3	7	5	1	9	10	3	6	4	3	4	6	9	10	2	5	1	8	3	3	5	4	5	5	6	0	8	4	7	5	5	4	4	1	11	2	5	3	5	3	15	6	2	14	8	10	7	2
OG0000628	4	5	4	3	1	4	22	3	8	7	5	4	8	3	3	7	3	5	5	3	6	5	4	4	2	3	3	4	4	2	2	6	7	5	7	15	6	3	6	7	7	5	7	3	8	6	6	8	2
OG0000629	6	4	4	7	7	5	12	5	6	11	7	3	6	3	4	5	4	9	6	4	0	7	5	4	3	6	1	4	2	6	3	5	4	6	7	12	15	4	6	8	4	4	4	5	8	5	7	8	3
OG0000630	3	6	4	5	5	5	17	3	1	10	3	6	9	4	7	5	5	3	7	6	3	5	6	6	6	7	0	3	2	6	8	5	7	2	4	16	6	5	3	5	3	5	10	4	5	7	8	8	2
OG0000631	5	5	3	5	5	3	13	6	12	5	9	2	4	3	4	4	3	7	4	4	6	3	4	4	4	4	2	3	2	4	5	3	7	7	5	11	22	8	9	10	5	23	7	3	10	4	6	7	1
OG0000632	3	3	5	3	2	1	4	7	5	3	5	4	7	2	1	5	1	6	3	2	4	3	4	1	5	3	0	2	7	4	2	31	2	3	3	7	5	9	6	3	6	2	5	8	19	3	2	2	0
OG0000633	1	6	5	6	1	5	6	2	1	12	3	12	6	5	8	5	5	3	7	4	0	3	8	7	6	8	0	5	5	4	7	4	6	0	2	13	7	2	3	4	2	7	7	1	6	7	8	10	0
OG0000634	2	0	10	1	3	28	7	1	1	0	0	6	4	15	4	0	3	0	3	1	0	1	4	4	3	4	0	2	3	1	3	11	6	0	1	5	3	2	1	1	2	13	11	3	0	2	3	4	2
OG0000635	4	3	2	4	5	3	8	6	6	2	7	3	3	3	4	3	2	9	8	7	7	10	8	2	2	6	4	2	3	8	2	3	4	11	7	6	15	11	8	8	4	20	7	5	6	3	9	6	5
OG0000636	4	4	5	11	5	6	6	4	9	11	4	4	4	4	5	4	1	5	6	4	6	7	5	1	4	5	5	4	4	4	4	3	6	9	8	9	10	5	4	3	7	8	8	4	7	4	6	7	2
OG0000637	7	3	6	2	4	3	15	5	1	5	2	8	6	11	2	3	8	2	4	1	0	4	12	8	3	6	1	4	8	5	3	5	5	8	7	6	6	5	5	4	2	11	10	3	8	5	2	2	1
OG0000638	5	5	5	6	3	6	9	4	5	10	3	5	7	3	3	4	3	6	5	3	6	5	5	3	6	5	5	3	5	5	5	4	6	5	4	12	5	4	5	6	5	8	7	4	6	3	6	8	3
OG0000639	3	3	3	5	5	3	8	4	4	10	6	1	5	16	3	4	4	6	2	7	1	6	3	4	9	4	3	6	4	7	5	12	3	3	2	11	8	5	6	4	3	6	11	4	4	7	3	4	5
OG0000640	0	0	0	0	0	0	0	0	0	0	0	0	0	0	0	0	0	0	0	0	0	0	0	0	0	0	0	0	1	0	0	0	0	0	0	0	0	0	0	0	0	397	0	0	0	0	0	0	0
OG0000641	5	2	6	19	6	4	9	6	10	4	9	3	3	2	2	4	3	8	2	7	7	15	2	2	2	2	2	2	2	2	2	2	4	12	7	8	21	14	10	5	4	7	7	10	5	3	6	7	3
OG0000642	6	7	12	2	3	2	7	4	29	5	7	4	7	3	2	4	3	6	4	7	5	7	7	9	5	5	0	2	4	7	2	2	3	9	2	3	9	7	11	8	4	38	3	6	5	2	6	4	5
OG0000643	5	7	6	6	4	10	12	3	8	5	5	5	4	4	4	3	3	6	4	3	5	6	3	3	3	5	2	3	5	4	7	7	4	9	4	8	16	7	4	4	4	6	7	4	7	4	6	7	5
OG0000644	1	4	4	7	4	7	5	3	2	15	3	4	7	5	6	3	8	1	6	3	2	6	10	7	8	6	1	4	3	6	6	5	5	2	2	13	2	4	5	3	2	2	7	3	9	6	15	14	1
OG0000645	7	5	5	6	2	3	8	6	10	4	7	5	4	10	3	4	3	10	3	6	6	4	4	3	2	4	0	3	3	3	4	8	3	7	1	7	15	7	7	9	4	8	6	4	8	6	8	8	6
OG0000646	3	0	0	7	1	2	19	6	3	0	5	4	9	1	12	4	2	2	5	4	0	2	4	5	1	7	0	4	5	10	3	7	1	1	0	13	6	2	6	2	0	4	10	6	5	17	8	7	0
OG0000647	2	7	6	15	5	4	9	5	7	4	3	2	4	3	3	3	3	5	4	6	6	8	10	5	4	3	5	4	2	6	3	2	12	8	7	13	20	8	7	5	4	5	8	5	8	6	5	8	5
OG0000648	5	5	4	7	2	4	8	2	8	5	4	5	4	3	6	3	4	9	7	4	9	9	9	4	4	5	5	3	2	6	5	4	7	7	6	8	6	2	3	3	7	6	5	3	13	3	19	8	3
OG0000649	4	5	3	4	5	4	10	7	5	4	6	5	6	4	6	6	5	3	10	5	4	6	5	6	3	4	3	3	1	6	4	3	4	4	3	14	7	7	6	7	6	2	9	5	10	5	7	7	7
OG0000650	5	4	3	7	7	5	6	6	10	3	5	5	4	3	4	4	3	6	4	3	3	5	4	3	2	4	1	3	3	4	4	4	9	9	6	8	12	6	6	9	4	4	14	3	5	4	10	9	4
OG0000651	14	9	4	14	4	4	6	4	8	6	8	3	6	3	4	5	2	13	3	6	2	3	3	2	2	8	0	3	4	4	8	1	16	9	2	7	6	7	6	8	7	4	4	5	5	5	6	10	2
OG0000652	7	5	3	8	10	3	10	5	11	4	10	3	5	4	2	4	1	7	3	10	2	4	3	1	2	3	2	3	3	3	6	3	3	7	4	10	14	11	11	6	6	6	5	8	11	6	6	7	4
OG0000653	2	3	6	8	10	3	10	9	11	4	9	5	8	2	1	4	2	9	3	6	4	9	5	2	3	4	2	2	3	4	5	3	3	8	6	10	15	8	4	7	4	6	4	4	7	7	5	6	7
OG0000654	4	4	6	4	2	5	8	4	3	12	5	5	7	4	3	6	5	2	6	5	2	4	6	6	6	6	2	4	1	7	7	2	6	2	3	12	9	6	5	6	3	3	9	7	11	7	9	7	3
OG0000655	0	0	0	0	0	0	0	0	0	0	0	0	0	0	0	0	0	0	0	0	0	0	0	0	0	0	0	0	1	0	0	0	0	0	0	0	0	0	0	0	0	393	0	0	0	0	0	0	0
OG0000656	5	5	6	11	6	4	6	7	9	10	5	4	8	8	5	5	4	8	5	5	7	4	6	4	4	6	1	2	3	4	5	3	6	7	7	10	11	7	4	8	2	6	5	4	4	5	9	9	5
OG0000657	4	6	4	4	4	6	11	7	6	11	3	4	5	2	6	5	5	6	6	6	6	4	6	5	5	5	3	3	3	4	5	2	6	6	6	11	9	5	6	6	6	3	9	5	7	7	11	11	1
OG0000658	4	3	6	15	3	5	6	5	3	12	4	6	3	6	4	2	4	6	5	4	6	4	4	4	4	5	3	3	3	4	4	3	6	3	7	8	13	6	8	9	3	4	13	5	7	4	8	8	3
OG0000659	4	4	9	4	5	10	11	4	4	6	5	5	6	6	8	7	3	5	5	5	1	7	6	3	3	3	2	3	1	6	6	3	5	3	5	12	3	4	6	5	3	5	8	5	8	8	11	8	0
OG0000660	6	7	6	9	6	5	8	5	10	9	3	4	4	3	3	4	3	6	10	6	4	5	4	3	4	5	5	3	3	7	4	3	8	8	5	5	10	3	10	5	5	3	4	5	8	4	6	6	5
OG0000661	3	4	6	7	4	8	13	4	7	9	4	6	8	5	3	5	3	5	6	6	5	6	3	4	7	3	3	2	5	3	4	7	5	4	4	14	8	4	5	6	3	1	7	5	9	5	6	4	4
OG0000662	7	6	6	2	5	4	6	5	10	13	5	3	4	3	3	3	6	8	0	4	12	3	4	4	7	3	4	3	3	3	2	3	4	11	4	10	6	5	6	7	5	4	12	7	7	4	8	8	8
OG0000663	6	5	5	9	5	6	6	6	5	11	6	7	6	5	5	5	4	4	4	3	3	6	5	4	5	6	2	2	3	7	6	3	7	6	3	10	7	5	6	6	2	4	19	6	8	4	7	10	1
OG0000664	4	5	4	4	7	3	11	5	7	4	8	4	5	4	3	4	2	9	4	4	9	4	5	2	3	4	3	3	4	4	4	4	4	7	6	8	10	6	7	6	5	22	9	5	7	4	6	6	4
OG0000665	2	4	4	6	2	4	7	4	2	4	7	5	12	3	1	7	5	1	2	4	4	4	7	8	5	3	1	2	12	5	4	11	4	2	3	17	10	5	5	4	2	4	6	5	3	11	6	9	2
OG0000666	4	4	3	11	4	5	8	5	7	4	6	3	5	3	4	4	4	5	8	3	5	6	4	3	5	5	3	3	3	8	4	3	9	3	7	10	16	5	7	5	5	4	6	4	9	4	8	9	5
OG0000667	2	3	31	1	0	9	36	13	1	0	1	25	1	9	1	6	6	2	1	1	1	1	1	4	5	1	0	1	8	1	1	21	1	2	1	2	3	3	2	3	1	3	10	2	4	9	17	4	0
OG0000668	4	2	5	8	6	5	6	8	8	6	5	4	5	3	3	5	3	9	3	4	5	5	7	4	5	5	3	3	3	3	5	1	6	4	7	10	12	6	6	3	5	6	6	10	6	5	11	8	3
OG0000669	1	4	26	6	2	1	17	10	5	0	3	1	15	0	31	4	0	8	6	1	2	1	14	0	0	6	0	0	1	4	4	0	2	3	3	12	3	5	5	6	2	0	1	1	0	19	3	1	2
OG0000670	1	1	7	6	1	1	5	1	2	0	1	3	14	27	3	5	1	0	4	2	1	1	2	1	3	1	2	8	27	3	1	11	3	1	0	11	2	1	3	2	1	7	2	6	15	5	2	2	1
OG0000671	5	8	6	4	5	2	7	3	4	8	4	4	2	2	3	4	4	8	5	4	7	4	5	5	4	7	4	5	3	5	5	6	11	8	8	8	12	4	4	2	6	2	9	4	7	6	5	4	2
OG0000672	8	6	7	15	4	4	6	5	11	8	5	3	3	5	4	3	2	7	3	5	8	4	4	2	5	5	5	4	4	3	2	3	4	8	7	6	22	5	4	4	4	8	6	4	7	3	6	6	1
OG0000673	2	3	7	4	2	7	14	5	4	9	4	8	9	4	5	5	6	2	6	2	0	4	8	6	7	4	2	4	4	3	5	5	5	3	5	12	14	7	5	3	5	8	8	6	6	5	7	7	1
OG0000674	4	11	4	4	6	2	8	7	22	3	9	1	4	2	3	7	2	6	3	10	4	3	2	2	3	2	5	2	0	4	2	5	3	13	6	8	29	10	12	9	4	6	6	7	3	3	9	6	6
OG0000675	5	6	7	7	4	3	10	6	5	5	4	3	6	5	5	4	5	4	7	3	4	6	9	5	3	7	3	3	3	6	5	4	5	6	3	13	3	7	7	5	5	4	11	6	5	6	10	6	1
OG0000676	6	4	4	7	2	0	6	2	8	1	4	3	5	7	6	3	1	1	3	4	3	7	4	1	1	11	6	3	10	14	5	5	10	8	5	9	4	2	1	3	6	25	8	0	1	3	3	2	1
OG0000677	1	1	18	2	1	6	19	3	2	5	1	13	11	23	7	1	1	0	5	0	1	4	2	1	2	4	0	4	3	7	5	7	1	0	2	10	7	4	3	0	0	0	13	1	11	5	6	6	0
OG0000678	8	10	5	2	1	7	4	6	4	0	1	5	2	3	8	3	0	2	3	2	0	4	13	0	2	13	4	9	10	4	22	5	4	6	1	3	2	5	3	1	2	14	2	5	9	4	6	7	3
OG0000679	1	3	7	7	4	5	11	0	8	12	5	2	6	4	6	2	5	3	6	4	5	8	7	5	5	6	3	3	4	5	7	4	8	1	3	11	6	1	2	4	3	6	12	0	10	5	11	9	1
OG0000680	4	5	3	8	6	7	6	3	9	8	4	5	5	3	5	3	3	6	11	8	7	7	7	3	5	5	3	4	2	8	6	3	3	5	8	8	7	4	3	4	2	4	9	3	7	4	7	6	5
OG0000681	4	6	4	8	2	7	9	2	4	10	5	8	7	2	6	6	3	1	5	4	6	6	6	5	5	5	0	6	3	5	4	5	4	6	4	10	5	5	6	5	5	2	2	4	8	7	5	7	4
OG0000682	7	6	4	4	5	4	6	5	10	9	6	3	4	5	4	4	3	5	11	4	5	4	4	3	4	7	2	3	5	5	4	3	10	7	7	7	18	5	6	5	2	4	7	4	5	4	9	6	5
OG0000683	2	2	8	1	4	9	15	1	3	9	4	2	6	4	4	5	5	1	4	6	4	3	8	6	2	4	3	6	9	5	2	7	2	1	3	11	8	7	5	3	1	7	4	7	13	6	3	4	2
OG0000684	6	4	2	10	5	3	10	19	14	3	7	4	4	3	2	4	2	6	4	7	4	2	2	3	3	2	2	1	4	2	2	3	3	15	4	8	19	10	9	7	4	6	4	8	6	5	5	6	3
OG0000685	3	1	5	5	2	7	15	1	1	7	3	5	7	6	5	11	4	1	3	3	2	3	3	5	3	4	0	3	3	5	4	10	2	2	2	14	8	2	2	2	2	13	6	6	7	16	10	10	2
OG0000686	6	5	5	8	3	4	8	5	7	6	4	4	4	3	6	4	4	8	7	3	8	7	5	3	3	5	3	3	4	5	5	6	9	12	7	5	6	4	4	4	7	5	3	5	9	4	6	6	4
OG0000687	4	2	0	2	0	0	37	0	1	0	3	0	4	1	3	6	0	1	4	1	3	5	10	0	2	7	0	0	16	8	8	20	17	3	1	13	7	5	3	4	1	1	0	0	2	11	6	18	1
OG0000688	3	2	3	4	3	6	10	3	4	10	6	5	7	3	5	4	3	6	4	8	3	5	7	3	3	5	0	3	3	5	3	3	3	4	2	15	13	5	8	8	4	6	9	5	8	5	10	9	3
OG0000689	6	5	4	7	4	4	10	3	4	9	7	6	8	5	5	4	4	4	6	5	3	6	8	4	5	5	2	5	4	6	6	5	10	5	3	13	6	3	3	3	3	4	7	2	4	5	8	9	1
OG0000690	2	3	5	5	3	8	8	1	2	15	2	5	9	5	5	5	6	5	5	5	2	5	4	8	5	5	0	4	4	6	6	3	4	2	1	11	7	1	3	5	0	9	8	1	9	8	11	11	0
OG0000691	7	8	8	2	2	3	4	11	4	4	6	3	4	3	2	4	2	5	2	3	2	5	3	2	3	4	2	4	4	2	4	4	3	3	3	9	15	6	6	12	3	18	18	6	14	4	7	5	4
OG0000692	0	0	2	0	0	0	0	0	0	0	0	0	6	0	0	0	0	0	0	0	0	0	0	0	0	0	0	376	0	0	0	0	0	0	0	0	0	0	0	0	0	0	0	0	0	0	0	0	0
OG0000693	6	4	4	6	5	2	0	2	3	4	4	2	5	1	3	6	2	2	10	7	3	7	3	2	2	6	3	5	2	5	5	11	2	2	3	13	5	4	3	3	2	3	4	3	17	7	9	14	3
OG0000694	2	5	4	4	4	4	8	8	8	3	4	6	5	3	8	5	2	5	5	3	5	4	4	2	4	2	0	3	4	4	4	9	7	5	4	11	6	4	4	9	3	7	10	3	8	8	4	3	3
OG0000695	4	4	6	5	5	6	6	5	5	10	3	3	5	4	6	4	3	3	7	5	7	7	3	3	3	4	1	6	3	3	5	5	7	7	6	10	9	4	5	4	3	1	10	5	5	7	8	7	5
OG0000696	5	4	4	3	2	3	16	1	4	8	9	5	5	4	2	4	4	8	3	5	4	8	4	4	5	4	1	5	4	3	4	3	4	3	3	15	9	6	4	6	3	5	14	5	6	8	7	8	1
OG0000697	5	6	3	6	0	4	4	4	6	16	4	5	11	3	7	4	5	2	5	3	3	5	5	6	4	6	0	3	8	6	6	3	6	5	3	12	9	2	3	6	2	4	5	2	8	6	10	12	3
OG0000698	6	4	5	7	7	4	13	4	4	7	6	4	8	4	4	5	4	8	4	5	4	4	4	4	5	8	1	4	5	4	4	2	4	4	4	8	8	4	4	9	2	13	5	4	10	5	5	5	4
OG0000699	5	4	3	5	5	3	9	4	9	7	6	4	6	3	4	5	5	4	3	4	4	5	4	4	3	5	1	3	3	6	5	4	15	5	7	9	12	5	4	9	11	6	9	7	4	4	10	5	6
OG0000700	4	6	7	5	3	16	12	5	4	2	3	8	5	9	4	4	4	3	4	2	1	5	4	5	2	8	0	5	8	6	4	7	8	5	3	9	7	3	4	3	6	10	4	4	6	5	2	3	1
OG0000701	2	1	19	4	0	0	12	3	3	7	2	0	14	9	0	4	7	0	2	3	1	6	9	9	8	5	0	3	6	3	2	9	7	0	0	16	17	2	4	0	1	5	17	1	6	4	4	5	1
OG0000702	1	2	4	0	0	0	7	1	0	5	0	20	7	4	3	5	3	1	2	0	2	3	1	5	2	4	0	2	3	2	2	4	2	3	1	16	2	1	2	1	1	15	12	2	17	8	0	0	0
OG0000703	12	3	3	3	3	5	12	7	15	7	7	3	4	4	3	4	3	4	4	7	6	5	4	3	2	3	0	2	3	4	3	3	5	12	3	8	13	10	10	7	3	6	8	9	3	4	6	6	4
OG0000704	5	4	3	5	2	2	6	8	4	6	2	5	4	3	4	4	2	6	5	3	3	7	5	2	6	3	3	7	3	5	11	4	10	6	5	8	15	5	4	6	4	7	13	4	8	5	6	6	7
OG0000705	5	4	7	6	4	4	8	3	5	6	3	4	5	7	5	3	3	5	16	3	3	8	9	4	1	4	3	4	5	5	4	5	5	7	6	6	4	3	4	3	4	6	7	3	7	3	6	8	5
OG0000706	0	0	0	1	0	0	0	9	0	0	3	0	51	0	0	1	0	0	0	0	0	0	0	0	0	0	0	0	0	0	0	0	0	0	0	37	64	6	10	0	0	0	0	0	0	7	18	1	12
OG0000707	2	2	5	6	2	5	6	3	3	5	3	4	12	6	6	6	7	3	7	5	3	7	9	8	6	6	0	4	3	5	6	5	5	3	2	15	4	4	3	4	1	0	2	2	8	5	7	4	0
OG0000708	4	4	6	5	5	3	14	4	4	14	5	0	5	6	7	3	5	4	5	4	2	6	6	6	5	4	3	3	3	5	4	4	6	3	6	11	8	5	5	4	5	5	7	3	7	4	10	12	0
OG0000709	4	5	3	3	2	4	10	2	3	9	5	8	3	3	2	3	3	5	5	3	5	6	4	3	9	4	4	2	2	4	3	3	5	6	3	4	28	5	9	2	5	12	3	2	8	3	12	6	5
OG0000710	5	6	3	10	4	6	7	3	7	7	5	4	4	3	4	4	4	6	8	4	6	10	6	4	4	7	2	1	3	10	4	5	6	6	5	10	6	4	4	4	3	3	7	3	7	4	8	8	3
OG0000711	6	8	2	8	6	5	6	8	7	7	5	4	3	2	6	5	3	10	8	4	4	7	10	4	3	5	0	3	2	6	5	3	6	7	9	10	8	6	4	4	4	5	4	7	6	4	5	6	4
OG0000712	6	10	5	7	4	4	10	3	5	3	6	4	4	2	5	4	2	8	4	3	3	2	5	2	2	5	2	3	3	3	8	8	5	5	2	7	11	3	4	13	3	6	4	2	7	7	5	5	4
OG0000713	0	0	64	8	3	0	17	2	1	2	3	0	34	0	10	0	0	0	0	0	0	11	3	1	0	2	0	0	0	4	0	0	4	0	0	25	5	0	0	0	4	0	0	1	0	66	0	0	1
OG0000714	1	2	13	4	2	5	3	2	2	14	4	6	9	6	5	3	5	1	3	2	4	1	3	4	5	4	0	5	7	5	5	5	4	3	2	16	4	4	5	2	1	6	8	0	6	9	13	6	0
OG0000715	7	7	3	15	5	3	8	5	8	9	9	1	5	2	4	4	3	5	13	8	6	5	7	2	6	4	0	2	2	5	3	1	18	10	3	8	14	4	7	5	5	3	6	6	4	4	7	6	3
OG0000716	9	6	4	4	2	3	6	5	14	4	5	3	3	3	4	3	3	6	5	6	8	3	7	3	3	4	0	3	3	4	4	4	8	13	5	7	16	5	5	7	3	6	8	5	7	3	5	6	5
OG0000717	2	5	6	5	1	6	14	3	7	12	4	6	5	5	3	4	5	2	5	4	5	4	5	5	4	5	0	4	4	5	5	4	5	5	1	11	7	3	5	6	5	5	8	5	10	5	6	6	1
OG0000718	0	2	10	5	0	13	2	0	2	2	0	0	0	9	14	1	2	0	4	0	1	1	12	2	1	2	0	29	20	4	2	5	2	1	0	0	0	0	1	0	0	29	11	0	2	0	1	1	0
OG0000719	0	1	0	2	0	11	6	0	0	3	0	3	12	2	5	28	7	0	1	0	0	1	1	4	6	2	0	2	2	3	2	7	0	0	0	12	1	1	3	0	0	0	2	0	11	17	38	12	0
OG0000720	4	3	2	7	4	10	8	5	9	4	7	7	6	3	3	4	2	7	4	7	3	6	2	2	2	4	4	1	1	3	3	9	2	7	4	9	15	6	6	8	4	5	1	5	9	10	6	8	2
OG0000721	3	4	6	5	2	7	12	3	3	9	4	7	5	5	5	4	5	2	4	4	2	3	9	5	5	6	1	4	4	6	4	4	4	3	4	10	11	4	2	4	3	6	9	3	9	4	10	11	2
OG0000722	0	0	0	1	3	0	1	1	0	0	16	0	9	0	0	0	0	0	0	0	0	0	0	0	0	0	0	0	0	0	0	0	0	0	0	76	99	0	0	0	0	0	0	0	0	71	4	7	0
OG0000723	1	3	7	5	1	9	8	2	2	1	1	11	9	2	18	9	3	2	5	1	0	5	3	3	3	2	1	5	4	4	2	4	3	2	1	12	5	1	2	3	1	8	7	2	8	13	2	3	1
OG0000724	8	5	5	7	4	4	5	6	9	6	3	2	4	4	5	3	2	0	11	5	9	14	6	2	2	3	4	3	3	9	6	4	3	7	4	7	7	4	4	7	1	4	14	4	5	3	5	6	2
OG0000725	3	4	4	1	2	1	12	2	9	2	4	4	5	4	2	6	1	4	2	2	4	4	2	2	1	3	0	4	5	4	2	5	8	6	4	17	11	4	4	4	6	10	3	4	8	6	2	3	1
OG0000726	5	5	8	11	5	3	6	5	6	4	4	6	5	4	3	4	2	4	7	3	4	7	5	2	2	6	0	1	4	5	4	8	4	5	4	7	6	5	6	5	5	9	7	8	6	3	7	5	2
OG0000727	5	4	8	5	3	3	10	5	3	12	4	7	4	10	4	4	6	4	5	7	1	4	6	5	3	5	3	2	2	7	4	3	3	5	1	8	8	4	5	5	6	6	5	5	7	8	4	8	3
OG0000728	4	5	5	6	0	4	21	9	4	7	9	2	7	4	3	2	4	2	5	3	4	5	5	6	4	3	0	4	4	3	3	4	5	3	4	12	9	6	4	7	1	14	5	2	7	5	4	3	2
OG0000729	1	1	5	5	0	8	3	2	1	21	2	5	5	6	6	7	7	0	2	0	2	1	5	7	6	6	0	6	7	4	4	7	5	1	2	13	3	1	3	1	1	4	3	2	14	7	12	11	0
OG0000730	9	5	3	9	6	4	7	13	6	11	9	3	4	1	2	4	2	6	7	5	3	2	8	2	5	3	1	2	2	4	2	2	3	4	3	10	16	10	7	9	2	8	6	7	7	4	7	7	3
OG0000731	3	3	6	4	5	6	8	4	8	7	7	6	5	4	4	3	4	5	4	6	5	4	4	4	4	3	2	3	3	3	4	4	4	5	5	11	18	5	5	5	4	5	10	4	6	5	7	7	3
OG0000732	4	5	4	7	4	4	10	4	3	11	4	2	4	4	6	4	3	6	7	3	5	5	4	4	2	6	3	3	2	6	5	3	6	7	5	8	11	5	4	4	5	7	8	5	6	4	6	7	3
OG0000733	4	4	2	5	2	10	15	6	3	16	4	3	6	3	5	5	5	3	5	3	3	4	4	5	5	3	2	2	5	4	3	5	4	4	2	11	10	4	4	3	3	6	7	5	8	5	9	9	3
OG0000734	4	6	6	4	2	6	1	3	5	16	3	4	5	3	5	5	6	3	3	3	5	7	5	4	6	6	3	4	4	6	5	4	8	4	6	11	21	4	2	4	4	7	5	3	5	4	7	8	2
OG0000735	4	7	1	6	5	3	14	6	2	8	7	5	4	3	3	5	4	5	3	6	2	9	4	3	3	5	1	3	2	7	5	3	5	7	4	9	11	8	3	11	5	6	8	5	6	6	7	7	2
OG0000736	9	5	3	4	2	3	8	6	11	8	7	2	4	3	3	3	3	7	2	6	6	4	5	3	3	3	0	3	3	3	4	3	5	11	3	8	11	9	5	10	7	6	9	4	7	3	7	7	2
OG0000737	9	4	2	3	6	3	6	4	10	5	6	4	3	3	2	3	3	8	3	3	6	8	3	2	2	5	1	3	3	7	4	2	3	9	3	6	17	5	5	4	7	6	5	5	6	3	8	11	5
OG0000738	5	3	3	4	5	5	11	7	11	5	8	10	4	10	2	3	4	6	3	6	3	3	3	4	3	3	1	3	4	4	3	4	3	4	3	10	9	5	8	6	4	6	4	4	6	5	7	5	3
OG0000739	3	8	5	3	1	1	13	4	4	3	5	3	1	6	3	2	4	3	5	2	3	13	2	5	4	7	0	4	8	9	6	4	9	11	5	4	4	3	2	2	4	13	6	4	7	4	2	2	2
OG0000740	2	3	4	3	4	3	15	9	9	5	12	4	5	3	3	3	4	7	3	7	9	4	3	4	3	2	0	3	4	2	1	3	3	11	7	7	15	9	8	4	5	6	9	9	4	4	5	4	1
OG0000741	2	2	6	5	2	8	12	0	3	4	4	5	5	3	1	4	5	0	2	3	4	6	4	5	4	3	0	4	3	3	4	2	4	6	5	22	10	6	3	4	4	11	5	5	9	6	3	2	1
OG0000742	3	3	6	8	3	7	13	2	2	9	4	5	4	3	5	4	4	4	7	3	0	4	6	3	3	4	3	6	3	7	5	4	4	2	3	11	5	6	3	5	3	6	5	3	15	6	7	6	4
OG0000743	1	1	32	1	1	0	15	4	1	5	0	13	3	9	4	2	3	0	1	1	0	1	5	8	6	4	0	8	16	2	2	19	0	0	0	1	1	1	2	0	0	6	17	1	10	4	1	1	2
OG0000744	3	2	3	3	4	10	10	3	5	4	6	12	5	3	4	3	3	6	4	4	5	3	6	3	3	5	1	2	2	3	2	1	7	7	4	10	9	5	4	2	6	3	1	4	12	7	11	7	1
OG0000745	4	5	5	3	5	7	12	3	5	8	4	3	5	5	4	5	4	3	4	3	6	7	3	5	7	4	4	3	3	6	5	4	5	4	2	11	6	4	7	3	4	1	14	3	7	4	9	10	3
OG0000746	5	5	3	12	2	4	5	6	5	5	5	4	6	3	6	3	2	5	5	5	9	5	5	2	3	5	0	3	3	6	5	4	7	7	4	8	7	7	8	7	5	6	3	4	11	5	7	7	0
OG0000747	3	4	7	5	3	7	7	2	8	6	3	4	4	8	4	4	3	2	4	2	1	6	6	5	21	4	1	5	5	4	4	4	5	2	5	8	9	2	4	5	3	8	12	3	9	4	6	8	1
OG0000748	4	3	6	13	3	4	4	1	4	4	8	6	6	4	3	3	3	7	4	2	8	7	5	3	4	6	2	3	4	5	4	7	3	5	1	7	9	4	2	3	2	19	5	6	9	4	3	3	6
OG0000749	4	6	3	3	1	5	10	7	11	12	7	4	4	3	4	5	3	5	4	4	8	4	2	3	3	5	0	4	1	2	4	3	7	8	0	9	11	6	6	8	1	6	5	8	9	3	10	10	4
OG0000750	2	1	5	6	4	4	15	6	6	7	2	4	5	7	3	10	3	1	2	4	4	8	7	2	3	3	2	3	9	2	3	5	3	9	4	9	8	3	7	5	4	12	5	5	7	5	4	6	3
OG0000751	6	7	5	13	3	5	9	5	7	10	4	4	4	3	3	5	4	8	3	4	6	13	4	3	3	3	1	2	3	3	5	2	9	7	4	6	7	5	4	8	2	6	9	5	9	3	7	8	4
OG0000752	1	1	2	5	3	8	10	2	0	11	3	9	6	28	6	7	5	4	6	3	1	4	5	5	5	5	3	2	2	6	5	2	5	0	1	12	4	2	5	2	0	1	4	2	10	8	20	18	2
OG0000753	2	2	3	1	1	14	6	2	1	2	1	8	1	3	2	4	2	1	2	1	1	1	1	3	4	10	1	3	6	4	5	21	3	1	2	2	4	3	2	1	2	3	2	1	7	28	3	1	2
OG0000754	0	1	9	5	1	5	22	0	0	6	5	2	7	1	6	4	4	2	6	3	0	6	9	6	6	6	0	5	1	3	5	5	5	1	0	20	2	2	2	2	1	0	4	1	6	7	10	8	1
OG0000755	5	6	20	2	1	0	11	0	1	0	1	0	9	30	3	2	1	1	2	1	3	3	6	2	1	4	0	4	16	2	3	4	12	3	3	8	4	4	1	4	3	2	12	1	0	4	0	0	0
OG0000756	7	5	3	5	4	5	11	6	8	4	3	5	4	3	4	4	2	9	5	5	4	8	5	2	3	5	1	3	3	3	4	2	3	7	6	7	11	4	6	7	7	6	6	3	7	3	6	6	13
OG0000757	4	4	4	7	4	5	6	4	5	6	4	8	2	4	2	6	3	3	4	4	3	5	6	3	4	4	4	2	2	5	4	1	5	4	6	11	13	4	4	4	6	6	9	4	7	6	11	9	6
OG0000758	6	4	6	9	6	3	8	8	5	5	6	3	4	3	4	5	2	5	5	4	5	6	3	2	3	2	5	2	2	3	3	2	2	6	7	7	20	7	7	5	3	4	10	4	6	5	7	10	6
OG0000759	0	1	4	2	0	5	15	3	4	17	4	8	7	4	5	6	3	0	8	2	2	4	5	5	6	3	0	4	5	5	4	2	4	2	0	16	13	5	6	4	0	6	7	3	7	5	9	8	0
OG0000760	5	4	2	10	5	5	12	2	3	9	2	5	4	2	4	4	4	4	11	3	5	8	4	4	3	7	4	4	2	5	5	4	7	2	5	8	4	2	4	2	6	5	8	5	9	5	9	8	4
OG0000761	3	3	4	6	3	3	10	6	5	7	4	2	6	4	9	5	4	1	7	6	4	11	6	6	5	4	0	5	4	4	5	5	7	4	1	13	7	6	5	6	2	5	5	7	7	8	9	9	1
OG0000762	7	7	2	11	2	4	8	5	8	13	4	3	3	5	4	3	3	6	2	6	6	5	8	5	7	3	2	2	3	3	6	4	8	5	4	6	15	8	8	5	4	5	6	6	7	3	5	5	2
OG0000763	4	6	4	19	2	4	9	6	9	11	7	3	4	3	3	3	3	2	3	5	4	2	6	3	3	5	1	2	2	4	4	1	3	9	5	8	12	5	7	9	4	7	12	5	6	4	7	5	3
OG0000764	7	5	1	8	4	5	3	5	5	9	6	3	7	4	6	3	3	2	7	4	5	9	6	3	4	6	2	2	3	6	7	2	7	7	5	9	10	5	7	5	4	0	6	5	6	4	8	6	2
OG0000765	3	4	3	9	5	3	15	3	8	6	4	5	5	3	4	3	6	4	5	3	6	4	4	3	4	3	5	2	3	5	4	4	5	6	5	9	10	4	3	7	7	4	4	5	8	4	7	6	4
OG0000766	7	8	5	5	1	3	6	1	1	3	2	8	4	3	8	3	6	4	5	2	1	6	5	5	4	3	0	5	7	5	4	13	6	0	4	6	4	0	2	2	1	6	6	2	20	6	5	8	1
OG0000767	5	5	3	4	4	7	10	2	6	9	6	6	4	3	6	4	4	4	6	3	4	4	7	4	4	5	3	4	4	5	3	3	5	6	5	10	1	2	2	5	6	5	6	2	13	4	8	7	2
OG0000768	3	6	1	10	6	4	15	4	4	8	8	4	6	3	5	3	1	7	6	4	4	4	6	1	1	6	0	3	2	5	4	3	8	5	2	12	12	7	9	6	3	4	7	6	4	6	7	7	5
OG0000769	2	3	3	7	2	6	9	3	4	6	3	5	14	4	4	3	5	3	7	4	3	9	6	5	4	3	3	5	3	4	4	4	4	2	2	10	15	2	5	2	2	12	4	4	6	4	5	5	1
OG0000770	7	4	4	8	3	3	18	6	3	8	7	3	5	4	4	5	3	5	4	4	2	4	6	4	5	5	2	3	2	4	3	2	4	5	4	9	11	7	10	6	4	6	6	5	4	5	8	7	1
OG0000771	4	2	4	4	2	5	12	3	2	5	5	5	7	4	5	3	4	1	7	4	4	5	5	4	4	4	2	3	4	7	5	4	5	3	1	12	9	6	4	6	1	8	4	3	8	6	9	6	1
OG0000772	2	4	3	5	9	1	10	4	8	6	2	4	3	3	4	1	2	9	10	5	6	5	4	2	3	3	5	2	3	5	3	3	10	7	12	8	17	4	2	2	7	8	9	2	6	2	4	5	6
OG0000773	5	5	5	9	2	4	11	6	6	9	4	3	5	4	4	4	4	2	6	3	3	6	3	4	3	2	4	3	5	4	4	2	11	4	5	8	8	4	5	4	4	3	7	4	11	4	7	8	2
OG0000774	6	4	5	7	5	3	14	7	7	6	5	3	3	3	3	3	4	5	3	3	5	3	4	4	3	5	2	3	3	4	3	2	7	7	3	8	6	5	9	9	3	8	7	3	6	6	6	7	7
OG0000775	0	0	0	0	0	0	0	0	0	0	0	0	1	0	354	0	0	0	3	0	0	0	0	0	0	0	0	0	0	2	0	0	0	0	0	0	0	0	0	0	0	0	0	0	0	0	0	0	0
OG0000776	2	2	4	5	3	8	11	4	4	12	5	7	6	4	4	5	4	2	5	3	6	2	4	3	4	4	2	3	1	4	4	3	4	4	4	10	4	4	6	6	2	7	12	4	11	6	12	10	1
OG0000777	6	8	3	4	3	3	19	6	8	7	6	3	6	2	4	4	3	3	2	7	8	5	7	2	4	6	0	1	2	3	3	2	2	9	6	7	16	7	6	5	6	7	10	6	4	3	5	4	3
OG0000778	1	5	0	1	0	0	92	3	1	0	0	1	8	0	3	0	0	1	3	1	5	1	1	0	0	9	0	0	0	9	6	0	0	2	0	11	3	0	0	0	0	1	0	0	0	9	3	8	0
OG0000779	2	3	2	5	4	6	11	5	13	8	6	3	5	3	4	5	3	7	3	4	5	4	4	3	4	4	0	2	2	3	3	3	6	7	7	8	14	5	6	7	4	3	8	4	8	4	8	9	9
OG0000780	2	2	5	23	2	4	10	3	5	9	3	6	4	10	4	4	4	3	4	3	4	5	3	4	5	3	0	4	3	3	2	6	4	3	4	14	2	3	3	3	4	9	8	2	7	4	4	5	4
OG0000781	6	6	6	7	3	7	5	4	7	9	5	3	5	3	5	4	3	4	4	5	5	6	5	3	5	7	2	4	3	6	6	4	7	4	4	8	7	3	5	7	3	6	8	3	9	4	6	8	1
OG0000782	8	6	3	7	5	5	5	5	5	9	5	3	5	2	8	2	3	1	7	5	7	6	3	4	5	6	1	3	2	8	7	2	10	7	12	8	10	3	2	4	6	6	4	3	6	4	6	6	3
OG0000783	2	3	11	5	2	8	7	3	6	14	4	5	7	10	5	5	4	2	3	3	4	2	4	4	7	3	0	6	5	3	2	5	4	4	1	12	4	1	2	3	1	7	10	1	10	5	7	7	0
OG0000784	4	6	11	7	4	5	7	7	4	6	4	4	4	5	6	3	6	4	7	1	0	4	11	6	3	4	1	3	4	5	5	3	5	3	3	5	5	6	5	6	9	5	7	2	8	7	4	3	3
OG0000785	3	5	1	4	0	1	7	3	2	0	3	2	10	1	5	15	2	2	4	5	1	1	8	2	1	2	0	2	1	4	2	2	7	3	1	31	7	4	1	4	1	11	2	5	7	12	7	7	1
OG0000786	2	3	3	5	2	4	11	3	7	8	6	5	5	4	4	5	3	2	4	5	4	5	6	3	4	5	0	4	2	5	4	6	4	8	1	12	10	4	4	5	4	5	8	6	10	4	8	7	0
OG0000787	1	0	1	2	0	0	4	1	0	0	1	12	3	0	5	1	1	1	3	0	0	2	2	1	5	2	0	15	14	3	1	16	4	0	0	5	0	1	3	0	1	2	0	0	11	3	4	3	0
OG0000788	5	4	3	12	7	3	15	4	2	6	5	3	5	3	3	4	4	5	5	5	7	2	8	3	3	4	3	4	3	4	4	2	10	3	5	8	7	6	5	4	5	3	8	4	7	5	6	5	4
OG0000789	4	3	3	4	5	1	16	5	3	3	3	1	11	3	8	5	2	2	12	9	4	10	6	2	2	3	2	4	2	5	4	3	3	4	5	9	11	4	5	5	4	5	6	4	2	5	3	7	5
OG0000790	4	6	7	8	2	6	10	4	5	4	5	4	7	6	5	5	2	5	6	5	1	4	5	2	1	4	2	5	3	6	4	6	6	3	3	9	12	3	3	2	2	7	10	4	8	4	6	7	3
OG0000791	7	5	7	4	4	3	4	5	5	9	5	2	5	3	4	4	5	4	3	5	4	4	4	5	5	5	0	3	2	4	6	2	5	6	3	9	9	3	4	5	5	4	9	6	6	5	9	10	4
OG0000792	5	6	6	4	3	2	6	4	5	12	6	3	8	3	4	5	3	1	5	5	5	6	6	3	3	7	1	4	6	6	6	5	8	1	9	13	3	4	6	2	4	0	7	2	5	7	4	5	1
OG0000793	2	2	1	2	5	3	15	5	0	8	9	2	8	3	4	3	3	2	3	5	1	2	2	4	2	0	0	6	2	1	4	0	4	1	1	12	12	4	8	6	3	8	2	8	11	7	7	7	0
OG0000794	3	3	3	7	3	4	12	3	5	9	7	6	5	4	4	5	4	7	4	3	1	4	7	4	4	4	1	3	3	4	2	3	4	7	3	10	10	3	3	5	4	4	5	4	8	8	7	8	1
OG0000795	2	5	2	5	4	4	9	4	2	10	3	5	3	4	5	3	4	4	10	6	5	6	5	4	2	4	4	2	3	5	4	4	9	4	4	8	12	3	3	5	3	7	7	4	6	4	9	8	3
OG0000796	4	5	3	6	3	5	7	4	2	8	3	5	6	2	4	3	4	5	9	3	3	7	4	4	5	4	4	4	4	4	4	4	6	4	8	9	15	5	2	3	4	0	7	6	6	3	6	5	4
OG0000797	4	5	3	6	5	5	8	5	2	10	5	3	7	3	1	4	4	2	3	5	7	7	7	4	5	4	5	2	5	4	4	5	7	4	5	10	5	4	4	7	5	5	8	3	6	4	12	12	4
OG0000798	2	4	3	3	2	3	9	1	4	4	1	6	3	2	5	3	3	0	7	1	1	5	12	4	5	4	0	5	8	6	4	6	4	3	3	8	5	1	2	1	4	8	9	3	6	3	3	2	1
OG0000799	2	2	12	5	4	5	11	3	5	16	4	8	5	5	5	4	4	1	4	4	2	3	6	4	4	5	1	4	3	4	5	3	5	6	1	9	9	4	4	4	2	5	8	3	10	5	7	6	0
OG0000800	5	4	3	14	1	4	7	4	1	10	5	5	4	3	4	4	3	1	4	5	3	10	4	3	4	4	3	2	3	6	4	3	7	5	6	10	8	3	3	6	5	2	8	3	7	4	9	7	4
OG0000801	7	8	3	2	2	4	11	3	5	7	2	3	3	4	3	4	8	4	6	1	3	8	5	7	3	4	4	9	3	15	5	3	11	3	2	8	6	3	3	2	3	2	5	4	7	3	4	4	3
OG0000802	7	6	4	8	5	2	6	7	13	3	10	2	3	3	0	3	1	14	3	4	7	8	3	1	2	3	0	2	2	2	2	3	2	4	4	4	11	9	6	13	4	5	7	9	8	3	4	4	14
OG0000803	6	3	3	5	4	11	5	4	10	10	4	4	6	3	5	4	3	5	3	2	3	4	6	3	3	6	1	3	4	5	4	3	3	7	3	8	7	3	5	5	3	7	4	3	4	8	11	12	5
OG0000804	4	4	3	5	2	4	9	6	4	4	6	5	6	3	3	6	3	8	4	6	5	4	4	3	3	4	2	3	3	3	4	4	4	4	4	11	10	6	5	6	0	5	5	5	6	7	14	14	2
OG0000805	2	3	4	3	3	6	4	4	1	16	5	10	8	3	5	5	6	2	4	3	3	6	3	6	7	2	1	3	5	2	3	4	4	2	2	12	7	3	4	3	3	0	2	3	9	6	15	13	2
OG0000806	8	7	3	3	0	5	8	3	6	19	6	8	6	3	6	4	5	1	5	4	5	5	5	4	4	6	2	2	2	6	6	3	5	5	3	10	4	4	3	4	3	3	6	4	9	5	10	7	3
OG0000807	3	4	4	4	5	2	8	6	4	3	6	3	6	3	3	4	4	7	4	4	4	7	4	4	3	5	5	3	4	6	3	3	4	5	4	7	19	6	5	4	7	9	6	6	6	5	3	4	5
OG0000808	4	5	5	5	3	5	7	4	8	10	6	5	4	4	8	4	3	5	6	2	2	4	4	3	4	4	1	4	4	5	4	3	8	3	4	10	4	4	6	4	4	4	10	1	6	6	5	4	0
OG0000809	0	0	8	11	2	0	5	1	5	6	7	6	5	1	4	1	8	0	2	4	0	2	5	6	1	7	0	2	8	7	1	8	1	0	1	20	12	3	2	0	2	25	2	1	16	3	3	5	0
OG0000810	0	0	0	0	0	0	0	0	0	0	0	0	0	0	0	0	0	0	0	0	0	0	0	0	0	0	0	0	0	0	0	0	0	0	0	0	0	0	0	0	0	356	0	0	0	0	0	0	0
OG0000811	5	5	2	3	2	8	19	3	3	5	5	6	9	2	7	5	2	1	5	4	1	5	4	2	1	5	1	3	4	6	4	6	5	8	5	13	9	4	6	3	5	1	5	2	8	3	5	4	0
OG0000812	1	5	4	2	1	5	4	4	3	4	2	6	9	4	3	3	4	0	6	2	3	3	4	5	5	3	1	4	6	3	5	5	3	3	2	16	7	5	6	3	1	3	6	2	2	7	7	9	0
OG0000813	1	0	18	1	0	4	11	3	0	12	0	4	12	14	4	4	4	0	7	0	1	2	3	3	7	2	0	4	6	2	3	7	4	0	0	9	8	2	1	0	0	2	16	1	12	4	13	5	0
OG0000814	7	8	2	7	4	4	8	3	10	10	3	2	4	5	6	4	3	3	3	7	5	9	6	3	3	5	0	1	3	4	3	3	4	10	5	6	3	3	3	9	4	4	6	3	9	6	12	11	1
OG0000815	5	6	4	9	4	2	9	4	8	8	4	2	4	3	5	4	2	8	5	4	5	9	5	3	4	4	1	3	4	4	3	5	4	7	5	7	11	4	4	6	5	5	7	2	8	4	5	5	4
OG0000816	6	3	6	3	4	4	15	4	3	1	3	4	5	1	1	6	3	4	4	2	3	5	5	6	3	8	1	2	3	5	5	6	3	4	3	10	10	4	2	5	4	2	19	7	6	6	5	5	5
OG0000817	4	3	19	7	0	0	0	1	0	0	0	0	8	0	14	0	0	1	2	0	1	3	1	0	35	2	0	4	7	4	5	6	9	0	0	0	0	0	0	4	0	1	8	0	0	5	2	0	0
OG0000818	3	2	3	9	3	4	16	4	3	8	4	4	5	2	4	5	3	3	2	4	2	2	5	3	4	6	0	4	2	5	2	3	6	3	3	12	12	3	2	4	2	5	6	3	9	5	12	11	0
OG0000819	5	4	3	5	4	4	13	3	7	12	6	5	4	2	2	4	8	5	5	3	4	5	5	7	4	5	2	3	3	2	5	3	4	5	4	10	7	6	4	5	3	10	6	3	4	6	8	8	2
OG0000820	6	7	3	3	5	4	8	6	9	11	5	10	5	2	4	4	3	4	4	4	4	5	7	3	4	5	2	2	2	5	5	2	4	3	6	10	4	4	4	4	6	3	7	4	4	4	12	12	4
OG0000821	0	0	0	0	0	0	0	0	0	0	0	0	0	0	0	0	0	0	0	0	0	0	0	0	0	0	0	0	0	0	0	0	0	0	0	0	0	0	0	0	0	355	0	0	0	0	0	0	0
OG0000822	3	2	3	6	2	5	9	3	4	7	1	4	3	10	3	4	4	3	9	4	10	10	5	4	4	5	3	6	3	6	4	5	4	5	3	11	5	2	2	4	4	9	9	7	12	2	3	4	2
OG0000823	10	8	3	3	5	5	6	2	4	8	7	3	4	2	4	2	2	8	4	6	6	6	4	2	2	7	0	2	3	4	5	2	9	9	5	7	12	4	9	8	3	5	4	3	7	2	7	5	3
OG0000824	4	6	4	4	5	5	6	3	4	5	3	3	6	4	4	4	5	5	8	8	5	5	7	5	3	4	2	4	3	5	3	2	5	3	5	9	4	5	7	6	5	7	9	3	6	5	4	5	2
OG0000825	2	2	5	7	3	5	3	5	4	9	3	5	5	4	5	5	5	3	6	3	1	9	6	4	5	4	0	5	6	5	3	5	4	1	2	10	15	3	5	3	0	7	5	4	9	4	8	8	1
OG0000826	3	4	2	20	4	4	10	3	1	5	5	4	4	3	3	4	3	9	4	5	2	7	3	3	3	3	2	2	2	3	3	3	4	1	6	13	12	5	5	6	5	8	6	4	11	3	8	8	2
OG0000827	0	0	7	7	3	8	11	2	1	9	2	5	5	6	5	4	6	1	7	2	7	4	6	7	2	2	0	3	3	2	4	3	5	1	1	10	2	5	4	1	0	3	12	4	8	5	15	13	5
OG0000828	5	4	7	5	4	7	12	3	3	4	5	6	4	2	3	4	6	5	3	3	4	3	4	5	2	3	0	5	2	3	3	4	4	6	2	6	5	4	4	4	3	16	7	4	9	4	4	6	2
OG0000829	6	7	6	4	4	5	10	4	2	7	5	3	5	4	7	5	3	3	7	3	6	4	6	3	3	6	4	2	3	4	6	3	5	3	4	10	3	4	4	4	4	1	5	4	8	5	9	9	4
OG0000830	5	4	4	8	2	4	13	3	8	5	3	4	4	4	4	4	3	7	4	4	3	6	5	3	4	6	0	5	3	6	6	4	6	8	6	9	7	3	3	6	7	5	4	5	6	4	6	5	3
OG0000831	6	5	4	8	3	4	7	2	5	10	7	10	3	2	2	3	5	7	2	3	4	5	4	3	3	5	5	2	3	4	4	2	12	11	7	1	9	4	3	8	2	4	6	5	7	3	8	11	3
OG0000832	6	7	3	4	3	4	9	4	5	6	3	6	5	3	5	4	3	3	4	4	9	5	7	2	4	6	1	4	3	5	6	3	5	5	5	8	5	4	4	5	5	6	12	4	7	5	6	5	2
OG0000833	3	3	6	4	4	4	12	7	9	6	6	4	5	4	3	6	2	6	3	2	3	3	3	2	4	3	0	3	3	4	3	2	3	4	3	8	5	10	6	8	2	4	15	7	9	6	9	8	3
OG0000834	7	5	4	3	3	2	13	3	4	8	5	2	4	3	7	5	4	5	5	6	7	7	4	7	3	7	1	4	3	4	5	3	4	3	5	8	10	2	2	4	7	14	8	2	10	4	6	5	2
OG0000835	1	0	7	2	0	7	3	3	5	8	3	8	7	3	7	4	7	2	5	1	2	2	6	6	6	3	0	5	5	3	5	5	4	1	1	12	9	0	3	3	1	6	5	3	8	4	10	10	2
OG0000836	3	3	3	9	4	4	9	7	9	9	4	2	5	3	3	5	3	0	4	5	4	12	4	3	4	4	0	1	3	4	3	3	7	9	7	11	10	6	5	6	5	4	5	4	7	5	5	6	2
OG0000837	0	0	6	2	2	6	7	0	0	17	1	8	9	5	7	8	7	0	3	0	0	4	4	7	6	1	0	6	5	2	3	5	3	1	2	18	3	3	2	1	0	7	9	3	8	9	10	11	2
OG0000838	8	8	3	15	5	3	15	2	2	3	5	3	4	3	3	2	3	4	4	3	4	3	4	3	2	2	3	2	3	5	2	3	5	7	5	7	13	7	6	6	4	3	3	5	9	7	5	3	2
OG0000839	3	5	2	6	5	3	6	4	3	4	4	2	6	3	4	4	2	4	4	5	5	4	6	2	2	6	1	2	4	7	8	4	5	3	3	12	4	5	3	6	4	6	6	2	6	5	8	9	6
OG0000840	4	6	6	3	0	5	8	3	2	14	1	4	3	4	3	5	4	4	9	2	4	4	6	3	4	2	1	4	4	5	4	4	6	5	5	8	0	5	3	5	4	3	20	2	10	3	9	11	6
OG0000841	6	5	11	5	3	1	5	4	8	4	2	9	5	10	3	3	2	1	5	2	2	6	7	4	2	6	1	7	7	7	6	5	4	6	4	5	4	4	5	4	1	13	4	5	6	2	2	3	1
OG0000842	0	6	4	2	0	3	5	2	4	11	3	3	8	4	5	4	5	0	6	0	0	0	6	5	5	3	0	3	3	8	3	5	3	0	0	15	10	6	6	0	0	8	6	1	10	6	9	11	0
OG0000843	4	3	3	8	6	3	6	6	6	11	6	1	5	3	4	6	4	3	6	5	6	3	5	4	4	9	3	2	3	4	3	2	5	4	3	12	9	6	6	6	3	4	5	4	4	4	7	6	3
OG0000844	3	8	3	3	3	4	8	5	10	11	6	5	6	2	5	4	3	1	6	5	3	5	4	4	4	5	1	3	3	5	4	3	3	5	2	14	6	5	6	6	3	6	8	3	5	5	8	5	3
OG0000845	6	4	4	5	5	3	8	7	12	6	10	2	3	3	3	3	2	8	4	8	3	3	3	3	2	6	0	4	4	4	3	4	2	13	3	6	11	7	7	6	0	9	8	5	8	4	4	4	2
OG0000846	1	2	5	3	1	3	4	1	2	2	2	2	3	8	2	6	2	4	1	2	1	2	1	1	1	1	0	7	8	1	2	12	2	4	2	7	1	2	2	3	3	18	16	1	11	9	6	6	1
OG0000847	5	4	3	5	4	2	11	4	6	6	7	4	6	3	3	6	3	6	3	6	3	4	6	3	3	4	2	3	3	4	4	3	3	7	4	14	10	7	9	5	3	5	6	4	4	6	6	6	3
OG0000848	6	4	4	10	5	5	10	6	7	10	5	5	4	3	6	4	4	7	4	5	2	7	4	4	4	4	1	3	3	4	5	3	5	4	2	6	11	5	4	6	4	3	8	2	7	4	7	7	1
OG0000849	5	4	3	6	3	4	10	3	6	8	4	3	4	3	5	3	3	7	4	3	3	4	4	3	2	5	2	3	2	5	5	3	3	5	9	8	11	3	4	6	7	7	12	3	7	6	6	6	2
OG0000850	4	3	5	5	2	6	9	3	2	8	3	4	5	4	4	4	3	4	7	3	3	7	5	4	5	7	0	2	3	7	9	3	6	4	1	13	8	4	4	6	0	4	6	2	8	5	11	8	3
OG0000851	2	3	14	4	4	21	11	3	5	2	3	7	5	7	3	2	5	4	2	2	2	5	1	6	0	1	0	3	6	3	2	12	4	3	7	4	5	3	3	3	2	13	4	1	13	1	3	3	0
OG0000852	5	7	4	7	4	4	4	2	5	5	5	3	8	3	4	3	3	3	9	4	3	6	8	4	5	3	1	3	3	3	3	5	7	4	4	9	5	3	3	3	4	9	5	3	8	4	5	4	2
OG0000853	5	6	4	8	7	3	9	5	4	11	4	3	6	4	4	3	3	1	5	5	6	6	4	3	5	4	2	1	3	5	5	3	5	3	5	9	9	5	4	2	4	0	5	5	8	6	6	5	4
OG0000854	2	3	2	2	2	2	6	4	17	5	12	6	3	2	2	4	2	13	2	5	11	8	3	2	2	2	2	2	2	3	2	2	2	12	3	6	18	6	7	9	3	5	4	9	3	3	5	4	4
OG0000855	2	5	4	2	1	2	6	2	5	4	3	0	2	5	5	2	8	2	10	1	4	13	6	5	3	3	1	15	4	7	2	5	8	3	4	3	5	3	2	4	4	12	9	3	4	2	6	6	3
OG0000856	0	1	1	1	0	0	9	1	0	0	1	0	89	0	18	0	0	1	3	0	0	5	8	0	5	0	0	18	13	0	0	2	0	0	0	0	0	0	1	1	0	2	18	0	0	3	0	1	0
OG0000857	1	3	5	3	2	2	10	1	1	6	1	6	4	10	7	3	8	0	3	0	0	5	3	9	7	4	1	7	3	8	2	7	6	1	1	8	8	2	4	0	0	12	7	7	10	3	4	3	2
OG0000858	1	4	8	3	1	7	12	3	2	10	2	4	5	13	4	3	4	4	6	5	1	3	4	3	3	3	2	5	9	4	2	3	2	3	3	5	5	4	2	2	2	15	6	2	4	2	6	5	2
OG0000859	7	16	2	1	1	0	9	4	6	0	7	1	5	2	6	2	0	0	5	2	0	5	2	0	0	25	2	2	2	36	13	4	2	2	1	22	12	5	4	1	0	3	2	1	3	3	4	2	2
OG0000860	2	2	8	3	0	1	7	1	3	5	1	6	8	5	3	5	3	1	3	1	3	10	5	4	5	3	0	5	6	2	3	5	4	2	2	10	6	2	2	3	1	7	9	3	15	5	3	3	2
OG0000861	2	3	3	8	2	2	8	5	7	3	6	5	6	3	4	5	3	3	5	5	3	5	6	3	1	4	1	2	4	3	3	2	4	6	5	13	11	4	6	6	5	3	11	5	5	6	9	10	3
OG0000862	1	1	3	5	4	3	8	2	3	4	4	3	6	4	5	4	3	2	4	4	3	3	9	5	2	4	1	4	3	6	4	2	2	7	3	13	5	4	3	1	4	8	4	1	6	5	10	5	2
OG0000863	4	3	3	6	7	7	6	5	12	6	6	2	3	2	3	4	2	8	4	5	7	7	3	2	2	2	0	2	3	3	2	2	2	9	4	8	12	7	6	7	4	5	7	7	7	3	6	7	4
OG0000864	2	3	11	4	0	0	5	4	3	0	0	0	0	0	16	3	0	1	6	0	2	7	6	0	0	1	0	0	19	2	1	23	5	1	0	0	0	2	3	1	0	3	4	1	1	1	3	2	0
OG0000865	5	5	4	5	3	3	6	3	8	5	7	5	5	3	7	5	3	7	4	5	2	5	4	3	2	4	0	2	3	3	5	3	4	8	5	9	12	4	4	4	5	0	8	5	6	5	9	8	3
OG0000866	5	6	3	4	3	6	10	4	4	8	4	6	3	3	3	3	2	5	4	3	6	4	5	2	2	4	3	3	3	3	3	3	5	4	4	7	4	3	3	3	3	27	9	3	5	5	11	10	2
OG0000867	5	4	5	8	2	0	22	5	6	0	6	0	6	3	4	7	1	2	8	7	4	3	5	6	1	5	2	5	4	7	2	2	9	1	2	11	5	3	4	3	1	0	0	2	6	6	6	4	0
OG0000868	4	3	3	12	8	2	6	4	4	7	5	1	5	2	3	5	1	7	4	5	2	5	3	1	3	3	3	2	3	3	3	2	4	4	5	9	9	5	5	7	5	5	4	5	6	5	14	12	4
OG0000869	5	3	4	8	5	4	10	4	1	7	6	4	5	3	4	7	2	3	5	4	2	4	4	2	4	5	1	2	3	4	6	3	2	1	2	9	12	3	6	8	2	5	9	4	9	4	26	11	2
OG0000870	6	6	4	4	4	5	9	3	4	7	7	3	5	3	5	4	4	5	6	3	1	5	5	4	3	5	3	2	3	5	5	3	5	5	5	10	9	3	4	3	3	3	7	3	7	3	5	6	3
OG0000871	4	5	5	5	4	3	10	8	8	3	5	3	6	2	4	5	2	2	4	3	8	5	4	3	3	4	1	5	2	4	3	3	3	4	7	10	10	5	5	3	3	4	5	6	4	7	4	4	5
OG0000872	4	5	4	5	1	10	13	5	4	0	4	5	3	4	6	4	4	1	5	3	8	5	5	6	4	3	0	3	1	8	5	2	5	4	2	4	5	5	7	3	3	9	8	3	6	4	5	6	1
OG0000873	6	10	2	9	4	6	8	3	3	6	3	4	5	5	7	2	3	6	5	3	3	6	6	3	2	15	1	2	3	7	5	2	3	6	6	10	10	4	9	3	4	3	6	4	6	3	6	8	3
OG0000874	3	4	8	6	3	3	17	3	6	7	4	3	8	4	4	3	4	0	6	4	5	4	6	4	3	5	3	3	3	4	4	2	5	6	6	6	12	4	5	3	5	6	11	3	6	5	6	5	5
OG0000875	2	3	4	2	1	5	6	3	0	4	1	15	3	10	6	2	5	3	5	3	3	5	4	6	3	4	3	2	3	5	5	3	2	3	2	10	2	3	3	4	2	4	8	4	7	8	21	10	0
OG0000876	3	2	14	5	2	2	6	4	2	3	5	3	3	3	4	3	5	4	2	2	6	9	4	5	5	4	3	5	6	2	4	2	4	7	2	4	7	2	5	8	3	18	13	4	6	4	2	2	2
OG0000877	4	4	6	5	4	3	9	2	4	6	5	3	5	4	3	3	3	7	3	2	5	4	3	3	5	4	1	4	5	5	4	3	6	3	5	7	5	2	4	7	6	5	4	2	8	4	11	8	7
OG0000878	4	7	3	5	4	6	8	5	3	12	5	7	5	3	4	4	3	8	4	3	1	7	4	3	4	5	0	2	3	5	6	3	5	2	5	11	6	2	6	5	1	3	7	3	6	5	10	12	0
OG0000879	4	3	2	3	1	4	12	0	4	7	7	3	9	2	8	6	2	5	4	5	4	3	2	3	4	4	1	4	1	4	3	3	2	7	4	12	13	3	7	5	3	3	2	3	8	6	11	10	3
OG0000880	2	1	4	2	2	2	31	5	1	0	1	1	16	8	2	0	3	3	3	1	1	2	2	0	27	2	1	3	0	2	2	1	2	2	2	4	12	2	2	1	1	22	0	1	0	4	21	4	1
OG0000881	5	5	25	4	1	9	14	2	0	0	2	1	3	6	3	3	8	0	4	2	0	4	3	4	13	5	1	3	1	3	5	10	8	6	1	6	7	4	5	3	2	10	17	3	9	6	5	5	2
OG0000882	6	7	4	4	7	5	5	3	9	7	6	5	4	3	5	4	3	3	5	2	3	11	8	3	3	4	3	3	4	5	5	4	8	5	4	6	7	4	3	3	3	6	4	5	5	3	5	4	4
OG0000883	5	2	3	2	3	7	8	4	3	11	7	5	5	3	5	3	2	6	3	4	5	2	3	3	5	2	0	3	3	3	2	2	5	6	3	10	15	3	3	4	4	5	7	3	13	4	5	5	5
OG0000884	4	4	6	3	3	7	7	6	6	9	4	2	3	3	5	3	2	5	5	3	6	6	7	4	4	6	2	3	2	6	3	2	5	7	5	8	5	4	4	5	5	1	8	4	9	3	10	7	5
OG0000885	0	0	13	3	0	7	6	1	0	14	0	14	3	6	3	1	8	0	1	1	0	1	2	16	5	0	0	4	6	3	0	5	2	0	0	9	0	0	0	1	0	1	0	1	10	5	4	5	0
OG0000886	0	0	0	0	0	0	0	0	0	0	0	0	0	0	0	0	0	0	0	0	0	0	0	0	0	0	0	0	0	0	0	0	0	0	0	0	0	0	0	0	0	0	0	0	0	0	0	0	0
OG0000887	2	3	2	4	1	5	4	4	1	5	4	0	6	5	1	9	0	0	5	4	2	3	4	0	3	5	0	2	3	5	3	13	7	2	1	15	6	2	3	2	3	3	3	2	16	8	18	11	2
OG0000888	6	6	3	9	2	4	6	3	7	4	3	4	4	3	4	3	2	6	5	3	6	6	4	2	4	5	1	3	4	5	5	4	3	10	3	7	8	4	3	7	6	6	5	4	9	4	8	7	3
OG0000889	7	5	4	7	4	3	9	3	3	6	5	3	4	4	3	5	2	5	3	3	0	5	3	2	3	6	0	6	4	5	4	5	4	0	3	10	10	7	2	5	3	4	9	6	6	4	7	7	0
OG0000890	3	2	3	2	3	4	6	4	4	3	5	6	7	7	6	2	4	1	5	4	4	6	7	4	3	5	0	5	4	4	5	5	4	2	0	12	5	4	4	5	2	7	8	2	3	5	13	6	2
OG0000891	4	4	3	8	3	4	7	4	5	4	4	3	3	2	0	2	3	7	2	4	3	6	3	3	2	6	1	2	2	5	3	2	4	3	2	9	6	2	2	5	2	6	15	2	4	6	8	7	4
OG0000892	5	4	5	3	6	6	8	3	5	10	5	5	3	2	3	3	3	6	6	2	6	3	1	3	5	3	4	2	2	5	3	4	3	3	6	8	4	3	3	4	3	5	13	3	10	4	9	8	8
OG0000893	9	7	5	4	4	5	8	3	10	6	4	3	4	3	4	4	2	3	3	4	4	3	3	1	2	3	2	3	1	3	4	3	5	5	5	7	6	4	5	5	3	11	6	6	7	4	5	5	6
OG0000894	3	4	3	4	4	5	4	2	9	11	4	2	3	3	4	3	4	8	5	3	6	3	4	4	7	4	5	3	2	2	3	1	3	7	6	8	10	4	3	4	8	4	4	3	8	3	4	4	3
OG0000895	3	3	3	4	5	4	10	8	5	6	7	4	4	2	4	22	3	5	3	5	4	3	3	3	4	3	2	3	1	3	3	3	3	4	3	8	6	3	4	7	4	7	5	4	4	5	15	3	4
OG0000896	4	6	4	5	3	3	8	1	5	6	3	5	3	4	3	4	4	1	4	3	5	7	5	4	4	4	3	3	2	4	4	3	8	7	5	6	8	3	3	4	5	6	18	1	6	3	8	8	4
OG0000897	3	5	6	8	5	3	9	4	6	6	6	4	4	3	4	3	2	5	3	6	1	5	4	2	3	5	0	3	3	4	3	3	5	3	6	11	7	11	6	3	1	4	15	4	3	5	7	5	8
OG0000898	2	3	8	5	0	4	4	3	3	15	2	7	8	6	4	4	5	0	2	2	2	3	1	6	4	5	0	4	4	4	6	5	6	4	0	15	8	2	2	1	1	7	10	4	7	6	10	11	0
OG0000899	1	2	3	1	0	3	2	2	3	10	3	4	12	3	5	5	4	0	4	1	0	2	5	4	3	3	0	6	3	3	2	3	0	4	0	17	12	2	6	0	0	11	6	2	8	9	8	9	0
OG0000900	4	3	3	4	5	3	6	3	12	10	3	2	3	3	4	3	4	8	4	3	5	5	4	4	5	4	3	2	3	3	3	3	8	5	5	7	3	3	4	5	8	4	13	3	6	3	6	5	4
OG0000901	0	0	13	4	0	11	7	1	0	1	0	9	13	22	6	3	2	0	0	0	0	0	0	2	5	0	0	12	6	1	0	9	1	0	0	8	1	0	0	1	0	23	4	0	7	6	5	5	0
OG0000902	2	3	5	4	1	4	12	5	2	5	4	5	4	8	9	6	6	2	7	2	1	2	5	8	2	5	0	2	2	6	5	2	3	2	0	19	7	3	3	3	0	1	8	3	6	4	7	9	0
OG0000903	4	3	5	11	4	1	18	3	10	3	5	2	2	5	3	16	2	6	2	3	5	16	5	1	2	2	5	2	2	2	2	5	15	9	4	7	16	4	3	2	5	3	3	2	2	3	6	4	1
OG0000904	2	1	4	1	2	8	11	2	1	5	1	17	5	8	4	4	6	1	1	1	0	2	1	3	9	2	1	3	2	2	1	4	1	1	2	13	4	3	2	1	1	13	4	3	13	6	4	4	0
OG0000905	3	2	6	6	2	4	8	2	4	5	1	5	4	4	4	4	4	2	6	3	3	6	6	3	4	3	2	3	3	5	4	3	8	9	5	7	6	1	2	3	7	4	10	2	7	5	10	7	3
OG0000906	3	3	5	9	4	7	6	3	6	4	4	2	3	4	3	9	4	5	3	4	3	3	5	5	4	3	1	4	2	3	3	3	5	5	6	10	8	3	3	6	3	4	6	3	5	5	6	5	6
OG0000907	2	2	5	3	3	4	8	3	3	6	5	2	7	3	3	7	2	2	3	4	4	4	3	2	3	4	1	3	3	4	2	4	4	2	3	14	10	3	5	3	2	13	15	3	6	10	5	8	2
OG0000908	4	4	1	6	4	5	8	4	6	4	5	3	6	3	5	3	2	4	5	5	6	5	6	2	3	4	3	4	5	4	4	3	5	4	4	10	9	4	5	3	3	3	6	4	6	3	5	6	4
OG0000909	5	4	3	7	7	3	6	11	6	5	9	2	3	2	2	8	2	7	2	6	7	2	5	2	2	3	3	2	1	5	3	2	12	17	3	6	8	10	10	6	4	3	3	4	4	3	5	5	3
OG0000910	3	5	3	4	5	5	8	5	5	4	4	4	5	2	3	5	2	4	3	4	2	3	4	2	3	5	3	2	3	4	3	3	4	6	6	10	12	4	5	3	3	20	9	5	6	5	6	6	3
OG0000911	2	2	2	6	2	7	6	8	3	9	4	5	4	3	2	5	2	5	4	3	3	4	5	2	3	5	4	2	1	4	3	3	6	8	5	10	6	2	3	3	5	9	8	4	11	4	12	6	3
OG0000912	4	4	2	7	5	5	7	3	2	10	5	5	4	3	4	3	3	3	4	4	3	8	4	3	3	3	4	2	3	3	4	3	8	8	7	9	8	3	4	4	6	5	6	3	6	4	8	8	9
OG0000913	6	8	6	3	5	3	8	2	8	4	4	4	4	3	4	2	3	4	5	5	4	6	7	5	3	2	1	3	3	4	4	2	4	7	3	6	7	5	4	6	4	6	6	3	5	5	6	5	4
OG0000914	5	3	4	3	3	7	8	5	9	3	4	5	2	2	2	3	3	5	3	2	3	1	7	2	3	6	0	2	4	2	2	8	8	4	4	5	9	6	5	4	4	21	3	3	6	4	9	4	2
OG0000915	3	3	2	5	4	5	9	5	4	8	3	6	5	5	4	5	3	5	5	3	6	3	5	3	4	3	3	2	1	4	4	2	4	4	3	10	9	8	5	3	5	3	9	0	8	5	9	9	0
OG0000916	8	11	2	2	3	3	6	2	18	9	5	3	3	3	3	2	2	3	3	4	5	2	2	2	4	5	0	2	2	2	3	3	2	12	0	6	23	7	8	3	5	2	6	7	2	3	8	7	0
OG0000917	0	1	7	1	3	2	14	13	2	5	1	4	6	9	6	6	8	1	2	1	1	4	3	12	3	5	1	5	2	4	2	4	3	1	3	3	3	2	4	3	4	10	10	3	2	13	7	7	0
OG0000918	0	3	8	1	0	6	1	4	6	10	2	3	8	8	4	6	4	0	4	0	0	0	4	4	5	2	1	3	4	3	3	3	4	0	0	14	6	1	4	0	0	12	7	1	15	7	5	5	0
OG0000919	3	4	6	6	3	1	7	2	8	3	5	3	4	5	0	5	3	6	4	2	6	3	1	2	1	6	1	3	4	5	4	3	7	5	2	7	6	6	9	10	7	3	11	5	2	5	8	8	2
OG0000920	3	8	2	3	4	2	8	6	4	5	4	2	4	4	4	6	2	3	6	5	4	4	2	2	4	9	1	3	3	9	4	1	3	4	4	10	6	5	4	3	4	3	4	3	4	5	10	8	4
OG0000921	10	5	3	4	3	3	9	6	9	7	8	1	3	3	3	3	3	5	3	5	7	4	3	3	3	4	0	3	2	5	3	3	3	7	1	6	15	6	3	6	5	5	3	7	6	3	6	7	2
OG0000922	2	4	3	3	2	4	9	4	6	13	6	5	6	3	3	2	4	0	4	4	4	6	4	4	5	5	0	3	3	5	4	2	6	6	3	9	8	4	5	3	2	5	6	2	6	5	5	6	1
OG0000923	4	3	3	4	3	3	9	3	3	7	5	3	5	4	6	4	5	4	5	2	5	4	4	5	3	4	3	3	3	4	3	3	3	5	6	12	8	8	5	4	5	5	9	4	9	5	6	6	3
OG0000924	7	4	5	4	5	3	10	3	4	10	5	3	5	2	4	4	4	6	3	4	4	4	4	4	3	4	2	3	3	4	4	3	4	3	4	8	10	5	4	3	3	6	3	4	8	3	5	5	7
OG0000925	5	2	4	9	4	4	9	5	4	8	4	4	4	4	2	4	3	4	4	4	5	5	5	3	4	4	1	3	3	4	4	3	5	6	1	8	5	4	6	6	3	5	8	4	9	4	10	8	1
OG0000926	1	1	11	2	0	2	14	4	1	6	1	3	9	9	15	5	3	0	3	0	1	2	3	3	4	1	1	3	4	4	2	3	3	1	0	23	10	1	3	1	0	10	12	2	3	7	5	5	0
OG0000927	3	3	1	3	5	2	9	9	7	4	5	3	5	2	4	5	5	4	6	4	4	6	4	3	2	5	3	3	4	5	3	5	6	6	2	9	8	5	5	6	5	2	9	5	4	4	5	7	5
OG0000928	7	6	4	1	1	4	6	2	1	2	4	4	5	4	1	3	6	4	1	3	2	3	3	3	2	6	0	3	5	3	4	4	5	2	5	12	4	3	4	3	6	25	1	5	6	4	11	9	4
OG0000929	4	1	5	6	1	9	2	0	1	8	4	0	4	5	4	2	5	4	3	4	1	1	5	5	4	10	2	3	4	14	4	2	7	2	3	9	10	3	1	0	1	7	15	1	16	2	3	2	2
OG0000930	2	2	8	2	0	5	8	3	2	11	0	6	6	6	3	2	4	1	2	0	0	5	5	6	7	5	0	4	2	6	3	3	3	3	0	11	7	5	4	1	0	10	5	2	7	8	7	6	1
OG0000931	4	5	5	3	3	8	13	1	2	0	3	32	4	1	9	1	0	3	11	3	2	3	8	0	1	5	3	1	1	3	7	4	4	3	2	8	4	4	3	2	4	3	5	4	9	4	4	6	2
OG0000932	3	4	3	12	2	5	1	4	6	12	4	5	3	4	4	4	5	5	3	4	5	7	4	4	4	5	3	4	3	3	3	4	12	4	3	6	4	4	5	6	3	3	4	4	10	4	5	6	2
OG0000933	2	2	5	15	3	5	8	3	12	8	5	6	4	3	4	3	4	6	3	4	5	5	2	2	3	2	1	3	2	4	2	3	4	5	5	8	12	2	3	9	2	5	5	3	6	3	4	5	2
OG0000934	3	2	5	9	3	3	8	3	3	5	6	2	4	4	7	4	4	4	3	3	1	16	9	4	3	4	0	4	4	5	5	4	15	3	3	10	8	2	1	2	2	5	6	2	6	4	5	6	1
OG0000935	3	5	7	15	4	6	7	6	4	3	11	1	4	3	3	3	6	4	1	5	9	3	5	12	2	1	0	2	0	4	3	4	1	6	1	8	13	9	5	2	2	2	4	4	1	5	5	4	2
OG0000936	2	1	4	7	0	3	8	1	9	7	3	3	5	5	2	6	5	2	5	5	4	3	3	5	7	5	0	3	4	4	4	5	2	4	0	13	9	5	4	3	0	7	7	4	11	6	4	4	1
OG0000937	4	4	3	7	2	5	7	2	8	13	2	4	3	3	8	2	4	3	5	3	6	7	5	4	4	4	1	3	3	4	4	3	7	9	8	6	5	2	3	2	5	1	5	3	11	4	5	9	0
OG0000938	2	3	4	5	2	6	5	1	0	13	4	7	6	5	4	5	3	3	4	3	1	3	4	3	6	5	0	3	3	5	4	3	3	3	0	12	6	3	4	3	1	4	6	4	7	5	11	15	1
OG0000939	5	5	8	1	2	2	20	3	4	6	2	2	5	4	2	4	3	0	4	1	7	2	3	3	4	3	0	2	6	5	5	3	3	2	2	13	10	4	4	3	2	5	8	3	7	6	8	8	3
OG0000940	4	5	7	5	3	3	10	3	3	11	4	3	7	2	5	4	4	4	5	3	1	4	4	3	5	6	2	3	3	5	5	2	3	4	4	11	5	5	4	5	6	2	7	4	7	4	8	8	2
OG0000941	6	9	18	0	0	0	8	3	3	9	0	0	4	9	1	7	0	0	2	7	5	3	2	0	4	2	0	12	0	2	3	5	2	1	1	2	2	2	2	0	0	33	29	0	0	2	2	2	0
OG0000942	5	4	3	8	4	3	6	2	5	5	2	2	3	3	4	3	2	3	13	5	4	17	2	2	3	1	4	2	2	6	2	1	11	6	7	7	17	3	5	3	7	3	2	5	6	3	6	5	1
OG0000943	6	7	3	4	5	5	9	9	5	6	3	6	5	2	2	5	3	3	3	5	3	4	4	3	3	5	2	2	3	6	5	3	6	4	5	11	5	4	5	4	5	2	5	3	6	5	6	5	3
OG0000944	3	3	3	5	1	0	9	3	1	2	3	2	5	4	11	3	1	5	9	4	5	4	16	1	2	5	3	4	3	4	3	4	3	4	3	10	8	4	5	2	3	6	7	1	2	9	3	3	0
OG0000945	4	4	2	7	3	4	6	3	7	8	4	4	3	2	4	4	2	4	8	4	3	7	5	2	3	4	3	2	2	5	4	3	6	5	5	7	16	4	5	3	5	3	4	3	8	4	6	6	4
OG0000946	4	4	2	6	1	8	15	0	0	1	4	7	4	2	4	3	3	1	6	2	3	3	11	3	2	7	0	2	5	4	4	4	4	1	2	9	4	4	5	3	0	6	4	4	10	5	6	6	0
OG0000947	2	3	4	2	1	3	4	3	2	6	2	7	4	3	7	3	2	1	9	2	2	1	5	2	4	6	2	3	4	5	5	10	2	3	1	6	6	6	4	1	2	12	5	2	9	2	7	7	1
OG0000948	5	6	3	4	0	3	9	3	6	6	2	5	3	3	3	4	2	2	5	2	6	9	7	2	2	7	1	3	3	4	6	3	6	5	5	6	8	4	3	5	4	6	8	3	8	4	9	8	4
OG0000949	5	8	2	5	3	2	7	7	9	3	9	2	3	2	3	4	2	6	2	5	2	3	2	4	2	6	0	2	3	2	3	3	4	10	4	6	12	8	7	8	4	9	6	8	4	3	7	5	6
OG0000950	5	8	6	3	0	3	8	5	2	8	5	2	4	2	5	4	5	1	7	2	5	5	6	5	5	8	0	9	6	6	2	5	7	4	4	4	4	4	2	2	3	8	10	2	8	3	4	5	2
OG0000951	3	3	2	4	1	4	10	5	8	7	3	6	4	3	5	5	4	0	6	4	1	5	8	4	4	7	0	2	3	5	6	2	6	3	0	10	13	4	7	3	3	6	4	5	6	6	7	9	2
OG0000952	0	0	6	7	0	11	1	0	0	5	0	9	14	2	6	1	6	0	4	0	0	4	4	5	1	4	0	2	3	4	4	2	6	0	0	21	0	1	1	0	0	0	3	0	15	10	11	4	0
OG0000953	4	4	6	5	0	3	8	4	6	19	3	3	5	4	4	4	2	4	7	3	3	6	7	3	5	3	1	4	4	3	4	3	5	4	3	15	3	5	5	4	6	2	3	4	7	6	4	4	1
OG0000954	6	5	4	5	5	4	7	4	6	6	2	4	3	3	4	6	3	3	5	4	7	3	6	3	10	5	4	4	3	3	3	4	6	8	6	6	8	5	5	2	5	4	9	2	5	3	8	7	2
OG0000955	4	4	6	7	7	4	9	7	5	9	6	4	4	4	4	4	2	2	3	5	5	3	4	2	4	3	0	3	3	2	3	3	3	5	4	8	6	5	4	7	4	6	6	5	2	4	8	8	2
OG0000956	5	3	2	13	1	4	13	6	9	6	3	2	4	2	4	4	2	5	5	5	7	1	2	2	2	3	1	2	2	2	2	2	8	1	6	7	10	4	10	8	3	4	14	5	6	4	6	5	3
OG0000957	2	2	1	9	5	3	5	6	5	5	4	3	3	2	3	3	4	3	8	7	3	10	12	3	1	4	2	2	2	5	2	3	6	9	7	11	11	5	6	6	6	3	7	4	4	5	7	6	1
OG0000958	6	6	2	4	5	5	8	4	4	9	5	2	5	2	4	4	3	5	4	4	4	3	4	4	4	4	5	2	1	4	4	2	3	7	5	9	8	6	5	5	4	4	5	6	6	4	7	6	6
OG0000959	3	3	2	5	2	4	15	3	5	12	5	4	7	3	5	5	3	1	5	5	4	5	3	4	5	3	2	2	1	2	3	3	4	3	4	12	2	4	5	3	3	4	12	4	6	5	6	5	4
OG0000960	3	1	12	4	2	5	8	2	0	3	1	5	8	6	3	5	7	2	3	1	3	5	3	9	4	5	0	5	8	3	3	5	5	2	1	9	8	4	3	2	1	8	9	3	6	3	4	6	1
OG0000961	3	5	4	5	4	5	7	4	9	5	3	5	3	4	3	2	1	7	3	3	4	4	4	1	2	1	3	3	5	3	3	4	3	6	5	6	9	3	3	3	5	8	14	3	7	4	4	3	5
OG0000962	7	13	1	2	5	5	8	3	8	8	9	3	5	5	2	5	1	5	1	3	7	2	6	1	2	1	0	2	2	2	2	3	10	6	3	7	16	1	1	6	3	1	3	7	3	5	3	2	3
OG0000963	5	4	2	5	3	3	8	4	3	7	3	2	11	2	5	4	2	5	5	3	4	9	9	2	3	3	1	1	2	4	4	2	9	4	3	11	6	3	4	2	4	3	5	4	3	12	6	2	2
OG0000964	2	4	10	2	0	4	9	2	4	1	6	3	5	5	4	4	2	6	2	4	2	2	4	3	1	3	0	2	2	5	7	4	2	6	4	9	16	4	4	5	3	11	11	4	4	3	4	3	1
OG0000965	3	2	4	1	1	7	4	1	1	4	4	2	2	14	3	1	5	1	1	1	1	1	1	6	3	8	0	4	3	5	2	11	1	0	0	4	3	2	1	2	1	22	17	1	21	5	1	1	2
OG0000966	4	5	3	9	4	3	8	6	7	6	5	2	5	2	4	3	3	6	5	5	3	5	4	3	3	6	2	3	3	5	4	3	4	5	5	10	4	5	5	7	6	2	6	3	5	3	5	5	5
OG0000967	2	2	5	2	8	4	19	2	10	8	8	2	4	2	3	3	3	8	4	5	5	2	4	3	3	2	1	2	2	2	2	2	3	8	4	8	20	5	7	8	5	3	2	5	4	3	4	4	4
OG0000968	3	3	2	4	4	3	7	5	4	6	5	2	7	3	4	3	4	7	6	3	3	6	3	4	4	3	3	3	3	3	3	3	4	7	4	6	10	4	5	4	2	4	8	5	4	3	8	6	8
OG0000969	2	1	5	8	1	4	28	3	7	5	3	2	5	5	3	5	1	5	3	1	5	4	4	1	1	3	0	1	2	2	1	4	5	5	4	18	4	2	3	3	3	15	7	3	17	4	9	8	3
OG0000970	3	4	14	6	2	2	12	4	5	6	3	3	6	5	4	3	4	4	4	2	2	4	3	5	6	6	1	3	3	4	4	4	4	6	1	14	12	2	4	5	2	7	4	4	5	4	7	8	1
OG0000971	8	6	6	4	2	2	7	4	9	5	7	1	5	4	3	1	1	8	4	4	5	4	5	4	4	5	0	6	3	4	4	4	9	7	5	4	4	4	5	6	3	6	4	5	0	8	3	2	2
OG0000972	2	2	4	3	3	5	10	2	1	10	3	5	9	5	6	4	4	2	4	2	0	3	3	4	4	3	0	3	6	3	1	5	3	1	3	13	4	2	1	3	2	6	7	1	8	5	15	11	0
OG0000973	4	4	3	10	5	6	10	5	5	7	4	2	3	3	3	3	3	3	4	2	3	4	3	3	3	3	2	3	5	3	4	3	3	4	2	7	17	7	4	6	4	5	8	4	7	4	3	5	5
OG0000974	4	5	3	9	3	2	6	3	8	3	4	4	4	3	3	3	2	4	10	3	5	5	5	2	3	3	3	2	4	4	5	3	5	4	3	9	14	3	5	3	3	4	5	3	8	3	8	7	5
OG0000975	5	5	3	6	4	4	10	4	6	6	3	3	4	3	1	4	3	2	3	4	9	3	2	4	2	3	2	3	1	3	3	1	5	7	7	6	10	5	7	8	9	4	11	5	3	4	6	6	5
OG0000976	5	5	4	3	5	1	7	4	6	9	3	3	4	3	4	4	3	7	3	2	1	6	5	3	1	8	1	1	4	7	6	3	4	4	6	6	6	4	3	1	5	7	2	4	4	5	7	6	3
OG0000977	3	2	3	5	2	2	10	7	6	7	4	5	5	4	2	6	4	6	2	6	4	4	3	3	4	2	0	3	3	2	2	3	4	7	1	7	7	6	6	2	3	3	6	8	6	6	5	8	0
OG0000978	0	7	3	6	3	5	6	3	6	7	2	4	5	4	5	3	3	4	10	3	5	7	3	3	5	6	3	5	3	5	4	3	5	5	2	10	10	3	4	3	3	4	3	1	7	5	4	5	2
OG0000979	2	2	2	12	2	2	5	7	8	6	1	3	7	3	3	3	1	8	10	2	9	7	9	1	1	3	1	1	2	2	2	1	14	3	7	5	8	2	3	8	3	4	3	4	5	2	6	8	4
OG0000980	2	3	11	3	1	2	9	3	3	8	5	14	3	12	3	2	2	1	3	4	1	1	2	2	5	3	2	7	3	3	3	8	1	2	1	5	2	2	2	3	2	48	6	3	5	2	2	2	2
OG0000981	4	3	3	4	4	5	10	3	6	6	5	7	4	2	4	4	3	4	4	3	7	4	5	3	3	3	2	2	3	3	3	2	4	5	2	8	11	2	5	3	5	4	9	4	9	4	6	5	2
OG0000982	3	3	4	6	6	3	12	5	4	11	4	3	7	3	4	3	1	8	4	4	6	4	3	1	3	3	3	3	4	3	3	3	5	3	5	9	13	5	7	4	5	3	4	3	9	3	5	5	4
OG0000983	0	0	0	0	0	0	0	0	0	0	0	0	0	0	0	0	0	0	0	0	0	0	0	0	0	0	0	0	0	0	0	0	0	0	0	0	0	0	0	0	0	324	0	0	0	0	0	0	0
OG0000984	4	6	11	5	3	6	9	2	3	4	8	8	3	14	3	3	3	4	3	3	3	2	3	3	3	3	0	3	2	3	3	1	2	4	4	6	11	3	4	4	3	4	10	3	7	3	4	4	4
OG0000985	5	3	4	3	3	4	6	2	4	6	3	3	3	4	5	3	4	4	5	3	4	9	5	4	2	6	3	3	3	4	4	3	9	5	7	5	9	2	4	3	3	16	7	2	10	3	6	5	2
OG0000986	3	3	0	1	0	10	20	2	2	1	3	5	7	11	8	3	10	0	5	0	0	1	1	7	0	2	0	3	4	3	0	1	1	0	0	7	2	2	2	1	0	20	2	0	12	10	6	3	3
OG0000987	1	2	6	3	1	6	9	4	2	13	4	9	3	4	4	4	5	1	3	4	3	5	8	5	4	5	1	4	6	4	5	5	4	2	3	7	4	2	3	2	2	4	5	2	8	4	9	10	2
OG0000988	5	2	4	4	0	5	16	2	4	7	5	2	5	2	3	7	15	0	2	0	2	4	3	12	4	4	0	3	1	1	2	0	5	3	1	12	6	3	2	3	4	11	5	1	7	5	5	4	2
OG0000989	6	6	3	6	4	4	6	5	4	5	4	5	4	3	3	2	1	0	12	3	2	9	9	1	3	4	3	3	3	6	5	3	2	7	5	8	10	2	4	4	3	1	4	2	6	5	4	8	4
OG0000990	5	3	6	16	4	3	17	2	5	4	3	3	3	2	3	2	2	7	2	2	3	3	3	3	2	1	2	2	2	4	2	2	3	3	6	6	6	2	4	2	6	3	6	2	8	3	6	5	4
OG0000991	5	4	4	3	4	5	2	4	4	8	4	4	3	3	3	4	4	6	4	5	2	6	3	5	2	4	1	1	3	4	4	4	8	6	5	8	14	5	4	3	3	2	8	3	7	4	12	7	3
OG0000992	1	1	3	6	4	2	6	7	5	8	6	3	4	3	5	3	3	4	4	3	2	4	3	3	4	2	2	3	5	2	0	8	4	3	3	8	11	6	5	5	2	22	3	4	2	3	8	7	2
OG0000993	5	7	4	4	3	2	6	3	11	6	3	3	5	3	3	3	5	6	4	4	4	4	4	6	3	5	0	3	3	4	4	3	3	4	4	11	9	2	2	3	3	7	7	2	6	4	5	5	1
OG0000994	8	5	3	3	1	4	4	3	11	3	2	2	3	3	2	2	4	3	4	4	4	2	4	3	3	2	5	2	2	4	4	3	3	13	4	6	8	1	3	3	4	30	8	2	5	2	7	4	2
OG0000995	9	7	5	7	1	1	20	3	6	2	1	1	5	4	7	5	1	2	2	1	2	1	4	1	2	9	2	2	1	5	8	2	6	4	3	7	4	4	3	6	3	2	4	5	2	5	5	4	1
OG0000996	4	3	4	10	2	4	8	3	4	9	5	2	5	5	4	5	4	2	2	3	4	3	3	4	4	4	2	4	3	4	4	8	3	2	3	15	5	3	5	3	2	7	7	2	10	6	4	4	6
OG0000997	1	3	7	7	0	6	14	1	0	7	4	6	8	4	3	5	3	3	3	0	0	4	6	3	4	2	0	3	5	3	3	4	6	1	1	10	5	1	3	2	1	5	9	2	4	5	15	9	0
OG0000998	2	4	4	3	0	4	12	2	2	8	0	5	6	4	7	4	5	1	5	2	1	5	7	5	4	6	0	5	5	5	4	5	8	2	1	12	10	1	2	2	0	5	7	1	5	6	9	7	0
OG0000999	4	3	2	4	5	4	9	3	8	8	8	2	4	2	5	3	2	4	3	4	5	3	3	2	3	3	5	2	10	6	3	2	3	5	7	6	4	4	3	9	6	3	9	6	6	4	8	8	7
OG0001000	2	4	4	12	4	4	6	3	7	6	6	3	4	4	5	4	3	4	6	3	4	5	6	3	5	3	2	2	3	5	4	3	4	3	2	7	7	4	3	5	3	3	5	3	5	4	4	4	4
OG0001001	2	3	14	4	0	6	14	0	0	2	0	0	5	48	1	5	2	0	1	3	2	1	2	0	8	5	0	1	2	2	3	1	1	0	0	11	8	5	0	1	0	11	3	0	0	4	0	1	0
OG0001002	1	3	3	6	3	8	3	3	2	10	4	1	6	3	12	6	4	3	5	5	3	4	3	4	4	2	2	3	3	5	3	4	4	3	4	15	3	3	3	1	4	3	0	2	7	6	6	10	2
OG0001003	5	3	3	3	3	2	9	3	7	7	4	3	3	3	2	3	2	6	5	3	4	3	7	2	4	3	3	3	3	3	2	3	4	6	4	5	6	3	4	4	6	7	9	3	6	4	4	6	4
OG0001004	2	3	10	2	0	1	11	6	3	3	3	6	4	6	2	5	2	0	3	4	2	4	3	2	2	6	0	2	2	3	6	5	8	4	0	10	8	5	6	2	3	9	8	3	4	5	5	5	1
OG0001005	5	3	3	2	3	6	12	3	4	1	1	1	8	6	6	3	4	1	8	2	2	3	3	5	2	6	1	6	6	4	6	8	4	3	2	7	2	6	1	1	1	3	12	6	4	3	4	4	1
OG0001006	5	5	4	14	3	5	8	3	5	5	4	3	3	2	3	3	4	4	3	3	5	4	4	2	1	5	0	3	2	5	3	2	8	11	3	7	9	5	5	3	3	20	9	6	10	7	4	4	6
OG0001007	3	4	3	4	2	4	8	5	3	7	1	3	5	2	5	4	4	4	15	4	6	6	6	3	4	4	3	3	3	1	3	4	5	6	3	9	14	4	4	1	4	0	5	5	5	5	7	8	3
OG0001008	3	5	4	6	3	4	10	3	3	6	6	8	6	5	3	4	3	4	5	3	3	4	5	3	4	4	0	5	3	3	3	4	3	4	1	5	8	4	2	5	2	13	8	6	5	3	4	7	0
OG0001009	0	0	0	0	0	0	0	0	0	0	0	0	0	0	0	0	0	0	0	0	0	0	0	0	0	0	0	0	0	0	0	0	0	0	0	0	0	0	0	0	0	321	0	0	0	0	0	0	0
OG0001010	4	4	3	7	2	6	14	3	1	3	4	20	5	3	6	2	2	5	4	2	2	3	3	2	2	2	0	5	2	2	3	3	3	3	2	12	4	3	5	3	2	3	5	4	12	6	5	3	1
OG0001011	3	3	2	9	5	5	10	4	10	5	3	3	4	2	2	5	2	9	3	3	5	3	3	2	2	3	0	3	2	3	3	3	4	3	3	10	10	3	3	3	3	5	5	3	9	5	5	6	3
OG0001012	1	4	4	5	2	2	12	5	7	2	3	6	3	2	2	4	1	3	4	3	5	3	5	2	2	4	3	3	11	4	2	14	5	3	3	9	2	3	0	1	3	6	2	1	5	3	1	2	1
OG0001013	1	5	4	4	7	1	18	4	4	6	10	3	6	2	2	5	1	3	2	7	2	4	2	1	7	3	0	1	1	5	7	4	2	4	4	10	19	6	7	2	2	8	9	4	6	4	6	6	4
OG0001014	21	17	0	5	2	0	1	3	15	0	1	0	2	0	2	0	0	2	3	3	12	3	22	0	0	48	1	0	0	14	14	0	3	15	2	0	3	8	4	4	3	0	0	1	0	0	0	0	0
OG0001015	4	3	3	4	4	4	8	3	2	18	3	1	4	3	5	4	4	6	5	2	2	6	5	4	6	6	0	3	3	4	5	3	5	3	0	8	5	4	4	4	1	8	5	3	5	4	8	9	2
OG0001016	8	6	2	6	0	4	9	3	10	8	3	6	6	1	1	3	2	1	5	0	6	3	3	2	3	3	0	2	4	3	5	4	6	3	1	10	11	4	5	4	0	3	5	2	4	8	7	8	2
OG0001017	5	6	4	10	4	3	6	4	8	5	4	2	3	3	1	2	4	6	3	8	3	6	3	3	3	4	0	3	2	3	3	2	3	5	3	8	0	3	5	4	5	14	7	4	6	3	3	4	3
OG0001018	7	4	4	10	5	2	8	2	6	5	6	2	5	2	4	3	3	5	4	6	6	10	4	3	2	4	1	2	3	6	4	3	7	7	7	8	8	3	4	5	5	3	3	2	4	3	11	8	4
OG0001019	0	0	4	0	0	0	0	0	0	309	0	0	2	0	0	0	0	0	0	0	0	1	0	0	0	0	0	0	1	0	0	0	0	0	0	0	0	0	0	0	0	0	2	0	0	0	0	0	0
OG0001020	3	3	8	4	1	7	3	2	2	3	1	3	5	3	6	3	6	1	3	5	2	4	2	6	5	7	1	5	3	5	3	3	5	2	4	4	2	3	3	4	2	5	3	6	4	4	10	10	2
OG0001021	2	2	5	8	0	5	3	4	1	13	2	4	6	3	6	6	3	0	4	1	2	2	6	3	4	6	0	5	3	5	6	4	4	1	0	17	7	3	2	3	1	5	7	4	9	7	9	10	0
OG0001022	3	3	5	5	3	2	6	4	6	5	5	1	4	4	3	3	4	1	4	4	4	5	6	6	4	8	0	3	5	5	6	4	4	2	2	6	5	4	3	3	2	8	4	6	11	5	3	3	0
OG0001023	2	1	4	3	2	7	11	3	1	3	4	10	3	5	6	3	1	3	7	3	0	6	6	1	1	15	0	4	2	5	6	1	8	7	2	8	10	2	5	2	2	14	2	4	9	4	9	6	1
OG0001024	2	3	7	5	1	6	12	4	4	1	4	1	3	7	3	6	2	2	4	3	3	4	5	2	3	6	0	2	1	5	7	4	4	6	3	10	5	4	6	3	3	3	9	6	6	4	4	4	1
OG0001025	3	4	3	2	3	2	9	1	9	3	3	6	3	4	1	2	2	1	4	4	7	6	10	1	2	7	1	1	3	2	3	6	4	7	1	10	8	2	2	1	4	4	8	2	3	4	3	3	2
OG0001026	2	3	3	7	2	5	8	1	2	9	2	4	4	4	5	3	5	2	11	0	1	10	7	3	5	4	3	4	5	4	3	5	5	5	6	8	3	2	2	3	5	0	6	1	10	4	9	9	1
OG0001027	5	4	7	9	2	3	8	3	11	6	3	3	3	3	3	3	3	5	3	4	4	3	6	3	4	4	1	3	3	3	3	3	4	7	3	7	9	4	4	6	1	5	15	6	6	3	4	4	2
OG0001028	3	2	5	7	5	5	10	2	4	6	6	2	4	3	3	4	5	5	4	3	2	4	4	4	3	2	3	3	3	3	3	2	6	4	3	9	10	5	4	3	3	1	6	2	9	6	19	5	1
OG0001029	4	5	2	6	3	3	4	3	6	16	4	2	4	3	4	6	5	3	4	5	4	5	5	5	4	5	1	4	3	5	5	3	5	4	2	10	6	3	3	4	4	5	2	4	6	5	4	6	4
OG0001030	4	3	2	7	3	3	12	5	5	5	4	2	6	3	3	3	3	2	7	3	7	8	8	3	2	3	2	2	1	2	5	3	7	6	4	12	5	6	5	8	4	3	8	0	4	4	5	4	4
OG0001031	5	7	4	8	4	3	9	4	6	10	3	3	3	2	4	3	3	4	4	5	5	9	4	3	4	4	1	2	3	4	6	3	7	5	4	8	5	3	3	3	5	3	5	3	2	3	4	6	3
OG0001032	2	2	2	8	3	2	10	8	2	6	4	2	8	7	2	7	2	2	3	5	8	2	4	2	2	3	1	3	1	2	2	2	4	4	2	15	7	5	5	6	2	1	3	4	5	4	5	8	5
OG0001033	8	12	3	2	2	2	4	9	13	4	7	4	2	2	2	6	3	10	2	7	2	2	3	2	2	5	1	2	1	2	7	4	3	7	5	7	13	9	7	11	4	3	3	6	4	3	7	3	1
OG0001034	5	4	3	4	2	4	8	6	1	7	3	2	6	3	5	5	3	4	5	4	4	7	6	3	3	4	2	3	4	4	4	2	5	4	3	9	9	6	4	2	3	4	3	5	8	4	7	8	1
OG0001035	0	0	1	0	0	0	0	0	0	0	0	0	3	0	0	0	0	0	0	0	0	0	0	0	311	0	0	0	0	0	0	0	0	0	0	0	0	0	0	0	0	0	0	0	0	0	0	0	0
OG0001036	2	2	3	13	4	4	12	3	7	5	6	3	4	3	3	4	1	3	2	2	2	3	4	2	2	5	1	3	2	3	7	2	5	3	2	7	6	5	6	5	2	8	9	4	6	4	9	7	2
OG0001037	2	1	8	6	1	3	8	3	2	11	3	6	6	4	5	4	4	1	7	2	4	7	5	4	5	5	2	1	3	6	3	4	7	4	3	9	7	1	1	1	3	1	6	4	6	6	8	5	1
OG0001038	6	3	1	2	7	3	6	3	2	6	3	3	4	2	2	3	4	10	2	4	6	3	3	2	2	2	1	2	2	2	2	2	4	8	7	6	8	5	5	5	6	13	7	7	6	3	7	5	4
OG0001039	8	3	6	7	5	5	8	5	0	6	6	3	5	2	3	5	2	11	3	6	1	7	2	4	2	4	0	2	2	2	7	2	2	0	6	9	18	8	4	4	6	5	5	6	3	4	7	5	0
OG0001040	4	3	6	8	3	5	7	5	0	8	2	4	4	3	4	5	2	4	3	2	1	6	3	2	4	3	4	2	3	4	3	3	3	2	3	9	14	2	4	2	4	3	4	2	7	9	11	5	0
OG0001041	1	2	6	1	3	1	6	3	5	1	3	0	4	10	1	3	7	1	1	3	1	2	2	8	3	3	0	3	3	2	3	2	1	1	0	6	4	4	6	2	2	13	20	2	5	2	4	4	2
OG0001042	7	4	3	2	3	4	12	4	3	12	5	4	4	3	3	4	4	4	3	3	3	5	6	4	3	3	1	2	2	3	2	2	3	6	5	7	4	3	3	4	6	2	14	6	7	4	7	6	5
OG0001043	2	3	3	2	4	2	29	3	3	1	7	1	7	2	3	6	3	3	5	3	3	3	3	3	1	3	0	1	2	5	4	5	6	3	2	12	7	4	5	5	2	1	2	7	3	6	6	6	1
OG0001044	0	0	0	0	0	0	315	0	0	0	0	0	0	0	0	0	0	0	0	0	0	0	0	0	0	0	0	0	0	0	0	0	0	0	0	0	0	0	0	0	0	0	0	0	0	0	0	0	0
OG0001045	0	0	0	0	0	0	0	0	0	0	1	0	293	0	0	0	0	0	0	0	0	0	0	0	1	0	0	2	0	0	0	0	0	0	0	6	0	0	0	0	0	0	0	0	0	0	0	0	0
OG0001046	3	3	3	1	1	1	16	3	2	4	3	3	8	2	2	4	2	2	2	0	0	5	5	2	2	3	0	5	1	2	4	6	4	0	1	9	3	5	5	3	1	4	8	4	12	5	10	5	0
OG0001047	4	4	5	4	4	4	5	3	1	9	5	3	6	4	4	3	3	1	3	3	4	4	5	2	4	5	3	3	4	4	4	4	7	5	5	8	5	3	4	3	2	3	5	3	8	4	6	5	6
OG0001048	4	4	6	4	4	2	8	4	3	9	5	2	5	3	5	3	3	1	5	3	3	8	7	3	4	6	2	2	3	4	4	2	5	5	2	7	8	5	3	4	2	2	4	3	7	3	4	4	6
OG0001049	0	0	0	0	0	0	0	0	0	0	0	0	0	0	0	0	0	0	0	0	0	0	0	0	0	0	0	0	0	0	0	0	0	0	0	0	0	0	0	0	0	313	0	0	0	0	0	0	0
OG0001050	3	4	4	8	2	3	6	2	5	6	5	4	3	4	3	2	4	3	7	4	6	7	5	4	3	3	4	3	4	3	3	2	6	4	6	4	6	3	4	5	6	7	7	2	6	3	7	5	2
OG0001051	4	6	3	2	1	3	12	1	7	4	5	3	4	3	1	1	2	3	2	4	5	4	4	3	2	3	1	4	2	3	2	7	2	5	1	6	9	3	3	4	3	19	9	3	2	3	8	3	0
OG0001052	6	4	11	4	4	3	10	0	4	6	2	5	4	4	5	4	5	2	7	4	1	3	8	5	2	4	3	3	1	5	7	5	2	1	3	7	3	3	2	1	1	7	3	3	4	3	3	1	3
OG0001053	4	3	2	2	2	4	8	6	6	4	5	2	2	2	2	3	3	6	4	3	4	5	2	3	3	2	2	3	3	2	2	2	2	6	6	8	10	8	9	4	6	8	10	5	7	5	8	6	7
OG0001054	3	4	2	6	10	2	4	3	9	7	3	5	5	2	3	3	3	2	3	7	8	7	7	3	5	5	3	2	1	8	4	2	4	10	9	8	10	6	5	5	5	3	2	3	4	3	5	5	3
OG0001055	6	7	5	3	2	8	9	4	3	8	2	2	3	7	4	3	4	1	3	3	2	4	4	4	4	2	0	4	5	3	2	4	7	4	2	6	6	6	5	5	0	5	7	0	3	3	3	4	0
OG0001056	1	1	11	6	2	0	10	4	5	3	5	2	6	3	2	5	3	2	3	2	2	8	4	3	3	2	0	2	2	2	6	4	3	5	5	13	7	7	3	2	2	8	6	5	5	5	6	4	1
OG0001057	5	5	3	2	3	4	9	4	0	8	5	3	4	2	4	11	4	7	5	3	3	9	4	4	3	6	0	2	2	4	4	2	5	1	4	8	9	5	4	5	2	5	6	3	6	3	7	1	2
OG0001058	3	4	3	7	2	4	9	5	1	10	6	2	5	3	3	6	2	3	5	3	5	4	4	2	3	2	1	2	1	5	4	2	5	4	3	12	6	3	4	3	3	3	7	2	4	6	12	11	2
OG0001059	7	6	2	5	2	3	7	5	5	9	5	2	4	2	2	3	1	3	10	6	5	4	3	1	5	7	1	2	2	3	6	2	5	4	3	8	8	3	3	5	3	1	4	3	7	3	9	11	4
OG0001060	0	0	5	0	0	8	11	0	1	1	3	1	8	12	4	3	10	0	0	0	0	0	1	12	4	2	0	3	4	1	0	7	0	0	0	9	3	0	0	0	0	11	5	1	12	6	8	7	0
OG0001061	2	3	2	7	3	5	11	3	4	6	2	7	4	3	5	4	4	2	5	3	4	3	4	3	2	3	2	2	3	4	3	6	5	2	3	8	3	3	3	2	5	3	4	3	5	4	4	4	1
OG0001062	3	4	3	2	4	3	8	4	4	4	3	5	4	3	4	4	3	5	3	5	2	9	3	3	1	3	0	4	3	3	3	3	5	4	4	8	8	4	4	9	6	5	15	3	6	6	7	7	2
OG0001063	3	2	2	5	4	2	4	2	16	8	3	2	3	2	3	3	1	10	3	3	6	3	3	1	1	2	7	2	2	2	2	2	3	9	5	6	7	7	6	11	8	2	5	6	4	4	6	5	5
OG0001064	4	5	4	5	4	2	8	7	3	5	3	3	4	2	3	3	3	6	4	4	3	6	4	3	3	5	2	3	2	4	4	2	4	4	7	8	4	5	5	3	5	3	6	4	5	5	4	5	3
OG0001065	2	2	3	12	4	4	6	4	5	5	6	1	4	2	2	3	2	4	4	4	3	8	4	2	2	2	3	3	3	2	2	3	10	5	8	8	5	6	7	10	4	5	5	3	4	4	6	6	8
OG0001066	2	2	2	7	3	4	8	3	2	7	3	3	6	3	5	3	4	1	7	3	2	6	9	4	4	3	3	3	3	3	3	4	5	7	5	9	10	2	3	2	4	5	6	2	7	6	4	5	4
OG0001067	5	5	2	4	6	2	9	8	8	6	7	2	4	2	2	2	3	5	2	2	9	7	6	4	3	2	3	2	2	4	3	3	5	12	5	5	15	7	8	4	8	4	1	3	7	2	6	4	3
OG0001068	3	3	4	4	2	5	4	3	3	7	2	2	3	6	4	4	5	2	4	4	3	2	6	5	4	8	3	4	4	6	5	5	7	2	4	5	10	3	1	2	1	7	4	3	8	3	5	4	2
OG0001069	3	4	2	6	2	3	4	2	4	4	3	3	4	2	3	6	5	2	5	3	4	4	3	2	4	3	1	3	3	4	2	4	4	3	3	11	6	4	4	3	3	14	4	3	7	6	8	8	1
OG0001070	3	4	3	3	0	7	8	3	6	20	3	9	3	3	3	3	4	1	4	1	4	5	3	4	3	4	0	4	3	4	4	2	3	4	2	8	3	5	5	4	3	3	4	3	4	4	8	9	4
OG0001071	2	3	2	8	2	4	9	3	2	7	3	3	4	3	2	4	5	3	2	3	4	5	3	6	4	3	2	5	2	3	2	5	2	2	2	7	7	3	3	3	3	12	9	3	12	4	7	5	2
OG0001072	4	3	3	6	3	3	7	3	5	5	4	3	3	3	3	3	2	3	5	4	5	6	5	2	3	4	4	3	4	7	4	3	5	5	2	6	16	3	5	3	6	3	6	4	6	3	4	6	2
OG0001073	4	6	5	6	6	3	6	2	4	4	3	4	3	3	3	2	5	3	2	2	2	4	13	4	1	6	0	3	4	5	4	6	6	5	4	7	6	3	2	3	1	7	7	2	8	5	4	2	1
OG0001074	3	6	3	3	2	4	10	4	4	4	3	7	5	3	3	2	4	3	10	2	2	4	4	4	4	5	0	3	3	4	3	2	4	4	3	11	5	3	3	3	4	2	4	3	8	5	4	5	2
OG0001075	3	3	3	4	5	4	6	3	2	9	4	5	3	2	6	3	2	7	3	4	2	3	8	3	5	4	7	3	2	3	2	2	3	4	6	6	12	3	5	6	6	3	2	3	9	5	6	7	4
OG0001076	4	4	3	4	4	4	13	3	5	6	6	1	6	2	5	3	1	3	6	4	5	4	4	1	2	2	3	4	6	3	5	2	4	4	3	12	11	3	3	5	3	2	6	3	6	4	8	8	5
OG0001077	3	4	2	6	2	4	8	4	4	5	6	2	5	3	4	3	3	2	4	5	6	5	4	3	1	4	0	2	3	4	4	3	5	6	2	8	8	4	2	2	6	1	4	6	8	6	7	7	3
OG0001078	3	3	3	3	3	4	7	3	3	8	3	2	3	2	2	3	2	3	3	2	3	3	3	2	6	4	2	0	2	3	3	3	3	3	3	10	7	4	3	4	3	7	7	1	4	4	4	5	3
OG0001079	4	4	2	2	3	3	13	7	11	6	8	3	3	2	3	7	2	7	3	5	3	4	2	2	2	3	0	2	2	3	3	2	4	6	5	9	13	6	5	5	5	5	5	6	6	4	5	5	5
OG0001080	3	4	5	5	3	3	6	3	5	10	2	4	3	3	4	4	3	2	5	3	4	3	3	4	4	5	2	3	3	4	4	3	3	4	4	10	2	4	6	5	3	5	4	3	7	4	6	4	2
OG0001081	6	6	2	7	7	0	3	5	7	1	9	0	2	0	0	1	0	7	4	5	4	7	7	1	1	4	3	0	1	7	9	1	7	11	2	0	13	8	9	12	8	7	1	5	5	0	0	1	6
OG0001082	7	4	7	4	4	5	6	5	5	9	4	2	3	3	4	3	3	4	4	3	3	3	8	2	2	5	7	3	2	5	6	2	7	5	6	6	7	4	5	4	3	4	5	3	4	3	5	5	6
OG0001083	3	5	3	7	3	3	4	4	8	5	4	3	5	3	4	3	3	8	7	3	8	3	6	3	3	3	3	2	3	4	3	3	5	5	6	6	10	3	3	5	5	4	6	3	6	3	5	6	4
OG0001084	3	3	3	5	3	3	10	4	10	4	4	2	3	3	2	4	2	0	4	2	5	1	3	2	1	4	3	3	2	3	2	2	5	9	7	5	6	3	3	3	10	6	9	3	6	3	6	6	5
OG0001085	5	4	4	5	5	3	9	4	4	5	4	4	4	4	3	3	3	4	3	2	4	4	3	3	2	3	0	3	3	3	3	3	3	3	3	8	12	5	6	7	3	4	4	4	8	4	5	5	3
OG0001086	4	4	4	5	3	3	6	5	5	7	7	5	4	4	6	4	4	2	4	3	10	3	4	4	2	3	3	4	4	3	2	3	3	4	3	7	1	5	3	4	4	3	9	3	6	3	7	7	3
OG0001087	2	2	5	7	1	3	8	2	1	8	3	3	4	3	5	3	3	3	9	1	1	6	6	3	4	3	2	3	5	4	4	3	6	2	4	7	1	3	3	2	3	5	4	1	8	7	6	7	1
OG0001088	4	5	1	3	3	3	11	5	9	5	4	3	4	7	3	3	1	2	5	7	4	4	3	1	1	4	0	1	2	5	4	6	3	7	3	10	11	6	4	8	2	1	5	3	5	3	3	3	2
OG0001089	2	2	4	5	3	2	6	3	6	11	4	3	3	3	4	2	3	6	4	6	5	7	4	3	2	2	0	3	2	2	2	3	3	9	5	7	11	4	2	5	5	5	11	2	6	2	7	5	2
OG0001090	2	3	6	2	3	4	9	2	2	9	3	4	6	5	5	3	4	1	5	2	0	3	3	3	3	3	2	4	5	5	5	4	4	3	4	7	2	2	5	2	3	4	5	2	7	5	9	5	3
OG0001091	3	3	6	6	6	4	8	2	4	8	2	3	3	5	4	2	4	5	5	2	1	2	3	3	3	3	2	4	4	2	2	4	3	3	3	7	9	4	2	7	5	2	5	3	5	4	5	6	2
OG0001092	3	3	5	7	4	4	7	5	7	3	3	3	6	3	4	5	3	5	5	3	5	5	4	3	4	5	2	3	2	5	3	3	4	3	4	8	8	3	4	4	4	4	8	2	8	7	3	5	1
OG0001093	2	3	1	5	3	2	41	1	9	7	2	4	3	2	3	3	3	2	6	2	1	4	4	3	2	4	3	2	1	5	2	2	10	5	4	6	27	5	8	2	3	3	8	2	4	2	4	5	4
OG0001094	9	4	3	2	5	3	8	6	8	5	6	1	3	2	4	3	2	6	4	3	3	2	2	3	2	5	0	5	2	4	4	2	4	12	5	7	12	6	7	5	4	4	3	5	5	3	4	3	6
OG0001095	2	2	4	6	3	5	6	3	8	8	4	6	4	3	3	3	3	2	6	2	2	6	6	3	4	5	2	3	3	3	2	4	4	3	4	6	8	4	5	3	2	6	8	4	8	4	5	4	2
OG0001096	3	5	2	6	4	5	6	3	4	5	4	2	6	3	5	4	2	3	8	3	3	10	4	4	3	4	3	0	2	4	4	3	6	3	5	7	8	4	4	6	7	6	4	3	6	3	7	6	6
OG0001097	0	0	0	0	0	0	0	0	0	0	0	0	0	0	0	0	0	0	0	0	0	0	0	0	0	0	0	0	0	0	0	0	0	0	0	0	0	0	0	0	0	307	0	0	0	0	0	0	0
OG0001098	1	4	4	5	2	1	7	1	3	3	4	1	3	6	4	3	1	1	5	2	2	4	6	1	2	3	2	5	5	8	3	3	6	5	2	3	6	3	5	2	4	6	5	2	9	3	5	4	2
OG0001099	3	2	3	4	2	4	4	2	3	8	4	2	11	3	5	4	2	4	4	4	4	5	4	2	3	5	3	2	1	6	4	4	5	4	4	10	9	5	5	3	5	5	1	2	7	5	7	8	0
OG0001100	6	7	2	4	2	1	8	4	9	5	6	4	4	2	3	3	2	5	3	4	3	6	3	2	2	3	0	2	2	2	3	2	2	10	2	8	9	12	8	8	1	6	5	8	6	3	9	7	1
OG0001101	3	3	6	4	4	4	6	4	5	5	6	3	3	3	3	2	3	6	3	4	4	4	3	5	3	4	2	3	2	4	4	2	3	5	4	6	8	6	6	4	2	5	5	7	7	4	4	3	4
OG0001102	4	4	8	5	3	8	8	3	3	4	2	10	5	1	3	3	5	0	6	5	2	3	4	5	5	6	1	2	3	4	4	3	4	3	3	8	1	3	3	3	1	3	16	4	4	3	4	4	1
OG0001103	3	3	4	5	3	5	9	2	5	2	4	3	6	2	4	5	1	1	4	3	2	4	6	1	2	4	2	3	3	3	3	1	3	3	1	11	9	3	4	3	2	8	7	2	4	5	8	4	2
OG0001104	3	3	4	5	4	3	6	9	1	3	5	4	3	2	3	3	3	4	7	2	0	6	3	2	3	2	3	2	2	2	3	5	3	2	6	5	6	4	4	5	6	6	8	3	6	7	5	3	2
OG0001105	3	4	2	7	3	3	8	3	2	8	4	3	3	1	4	3	2	1	4	4	2	16	14	2	3	7	4	3	2	8	3	4	9	3	3	8	9	2	4	5	3	3	4	2	7	4	5	6	2
OG0001106	3	4	2	16	2	2	4	2	8	3	3	3	4	2	4	2	2	7	4	2	4	12	14	2	3	4	5	2	2	4	4	2	4	4	5	6	10	2	4	2	6	2	3	2	6	3	5	5	7
OG0001107	0	1	7	2	0	0	80	0	0	2	0	0	42	0	2	0	0	0	2	0	0	8	9	2	0	9	0	0	0	3	2	0	3	0	0	63	2	0	0	0	3	1	0	1	0	4	0	0	0
OG0001108	6	7	3	2	3	3	9	3	3	9	5	1	4	2	2	3	3	4	4	3	6	3	3	3	3	5	0	2	2	3	5	4	2	1	6	9	15	5	7	8	4	4	6	6	9	6	6	6	3
OG0001109	4	5	3	4	2	3	12	2	2	6	3	6	3	3	4	3	3	4	4	3	3	4	8	3	4	4	3	2	2	4	4	5	2	3	7	8	0	2	1	5	3	6	7	3	3	6	5	5	4
OG0001110	1	3	4	3	2	5	11	3	3	5	4	4	5	3	4	6	4	3	6	4	2	5	3	4	4	3	1	3	3	3	3	3	3	1	1	8	5	4	5	5	1	7	6	3	9	4	7	8	3
OG0001111	5	3	5	3	3	0	6	2	6	6	2	3	3	7	7	10	3	2	3	2	1	4	11	3	2	7	1	3	3	3	3	4	2	1	3	7	4	3	4	3	2	4	2	13	5	3	2	5	1
OG0001112	4	5	6	18	4	8	9	3	4	3	2	5	5	9	2	2	3	2	3	2	2	4	4	2	3	5	2	4	4	6	1	3	3	3	2	6	4	3	2	1	2	4	10	1	11	4	4	3	2
OG0001113	3	3	3	8	3	4	5	5	4	9	2	5	4	3	4	4	3	4	4	2	4	6	5	3	2	3	2	2	3	3	3	3	9	6	6	7	13	2	4	3	5	3	4	3	7	4	7	7	2
OG0001114	5	6	4	9	2	4	7	2	6	8	2	5	5	5	3	4	5	2	5	3	4	5	3	4	2	4	1	5	2	4	4	4	6	3	2	5	5	3	2	3	3	4	8	3	8	3	8	6	4
OG0001115	8	4	5	2	4	3	8	7	3	3	6	3	2	5	2	2	5	4	2	3	2	2	2	3	2	3	5	2	2	3	2	4	2	4	2	3	21	7	6	5	3	8	2	9	6	3	2	3	5
OG0001116	0	0	0	0	3	0	0	8	5	0	6	0	4	0	0	1	0	0	0	3	0	0	0	0	0	0	0	1	90	0	0	13	0	0	0	0	22	6	1	0	0	0	0	0	0	0	0	0	0
OG0001117	4	4	4	5	4	4	8	3	4	5	3	5	5	3	5	3	4	5	5	3	5	5	2	4	2	3	2	3	3	4	6	4	6	6	4	9	4	3	3	3	4	3	4	2	6	3	9	8	3
OG0001118	6	5	3	6	2	3	5	3	5	5	5	3	4	3	6	4	4	1	4	4	4	1	3	4	4	5	1	3	3	6	5	3	5	5	2	10	4	2	4	4	3	4	1	3	4	3	7	8	4
OG0001119	3	3	4	10	4	4	10	5	3	6	8	3	5	2	5	6	2	2	3	3	3	3	5	2	2	5	0	1	4	5	3	3	3	0	4	10	6	4	4	2	3	3	3	2	9	4	7	6	2
OG0001120	5	6	3	8	5	3	6	4	0	10	3	3	4	3	8	3	2	0	4	4	4	3	7	2	3	5	4	3	2	4	7	2	8	1	2	9	7	4	4	5	3	0	6	4	7	6	5	6	2
OG0001121	5	3	5	7	4	4	11	4	8	10	7	3	4	3	4	4	3	6	4	3	4	4	2	3	4	5	3	3	2	3	3	2	2	5	3	10	13	4	4	1	3	4	4	5	4	5	5	5	2
OG0001122	6	5	3	6	4	4	8	4	4	6	4	3	3	3	4	3	3	3	5	3	5	8	7	3	3	4	1	2	3	4	4	2	4	4	3	8	4	3	3	2	4	3	16	4	6	4	7	7	4
OG0001123	4	3	4	5	4	3	9	2	4	6	3	5	5	5	4	5	2	6	4	3	2	2	4	2	2	3	0	1	3	3	4	2	3	2	2	10	9	2	5	4	2	5	8	5	6	5	10	7	1
OG0001124	4	3	5	3	1	5	11	3	3	8	1	4	4	5	4	3	4	4	3	1	3	5	6	5	4	4	0	5	4	5	4	3	5	2	3	8	2	2	3	2	0	4	9	2	7	4	6	7	1
OG0001125	3	3	4	5	5	3	8	5	3	6	5	3	4	3	2	4	2	4	4	3	2	6	4	2	3	3	2	3	3	4	3	4	3	2	4	9	7	4	4	2	2	5	8	4	6	4	6	7	5
OG0001126	2	5	2	3	1	8	4	3	0	18	0	2	5	5	5	5	6	1	4	3	1	4	5	6	5	6	0	3	2	6	5	2	4	1	1	14	11	0	1	0	0	3	6	2	10	5	5	5	1
OG0001127	3	3	3	4	4	2	11	4	5	6	4	5	3	4	4	5	3	5	4	4	4	5	3	3	3	3	2	3	4	3	3	3	4	7	4	10	6	3	3	4	5	3	7	4	3	5	6	5	1
OG0001128	2	4	6	9	5	2	11	7	2	7	4	2	4	2	4	5	2	5	6	4	6	8	4	2	2	4	3	3	2	3	3	2	3	2	2	8	11	8	6	5	2	2	4	4	2	4	6	6	4
OG0001129	5	6	5	4	5	4	8	7	1	4	4	3	4	2	2	4	2	5	13	4	3	3	3	2	2	9	1	2	2	3	3	2	3	1	3	10	12	6	4	4	4	3	8	3	4	5	7	9	1
OG0001130	3	4	3	3	5	3	10	2	5	7	5	2	4	2	4	4	4	2	6	4	3	3	4	4	5	4	1	3	1	4	3	3	3	2	4	10	5	3	3	4	3	4	7	6	5	3	6	7	5
OG0001131	3	2	2	5	4	3	7	3	3	13	4	2	4	3	4	6	4	1	15	3	4	7	5	4	6	1	2	2	2	6	2	1	5	1	2	9	2	5	5	3	5	6	6	2	4	4	5	4	3
OG0001132	3	1	5	5	2	6	11	3	2	3	3	9	8	5	3	3	4	2	3	2	0	3	3	3	3	2	0	4	1	2	1	2	3	3	1	13	6	4	7	5	2	4	9	1	7	5	5	6	3
OG0001133	4	3	7	5	4	2	7	2	4	8	3	2	3	21	3	2	5	5	2	3	2	3	4	4	2	3	2	1	4	3	3	5	3	4	3	6	4	2	2	2	3	6	8	2	5	2	5	4	1
OG0001134	8	8	4	4	3	2	10	3	2	8	2	3	4	4	4	4	1	2	5	4	4	5	5	1	3	4	3	3	2	5	5	3	5	6	6	6	5	3	3	5	5	3	8	2	6	4	4	5	2
OG0001135	3	3	2	9	3	3	2	4	7	9	3	3	4	3	7	4	3	2	5	4	5	4	7	3	6	3	1	2	2	2	4	3	4	3	3	11	6	3	3	4	1	3	4	3	5	4	8	8	1
OG0001136	2	4	4	3	3	3	12	4	2	8	5	3	4	3	5	5	3	4	4	6	1	3	3	3	2	3	0	3	3	3	3	3	4	2	3	8	10	3	3	5	5	4	6	4	4	5	6	8	0
OG0001137	6	6	3	5	0	3	10	2	4	7	5	4	5	3	5	4	3	3	10	5	3	9	7	2	3	5	0	3	2	6	3	3	6	5	1	7	7	0	5	4	0	2	3	1	7	5	6	6	2
OG0001138	4	6	5	5	5	3	8	6	5	6	7	2	5	3	4	5	2	6	2	4	2	3	2	2	5	3	1	3	3	4	3	1	3	5	1	7	4	4	6	4	3	3	12	5	3	6	8	7	4
OG0001139	0	1	9	1	1	0	1	0	0	9	1	4	6	8	4	3	13	0	3	0	0	4	4	19	5	3	0	12	5	3	4	5	10	0	0	5	4	0	0	0	0	1	8	0	1	0	1	1	0
OG0001140	0	0	0	0	0	0	0	0	0	0	0	0	0	0	0	0	0	0	0	0	0	0	0	0	0	0	0	0	0	0	0	0	0	0	0	0	0	0	0	0	0	301	0	0	0	0	0	0	0
OG0001141	2	4	2	6	3	5	11	3	4	4	3	3	5	3	5	2	2	4	5	3	2	8	4	2	1	5	1	3	4	4	3	3	6	3	5	13	3	4	3	3	5	0	4	3	5	4	6	6	1
OG0001142	5	4	3	7	2	2	5	2	11	6	3	3	2	3	3	2	2	5	2	2	5	13	2	2	1	8	4	2	3	3	6	4	7	7	3	4	13	3	3	2	3	4	2	3	7	2	3	3	1
OG0001143	4	5	7	5	0	2	6	3	7	2	2	0	3	4	1	2	3	7	3	4	7	5	7	3	3	5	0	3	3	4	3	0	8	8	4	6	10	6	8	7	5	0	7	2	4	5	6	4	2
OG0001144	5	3	3	6	2	5	4	4	2	12	4	0	8	3	6	3	4	2	5	3	3	4	5	4	5	4	0	2	3	5	5	2	4	2	1	12	7	3	6	4	0	2	8	2	6	5	7	8	0
OG0001145	2	2	3	3	7	3	11	6	3	3	8	5	7	1	4	6	2	2	3	2	1	1	3	2	1	3	1	0	3	2	3	2	1	2	1	11	4	5	6	3	2	9	1	5	3	7	4	4	4
OG0001146	3	4	6	5	5	2	6	3	9	9	4	1	2	2	2	2	2	16	2	2	2	4	3	2	2	1	7	2	2	5	1	2	3	4	6	6	14	3	2	12	7	1	8	4	3	3	3	4	7
OG0001147	3	4	4	4	4	2	6	3	6	7	4	5	5	5	6	4	3	2	4	3	3	5	3	3	3	5	2	3	3	4	4	3	4	4	3	11	7	2	3	4	2	6	5	2	4	4	6	7	2
OG0001148	0	0	0	0	0	0	0	0	0	0	0	0	0	0	0	0	0	0	0	0	0	0	0	0	0	0	0	0	0	0	0	0	0	0	0	0	0	0	0	0	0	300	0	0	0	0	0	0	0
OG0001149	2	2	3	6	11	3	8	4	2	4	4	2	4	2	2	4	2	6	5	2	1	8	4	2	2	4	2	2	2	4	3	2	4	3	3	8	12	5	2	5	5	2	2	4	4	5	4	4	4
OG0001150	2	2	3	2	3	3	8	5	3	7	6	2	4	3	2	6	4	9	2	4	2	6	3	4	3	2	2	1	2	2	2	2	3	3	7	7	15	5	6	7	2	3	4	6	5	6	9	10	3
OG0001151	0	0	81	0	0	0	2	0	0	1	0	1	0	0	3	0	1	0	0	0	0	0	2	1	3	3	0	31	33	1	2	0	5	0	0	3	0	0	0	0	0	8	16	0	15	1	0	0	0
OG0001152	4	8	2	2	3	6	8	4	4	7	3	4	3	4	4	2	2	2	4	2	2	5	5	1	3	3	0	3	3	5	3	9	4	4	4	9	8	3	3	3	5	3	10	6	4	4	4	6	2
OG0001153	4	4	2	2	3	5	9	3	2	7	6	1	4	2	1	9	3	3	3	4	4	2	7	3	3	6	1	2	2	4	5	2	5	4	3	10	11	7	2	7	2	3	4	3	10	4	4	4	2
OG0001154	2	3	7	7	2	5	4	5	5	5	4	2	4	3	4	4	3	3	5	2	1	3	5	3	3	6	5	5	3	5	5	2	3	1	2	6	5	4	4	2	1	5	5	9	11	4	5	7	3
OG0001155	6	2	12	2	6	0	4	2	0	3	6	5	8	5	2	0	8	0	1	5	6	4	2	5	2	5	1	13	3	3	4	4	3	2	3	8	7	3	3	1	5	3	4	1	6	1	1	2	1
OG0001156	4	5	7	5	2	5	12	5	5	11	3	2	5	3	4	3	2	1	4	3	4	6	4	3	3	4	0	2	3	4	4	1	4	4	3	10	8	4	4	4	5	0	5	3	9	4	5	5	2
OG0001157	5	6	3	4	2	2	8	5	5	3	4	2	5	2	4	6	2	3	5	4	3	5	7	2	4	5	0	1	2	5	3	3	5	6	2	7	10	4	4	6	3	2	5	6	7	5	7	7	2
OG0001158	5	4	6	7	3	2	4	5	4	4	3	3	3	4	3	3	3	5	3	3	3	6	4	4	4	3	5	2	2	2	3	2	3	6	4	6	8	5	6	5	3	4	9	4	9	4	9	7	3
OG0001159	5	5	1	2	3	2	10	4	5	2	6	8	8	1	2	3	3	4	2	3	2	4	2	1	2	4	3	1	2	5	4	9	2	5	5	7	8	6	8	2	5	7	3	3	3	2	6	5	2
OG0001160	2	5	3	6	3	5	9	3	8	7	5	4	4	4	4	4	2	6	6	3	5	4	3	2	2	5	4	2	2	7	3	3	2	2	2	9	11	4	5	6	2	4	3	5	4	4	7	8	4
OG0001161	3	2	7	4	1	4	6	4	3	6	0	8	5	4	3	3	4	1	3	4	3	5	3	4	6	3	0	2	3	4	4	3	4	4	1	12	6	5	4	2	1	7	5	4	9	7	4	3	0
OG0001162	2	2	3	3	3	4	9	3	2	14	4	6	4	3	1	4	6	2	4	3	2	4	4	5	4	3	1	3	2	3	3	2	4	4	4	12	8	3	3	2	4	4	5	3	7	5	7	8	3
OG0001163	0	2	3	1	0	4	2	1	2	11	2	5	6	5	6	4	6	0	4	1	1	2	3	7	5	2	0	3	3	5	5	5	5	4	0	12	6	3	3	0	0	5	9	0	9	6	8	6	0
OG0001164	0	0	5	5	0	0	3	0	0	1	0	14	2	6	5	5	2	0	3	1	0	2	0	2	3	2	0	4	5	0	0	6	3	0	0	9	0	0	0	0	0	5	2	0	29	5	1	2	0
OG0001165	3	3	3	7	4	3	8	5	5	3	6	4	3	5	5	2	3	4	5	4	5	2	5	3	2	3	1	1	2	3	3	2	5	5	4	7	11	4	4	7	3	3	7	3	4	3	5	5	5
OG0001166	3	3	3	3	2	3	6	3	5	6	3	4	4	4	4	4	3	2	3	2	2	5	5	3	3	4	0	3	4	3	3	2	4	3	3	8	10	3	6	3	3	5	14	3	7	4	7	8	3
OG0001167	4	4	5	9	4	3	10	3	4	7	5	3	7	3	4	4	3	4	4	4	2	5	4	3	3	4	1	2	4	3	4	3	5	2	4	8	5	3	3	3	4	2	2	3	6	4	8	5	0
OG0001168	3	2	2	6	2	3	8	3	8	1	3	4	4	4	3	4	4	3	4	2	3	3	6	3	3	5	3	2	3	5	2	3	5	4	3	6	8	3	6	4	3	3	11	6	3	4	4	3	3
OG0001169	5	6	3	3	7	3	12	3	5	4	3	4	4	2	4	2	2	7	3	5	7	2	4	2	3	3	3	2	1	5	5	2	12	7	2	7	10	3	3	5	5	3	2	2	6	3	5	7	5
OG0001170	3	3	2	3	1	3	5	3	4	12	3	3	3	1	5	3	4	3	7	4	2	3	4	5	4	3	5	2	4	3	3	4	3	1	6	7	0	2	4	5	3	6	6	3	15	3	5	5	2
OG0001171	3	1	2	3	3	3	11	2	5	1	2	1	6	3	3	0	2	3	2	3	3	4	3	4	27	4	2	3	0	2	2	1	4	3	2	6	20	5	10	5	4	17	1	1	1	3	9	8	3
OG0001172	5	4	8	2	1	4	9	2	2	2	3	6	2	1	3	2	6	1	1	5	3	4	2	5	9	4	1	4	4	1	2	4	4	3	2	5	3	1	1	4	7	14	9	4	6	2	2	2	2
OG0001173	5	5	7	3	2	4	3	1	3	5	1	1	6	8	6	5	2	2	7	3	3	3	3	3	9	7	3	3	4	7	4	8	6	0	2	10	1	1	1	1	8	12	8	2	3	4	3	4	0
OG0001174	5	7	6	6	2	3	7	1	2	10	3	3	4	2	4	4	2	3	4	3	4	10	3	2	1	5	4	3	2	5	4	1	4	3	7	11	1	2	2	7	3	1	5	2	5	4	9	7	2
OG0001175	3	2	2	8	2	3	8	5	5	5	6	4	5	3	3	3	3	3	4	4	3	4	5	3	2	3	1	2	4	4	3	2	9	4	3	8	11	4	4	3	4	4	7	4	8	3	4	2	4
OG0001176	3	2	1	10	0	1	0	1	5	0	0	30	3	2	1	0	1	0	4	0	1	3	8	1	1	1	1	6	20	2	2	33	3	2	1	0	0	0	0	0	1	3	6	0	2	4	5	6	0
OG0001177	3	2	2	4	3	3	6	4	2	4	3	3	3	2	2	4	3	6	2	2	2	2	4	3	1	3	2	2	2	5	2	4	3	3	0	6	24	2	3	5	5	44	3	2	4	3	3	3	2
OG0001178	4	1	4	1	11	0	10	4	8	2	13	1	5	4	1	0	0	10	1	5	3	2	0	3	0	0	1	2	2	4	1	4	4	7	6	4	18	12	5	8	8	4	1	16	3	4	0	1	4
OG0001179	2	2	7	11	1	3	6	2	6	6	7	2	3	2	2	3	2	4	7	2	5	4	2	3	2	2	2	2	2	2	2	2	5	8	9	7	10	3	5	4	6	5	5	3	6	3	4	3	3
OG0001180	6	4	4	5	3	3	8	2	3	8	2	4	3	3	4	2	3	3	5	2	2	7	4	2	3	4	7	3	2	4	5	2	12	6	6	5	13	2	2	2	8	4	3	2	6	3	5	5	4
OG0001181	3	1	2	3	5	3	9	3	3	6	4	4	5	4	3	4	3	3	4	3	1	4	8	3	3	3	1	4	3	3	3	3	5	1	2	8	10	3	4	8	1	6	7	4	5	3	7	8	3
OG0001182	4	2	3	3	3	5	6	3	5	5	3	4	4	3	4	3	2	3	4	2	6	4	4	2	4	3	1	4	2	3	4	3	5	6	3	6	10	3	2	2	2	4	5	5	8	3	7	5	2
OG0001183	3	3	6	2	1	6	9	5	5	10	2	2	6	2	0	4	5	3	2	3	4	3	2	4	4	3	1	4	4	2	2	3	4	4	4	7	9	2	6	2	4	2	6	2	7	4	6	7	2
OG0001184	5	4	2	4	2	3	5	2	5	13	4	2	4	2	2	4	5	3	1	4	8	4	4	4	4	2	4	3	3	3	3	3	1	4	4	8	6	4	5	6	5	5	4	5	2	3	5	5	5
OG0001185	5	3	3	3	2	4	6	3	5	6	5	3	4	3	4	4	3	3	5	3	2	5	3	3	3	4	3	4	2	4	4	4	5	5	4	8	8	2	2	3	4	4	8	3	5	3	6	6	4
OG0001186	3	5	3	9	1	2	6	2	6	6	4	2	1	3	2	2	2	6	6	3	3	5	3	3	2	5	5	2	2	6	6	2	4	6	5	4	32	5	6	2	7	2	4	3	6	2	5	5	6
OG0001187	0	0	5	2	0	6	12	0	1	8	0	1	7	5	5	6	5	1	1	1	0	1	3	5	7	0	0	3	6	0	0	6	2	0	1	13	12	5	0	0	0	8	7	5	6	8	8	8	0
OG0001188	3	3	4	4	2	5	2	4	4	8	1	2	5	3	3	5	4	1	3	3	1	5	5	5	4	5	1	4	4	4	4	3	5	3	1	10	6	3	4	2	3	2	3	4	7	5	7	5	2
OG0001189	3	3	3	6	3	5	6	3	5	7	5	2	6	3	4	4	1	2	5	2	2	6	7	2	3	5	1	2	2	5	2	3	6	3	4	9	10	4	5	5	4	6	5	3	7	2	8	7	1
OG0001190	7	3	2	7	2	2	5	2	8	8	2	3	2	1	3	2	2	4	4	2	9	2	5	4	2	4	6	2	2	11	3	2	6	15	7	4	16	2	3	3	5	5	4	2	4	2	5	7	3
OG0001191	3	4	4	3	1	4	6	3	6	4	4	4	3	3	3	3	3	3	5	1	5	6	7	3	1	4	1	1	3	4	3	3	4	7	2	5	8	3	3	6	5	5	14	2	8	5	6	5	2
OG0001192	5	3	2	3	2	3	6	3	4	8	5	2	4	2	2	4	3	3	4	6	7	4	4	3	6	5	0	2	2	4	5	2	4	6	4	8	8	5	3	7	3	2	6	4	5	4	7	7	1
OG0001193	2	3	2	7	3	3	4	3	1	7	3	1	3	3	1	3	4	1	8	3	4	7	6	5	4	6	4	2	3	4	2	3	2	2	2	8	25	6	7	1	3	7	5	3	1	2	4	3	4
OG0001194	3	3	8	3	1	3	6	4	2	4	1	5	4	4	4	2	6	2	4	5	2	6	7	6	4	6	2	2	5	3	5	3	6	1	3	7	6	4	3	4	4	6	3	4	5	3	4	4	0
OG0001195	0	0	6	0	0	0	0	0	0	6	0	0	0	0	0	0	0	0	0	0	0	0	0	0	278	0	0	0	0	0	0	1	0	0	0	0	0	0	0	0	0	0	0	0	0	0	1	0	0
OG0001196	3	4	2	3	4	2	8	6	6	13	6	2	4	3	2	4	2	6	4	4	3	4	2	5	5	3	1	2	2	3	4	3	3	4	3	8	9	4	5	5	6	3	4	5	6	4	6	6	4
OG0001197	4	7	5	3	3	4	6	3	3	4	4	3	3	3	3	3	3	5	3	3	5	5	3	2	1	3	1	2	4	4	4	3	3	2	3	6	17	3	4	2	5	5	9	4	5	6	4	4	3
OG0001198	0	0	0	0	0	0	0	0	0	0	0	0	0	0	294	0	0	0	0	0	0	0	0	0	0	0	0	0	0	0	0	0	0	0	0	0	0	0	0	0	0	0	0	0	0	0	0	0	0
OG0001199	2	1	5	3	0	7	13	3	5	7	2	3	5	3	3	3	6	0	4	2	0	4	4	5	4	2	0	1	10	3	2	6	3	2	0	9	6	2	4	3	0	11	10	4	10	6	3	4	0
OG0001200	2	3	7	5	2	2	9	2	3	14	3	4	6	4	3	3	4	3	3	3	2	3	4	4	3	3	0	4	4	3	3	2	5	3	2	10	4	2	3	4	1	4	8	2	5	4	5	4	0
OG0001201	3	2	6	4	3	3	8	2	4	9	4	6	5	4	4	5	4	1	4	0	2	4	4	4	5	4	1	2	3	5	4	3	4	6	0	10	5	4	4	2	4	4	8	4	6	5	5	3	0
OG0001202	2	2	3	6	3	4	4	1	7	6	1	3	4	3	5	4	3	3	5	2	3	2	5	2	5	3	2	2	2	4	2	2	5	6	2	8	7	2	2	2	4	6	6	4	8	4	8	9	2
OG0001203	5	9	3	7	1	1	17	2	6	0	2	0	6	4	0	3	2	3	4	2	5	4	6	2	1	4	0	1	2	5	7	0	7	2	1	10	2	4	5	2	4	3	5	5	5	3	7	4	2
OG0001204	8	6	13	1	4	1	6	6	7	3	2	2	3	1	1	5	2	10	2	2	4	2	1	2	1	4	6	1	1	2	1	1	1	5	7	4	21	6	8	7	5	5	6	7	3	1	4	4	7
OG0001205	4	4	2	3	4	2	4	3	3	8	3	2	7	18	1	3	14	1	2	2	2	2	5	5	2	4	2	3	2	3	3	5	4	2	3	8	5	4	3	2	2	3	4	2	4	6	3	4	3
OG0001206	7	6	2	9	6	4	8	4	5	8	5	1	4	2	4	4	2	3	4	2	1	3	5	2	3	5	0	2	2	3	3	2	5	6	5	6	14	3	5	6	3	4	3	5	6	2	4	5	1
OG0001207	7	3	4	3	3	3	6	4	7	5	6	3	3	3	3	3	3	7	3	4	5	3	3	2	3	3	1	3	2	3	3	3	3	5	4	4	3	5	3	8	2	7	7	3	7	3	4	5	0
OG0001208	3	4	3	3	3	5	14	3	5	6	3	2	3	2	3	2	3	5	3	2	3	4	5	3	3	4	2	4	3	2	3	2	3	3	4	6	8	2	3	3	4	6	4	3	6	5	6	3	4
OG0001209	0	0	0	0	0	0	285	0	0	0	3	0	2	0	0	0	0	0	0	0	0	0	0	0	0	0	0	0	0	0	0	0	0	0	0	0	0	0	0	0	0	0	0	0	0	0	0	0	0
OG0001210	0	0	0	0	0	0	0	0	0	0	0	0	0	0	0	0	0	0	0	0	0	0	0	0	0	0	0	0	0	0	0	0	0	0	0	0	0	0	0	0	0	292	0	0	0	0	0	0	0
OG0001211	3	4	6	4	3	4	4	4	2	7	4	4	4	2	4	4	5	2	6	3	0	2	6	5	3	3	2	3	3	3	3	3	3	4	2	8	8	6	4	3	2	3	8	6	6	3	7	3	3
OG0001212	1	8	1	8	1	5	3	3	5	1	5	6	2	1	4	2	2	4	1	3	1	7	6	2	1	6	0	5	2	2	4	1	2	10	1	4	14	7	2	3	3	2	6	5	6	3	3	2	0
OG0001213	2	7	6	4	0	4	10	2	2	13	7	4	8	5	3	5	3	4	3	1	1	0	3	3	3	2	0	3	3	1	2	3	2	2	4	13	4	0	7	3	3	4	7	0	8	6	8	7	2
OG0001214	2	5	3	3	2	1	10	0	6	3	4	1	4	6	3	4	3	0	3	2	1	4	4	4	2	3	0	2	1	4	4	4	3	1	3	4	0	2	3	4	1	19	7	1	6	4	2	2	1
OG0001215	3	3	13	4	1	6	6	3	5	5	1	4	1	2	3	2	4	4	3	1	8	2	3	6	5	3	2	2	3	2	3	7	3	4	3	2	0	3	3	3	5	5	6	1	12	3	5	6	1
OG0001216	3	3	6	2	1	3	8	3	3	5	2	3	6	5	2	2	4	2	3	1	2	3	3	4	4	5	2	4	4	3	3	6	4	4	3	8	4	2	2	1	3	5	5	5	5	4	3	4	3
OG0001217	4	2	3	4	6	3	4	4	4	6	5	2	3	2	2	2	2	12	2	6	2	9	7	2	3	4	0	2	2	3	3	2	3	3	6	8	15	3	6	5	3	3	2	4	4	2	7	7	4
OG0001218	0	0	0	0	0	0	0	0	0	0	0	0	0	0	0	0	0	0	0	0	0	0	0	0	0	0	0	0	0	0	0	0	0	0	0	0	0	0	0	0	0	291	0	0	0	0	0	0	0
OG0001219	4	4	5	6	3	4	0	4	2	15	3	5	4	3	4	4	6	4	4	2	1	4	4	5	6	3	1	1	4	5	4	3	4	1	3	8	8	2	4	3	3	4	4	2	11	4	4	4	0
OG0001220	2	4	5	6	2	3	10	2	2	10	1	2	6	3	4	4	3	2	8	2	3	5	6	3	5	3	2	3	3	3	3	4	4	3	2	10	3	3	2	5	4	4	5	2	7	4	5	5	2
OG0001221	4	5	4	4	4	1	6	3	3	3	4	1	5	2	3	5	4	4	5	2	3	6	5	4	2	4	2	2	3	5	4	3	4	4	2	9	6	4	3	4	2	5	4	1	9	4	8	8	1
OG0001222	4	4	4	4	5	3	8	4	9	8	5	6	3	2	4	3	3	6	3	3	4	5	3	3	2	2	2	2	1	3	4	2	6	7	7	8	5	4	4	4	7	2	4	2	5	3	4	4	5
OG0001223	4	4	2	3	5	4	6	3	7	6	5	2	4	2	2	4	2	3	4	5	3	4	4	2	3	4	1	2	3	3	3	2	4	8	7	8	8	4	7	5	4	7	5	5	2	4	6	7	4
OG0001224	4	4	2	4	4	5	6	4	6	5	4	2	3	1	6	3	3	4	4	3	0	3	4	3	4	6	1	2	2	4	4	2	3	5	3	6	5	4	4	3	3	2	3	3	4	4	11	11	10
OG0001225	3	3	2	3	2	1	2	4	3	2	2	4	3	4	2	4	3	2	5	3	2	3	3	2	3	5	2	1	4	3	5	9	3	3	3	4	5	6	2	2	4	5	7	6	8	4	2	4	4
OG0001226	4	4	3	6	3	2	8	5	7	7	3	3	3	2	3	4	2	7	2	3	5	4	2	2	3	3	0	1	2	2	3	2	6	4	3	7	9	4	4	7	3	9	4	6	6	3	6	6	3
OG0001227	0	0	6	2	6	1	11	2	5	5	3	0	5	6	5	5	2	1	5	1	0	2	4	3	2	3	0	8	5	3	4	4	4	2	3	8	3	4	3	1	3	18	8	8	9	3	4	2	2
OG0001228	0	0	0	0	0	0	0	0	0	0	0	0	0	0	0	279	0	0	0	0	0	1	0	0	1	0	0	0	0	0	0	0	5	0	0	0	0	0	0	0	0	0	0	0	0	1	1	0	0
OG0001229	4	4	3	5	3	0	0	3	4	0	3	1	10	3	5	5	0	3	6	5	6	4	7	0	2	4	1	1	8	7	2	4	4	3	1	9	7	10	7	6	1	2	3	2	0	5	8	5	4
OG0001230	10	6	2	2	2	4	8	6	4	3	6	1	3	2	4	4	2	9	4	4	3	6	7	2	2	5	0	2	2	4	4	2	2	1	4	6	11	7	5	6	2	4	4	6	4	4	6	7	3
OG0001231	1	2	7	5	3	5	11	2	1	0	2	0	6	2	2	1	0	1	4	4	3	2	8	0	1	5	4	3	1	6	6	0	5	5	4	9	3	5	6	3	4	20	0	1	0	0	5	0	4
OG0001232	4	4	5	4	2	2	12	6	6	4	6	5	3	2	3	3	4	5	2	4	5	6	2	4	3	2	2	3	2	2	2	5	5	5	1	5	19	4	7	3	2	6	3	4	5	3	6	4	2
OG0001233	4	2	2	3	5	2	6	5	12	5	8	4	4	2	2	3	2	6	2	6	6	2	2	2	3	2	1	2	2	1	2	2	4	4	3	8	9	6	8	10	3	6	5	5	5	4	5	4	2
OG0001234	2	2	3	5	6	3	4	4	8	7	4	5	3	2	2	3	2	9	2	4	4	2	1	2	3	2	2	1	2	3	2	2	2	3	9	6	10	6	5	2	7	3	5	4	6	2	7	8	2
OG0001235	4	4	3	4	1	5	10	4	5	6	3	3	4	3	4	3	3	6	5	2	3	5	5	3	3	5	1	3	2	4	5	2	6	3	2	6	8	3	4	2	1	3	8	3	4	3	7	6	2
OG0001236	2	2	4	3	3	3	7	3	4	6	5	3	5	3	4	5	4	3	4	3	2	4	3	3	2	2	2	1	2	3	2	3	4	4	3	10	7	3	4	4	4	3	6	5	8	4	6	9	2
OG0001237	3	3	5	8	3	1	6	2	6	4	6	3	4	2	6	4	3	2	2	4	2	4	6	3	3	3	2	2	3	3	3	3	4	3	2	9	7	5	3	5	3	8	5	4	7	3	3	3	5
OG0001238	6	4	3	5	4	2	9	5	3	6	5	2	5	2	3	4	3	5	5	4	7	4	4	1	4	3	0	1	1	3	3	2	3	7	3	8	8	6	8	5	3	4	10	7	5	3	3	3	1
OG0001239	2	3	3	5	3	3	6	6	5	8	3	3	4	3	2	5	3	4	3	3	4	2	2	3	3	2	3	3	3	2	2	3	3	2	3	6	13	5	8	6	2	7	5	4	5	3	5	7	4
OG0001240	2	3	5	6	4	2	15	2	5	5	4	2	4	2	3	5	3	2	10	3	1	8	2	2	3	2	1	2	2	1	2	2	6	4	3	6	20	6	5	2	4	1	8	0	3	4	4	7	4
OG0001241	2	4	4	4	1	7	5	1	2	15	2	4	5	3	6	3	6	0	2	2	2	1	6	6	5	3	0	3	4	2	1	7	4	1	0	7	5	0	1	1	0	6	6	1	16	3	6	5	0
OG0001242	2	3	2	4	4	4	6	3	2	4	2	5	4	7	3	4	2	2	4	4	1	6	3	3	3	4	2	3	1	4	3	2	3	4	7	5	5	3	5	4	6	5	6	4	7	4	5	7	3
OG0001243	2	6	4	1	0	8	3	3	3	17	5	0	4	4	7	3	5	0	4	4	0	1	7	5	5	3	1	3	3	4	5	4	5	1	0	9	10	2	4	1	0	7	8	2	12	3	3	3	0
OG0001244	0	0	4	2	0	5	13	4	0	4	1	5	8	5	9	3	5	1	8	2	0	3	5	4	3	6	0	4	5	5	5	6	4	1	1	12	6	1	1	2	1	0	4	3	7	5	7	4	0
OG0001245	3	2	2	5	4	5	9	4	2	10	4	5	3	3	3	3	2	5	3	2	3	3	4	2	2	2	1	2	2	2	2	2	2	3	3	8	3	2	6	3	3	2	6	3	10	3	7	7	6
OG0001246	2	4	3	3	4	3	5	1	1	4	4	2	4	4	3	3	3	3	13	1	5	5	2	2	2	2	3	3	0	4	3	4	4	4	4	6	25	2	5	0	5	5	7	4	4	3	6	7	4
OG0001247	2	3	4	5	1	3	7	3	2	4	3	6	5	2	5	2	2	2	5	7	2	6	4	2	2	5	5	1	5	5	7	3	7	0	2	12	1	3	1	3	2	3	3	2	9	5	7	6	3
OG0001248	3	6	4	3	3	3	12	4	3	4	5	3	3	1	3	3	2	2	5	3	5	3	4	2	4	3	1	4	3	3	3	1	2	3	3	10	6	5	5	3	2	4	11	2	6	5	5	4	2
OG0001249	3	5	5	3	4	2	8	6	8	9	7	2	4	2	3	5	3	5	5	4	1	1	4	3	3	3	1	2	2	3	3	2	4	2	1	8	6	5	7	6	3	2	11	4	3	5	5	6	2
OG0001250	3	3	3	3	3	3	11	2	1	6	4	4	5	3	2	5	3	5	3	4	4	4	4	3	2	3	0	3	3	3	3	3	4	3	3	8	11	4	5	6	1	4	8	5	4	5	6	4	1
OG0001251	5	4	3	14	2	3	8	2	3	3	6	4	4	4	4	3	3	4	4	3	2	4	3	3	4	4	2	2	2	4	4	2	5	6	2	7	13	2	4	3	5	3	7	2	4	4	5	8	1
OG0001252	2	6	2	4	2	2	4	2	3	7	5	2	3	2	2	3	2	4	10	2	3	9	3	2	3	3	2	3	3	3	2	2	4	3	3	4	28	5	10	2	4	5	6	4	3	2	4	3	4
OG0001253	3	3	4	7	4	4	8	3	2	4	3	3	4	3	4	4	4	2	3	4	1	2	4	3	4	4	1	2	2	4	4	2	4	3	4	8	9	3	3	4	4	5	4	2	6	4	9	6	3
OG0001254	5	5	5	2	2	3	8	5	1	3	6	2	3	1	1	3	3	8	3	2	2	3	3	6	3	3	0	3	2	3	4	12	3	5	3	4	6	1	1	6	4	2	3	4	2	5	9	5	1
OG0001255	5	4	2	2	7	5	7	3	1	7	6	3	4	2	4	2	3	8	3	5	1	3	3	3	3	4	3	2	2	3	3	2	7	4	4	7	11	3	5	5	4	2	5	3	4	4	6	9	1
OG0001256	4	3	2	8	7	3	6	3	9	5	4	3	3	3	1	3	3	5	4	5	4	3	3	3	3	2	3	2	2	2	3	1	4	5	7	6	7	5	7	8	6	3	5	4	5	3	5	4	1
OG0001257	4	3	5	3	2	3	9	3	3	6	4	6	3	4	2	3	1	3	6	2	2	5	6	2	2	7	1	3	4	2	6	7	2	3	1	5	7	3	5	4	3	3	6	3	5	3	3	3	2
OG0001258	5	5	3	7	2	4	2	2	3	7	2	5	6	3	5	4	4	0	7	3	2	7	4	5	3	5	3	2	1	6	4	6	4	3	3	5	2	2	2	3	1	3	5	3	6	5	9	8	2
OG0001259	0	0	1	0	0	1	0	0	0	1	0	0	40	0	1	0	0	0	0	0	0	0	0	0	1	0	0	1	0	0	0	18	0	0	0	10	2	1	1	1	0	0	0	0	0	0	9	2	2
OG0001260	0	0	0	0	0	0	0	0	0	0	0	0	0	0	0	0	0	0	0	0	0	0	0	0	0	0	0	0	0	0	0	0	0	0	0	0	0	0	0	0	0	285	0	0	0	0	0	0	0
OG0001261	7	10	7	3	2	3	9	4	3	6	4	2	3	5	4	3	2	3	4	3	2	3	1	2	4	7	1	5	3	3	4	2	3	3	3	7	8	3	3	3	2	5	4	3	4	3	5	6	3
OG0001262	3	4	2	5	2	2	4	2	4	6	5	2	2	3	2	3	3	3	10	2	3	10	3	3	2	9	3	2	2	3	3	2	5	0	0	5	24	5	10	3	2	2	2	2	7	3	6	5	5
OG0001263	4	5	3	3	2	10	6	3	4	5	2	3	4	2	1	4	2	4	5	4	5	4	7	3	3	3	2	4	4	4	3	4	8	4	4	3	3	2	1	1	4	5	3	4	8	4	4	7	2
OG0001264	2	2	4	5	4	3	6	1	4	7	1	6	4	2	3	3	4	2	8	4	1	5	4	4	4	5	3	3	2	3	3	3	4	4	4	7	5	0	4	3	4	1	5	1	7	4	5	7	2
OG0001265	4	3	3	8	7	2	2	2	7	10	4	3	4	3	2	3	2	8	2	3	3	4	2	2	3	4	3	2	3	2	2	1	2	4	6	7	13	5	4	2	3	3	5	4	1	3	4	5	2
OG0001266	3	3	2	3	4	9	8	4	3	6	4	6	4	1	2	4	4	3	4	4	4	4	4	4	2	4	2	2	2	5	4	2	4	3	5	8	5	4	4	4	4	4	3	5	8	4	5	5	2
OG0001267	3	4	5	4	4	2	6	4	7	9	4	2	4	2	2	3	4	7	3	6	5	4	5	3	2	5	2	2	2	3	5	2	4	4	4	8	4	4	4	5	7	2	3	3	4	3	6	6	0
OG0001268	2	5	5	5	0	3	8	5	7	6	6	5	3	4	1	3	3	3	3	4	6	5	4	4	4	4	0	3	2	3	3	2	3	3	3	6	7	3	3	3	2	6	12	4	4	4	4	5	0
OG0001269	2	4	3	2	0	2	9	6	10	5	9	1	5	2	4	4	3	3	5	6	3	5	3	3	2	3	0	1	1	4	3	2	4	3	2	8	13	5	4	6	4	4	2	3	3	4	5	6	2
OG0001270	5	3	3	7	4	3	6	3	8	5	7	4	4	2	3	3	1	6	2	4	2	5	6	1	2	3	0	2	2	2	2	2	3	4	2	10	8	3	6	5	2	2	3	4	8	5	3	5	1
OG0001271	4	3	3	7	2	4	10	4	6	7	3	2	5	1	3	4	2	5	3	1	2	5	4	2	2	4	0	2	6	4	6	6	8	3	2	6	3	5	4	1	1	3	5	4	6	3	7	6	5
OG0001272	2	2	5	3	2	7	10	4	4	3	2	3	8	8	2	2	1	1	4	1	2	6	4	1	2	2	0	1	4	4	4	4	2	2	0	9	10	2	2	2	1	2	11	1	13	3	2	2	0
OG0001273	1	2	0	1	1	1	19	2	1	0	2	0	2	1	18	8	1	2	3	2	0	6	1	1	2	2	0	1	1	4	1	1	1	1	1	3	8	1	0	1	1	3	1	7	2	4	9	4	1
OG0001274	3	4	1	6	3	5	8	3	4	9	5	3	3	2	5	3	4	2	7	3	1	7	4	3	3	5	2	2	0	4	6	2	6	5	5	7	1	3	3	5	4	2	5	2	6	3	8	6	3
OG0001275	3	4	3	4	1	3	4	3	2	10	2	4	4	3	3	3	3	4	4	3	7	5	4	3	3	3	1	2	3	3	4	4	7	4	2	7	3	2	2	3	2	3	7	3	5	4	14	11	1
OG0001276	3	3	4	2	5	5	6	4	4	4	2	3	3	2	3	3	3	2	8	5	2	7	2	1	2	2	3	2	2	3	3	1	3	4	2	8	18	5	3	2	5	2	5	4	5	4	9	10	4
OG0001277	0	4	4	2	1	7	8	2	4	7	2	0	4	2	3	2	2	0	3	3	0	1	5	4	3	2	0	3	6	3	4	10	4	3	0	6	12	5	3	2	3	8	5	4	6	5	4	2	2
OG0001278	0	0	0	0	0	0	0	0	0	0	0	0	0	0	0	0	0	0	1	0	0	0	0	0	0	0	0	0	0	0	0	0	0	0	0	0	0	0	0	0	0	282	0	0	0	0	0	0	0
OG0001279	3	3	3	6	3	3	8	1	4	6	4	4	4	3	2	3	4	5	3	3	3	7	5	4	3	2	1	3	2	4	3	2	4	2	3	8	5	3	6	4	4	2	11	3	6	4	5	7	4
OG0001280	3	3	5	4	3	2	4	1	6	4	2	10	1	0	4	3	1	1	5	2	3	7	4	1	1	3	2	3	1	4	3	3	2	5	1	11	3	2	2	2	3	3	4	3	6	2	2	2	3
OG0001281	2	2	2	7	3	3	11	2	5	4	2	2	2	3	2	2	2	4	14	5	5	13	6	3	2	2	2	2	2	4	3	1	5	3	6	6	12	6	4	6	2	4	4	2	4	2	5	5	5
OG0001282	3	3	2	4	2	3	5	3	5	6	4	3	3	3	5	3	3	3	5	3	3	4	5	3	4	3	2	3	2	3	3	5	3	7	6	5	8	4	3	5	4	3	8	4	5	4	7	9	1
OG0001283	6	3	2	6	4	1	6	3	8	6	6	1	5	2	3	3	2	1	4	6	7	3	4	2	2	4	2	2	2	4	4	1	2	10	3	7	6	5	5	8	3	3	4	3	4	4	4	4	3
OG0001284	3	3	2	8	3	3	8	5	6	5	5	3	4	2	3	3	1	5	3	7	6	3	3	1	2	3	0	2	2	3	3	2	3	2	2	9	14	6	5	5	3	4	6	3	7	2	6	6	6
OG0001285	3	5	2	5	2	3	1	2	7	5	2	2	3	3	3	2	2	4	10	2	4	5	2	2	3	3	3	3	1	4	4	2	10	10	7	5	9	2	2	6	7	2	8	2	4	3	4	5	2
OG0001286	3	4	2	5	3	5	5	2	5	5	5	4	4	1	3	4	5	6	3	2	5	3	2	3	4	3	0	1	2	5	5	5	3	5	5	5	4	3	2	4	2	6	6	3	5	3	6	7	4
OG0001287	5	4	3	1	2	5	6	3	1	1	1	19	2	11	3	2	2	1	6	1	0	2	4	2	1	5	1	3	9	4	6	6	1	0	0	3	3	1	1	3	0	7	1	3	8	1	3	4	1
OG0001288	1	3	0	2	3	4	17	1	3	1	4	3	12	0	3	0	0	6	3	2	1	5	2	1	7	2	5	3	0	2	2	0	3	4	2	4	5	2	1	2	3	6	0	2	0	2	22	1	4
OG0001289	5	4	4	6	2	5	6	4	3	4	4	5	4	2	3	4	3	3	3	4	2	2	3	3	2	4	3	3	2	5	6	3	3	2	1	7	8	4	4	7	1	7	6	6	5	5	4	4	2
OG0001290	2	3	7	5	3	5	5	1	2	10	2	4	5	4	2	3	2	6	2	2	1	7	2	2	5	3	2	6	3	3	2	4	3	2	5	5	4	1	1	2	4	5	6	1	8	3	5	5	1
OG0001291	3	3	3	7	2	4	5	2	6	6	2	3	2	2	1	2	2	5	16	2	4	13	5	2	2	3	2	1	1	1	5	2	4	4	7	5	6	6	4	1	6	2	4	5	6	4	5	7	3
OG0001292	5	3	1	7	3	2	6	4	2	11	3	3	7	1	5	3	4	1	4	4	3	3	6	4	4	4	3	3	2	4	5	2	5	4	3	9	1	5	5	3	2	3	6	4	3	4	5	7	3
OG0001293	4	3	3	4	2	3	4	1	0	11	4	3	5	3	5	4	4	1	4	2	1	5	5	5	4	3	0	3	3	5	2	3	4	0	4	10	8	4	2	4	6	1	1	4	5	4	7	7	2
OG0001294	2	2	6	4	1	5	11	1	1	4	2	4	6	12	4	1	3	1	3	2	4	11	4	4	3	3	1	3	3	2	4	3	2	4	3	6	5	2	3	3	3	7	5	3	7	2	9	9	3
OG0001295	2	2	3	5	3	3	7	2	11	5	4	3	3	2	2	2	4	5	4	3	3	6	2	3	3	3	3	2	2	2	2	2	6	7	5	7	13	3	3	3	3	2	6	3	5	4	6	8	6
OG0001296	3	1	16	3	3	3	8	1	1	2	3	13	5	4	7	4	2	1	1	2	2	1	1	1	3	3	1	1	1	3	3	6	3	2	0	9	6	3	3	1	3	5	4	3	6	7	23	6	1
OG0001297	5	4	1	5	4	4	8	2	5	5	4	3	4	2	2	3	3	4	3	5	4	4	2	3	3	5	2	0	2	2	3	2	3	6	6	8	8	4	4	6	6	4	6	6	8	3	6	5	4
OG0001298	4	4	2	3	2	4	7	5	4	8	6	2	3	1	2	2	2	3	3	4	5	6	4	2	3	3	1	1	2	3	4	2	3	7	4	6	10	4	5	4	0	3	7	4	7	3	7	7	7
OG0001299	0	0	0	0	0	0	0	0	0	0	0	0	0	0	0	281	0	0	0	0	0	0	0	0	0	0	0	0	0	0	0	0	0	0	0	0	0	0	0	0	0	0	0	0	0	0	0	0	0
OG0001300	4	2	8	1	1	4	0	1	8	1	1	3	5	10	1	1	1	1	1	0	2	7	1	2	1	2	0	7	6	3	2	4	2	7	3	3	4	1	2	0	2	41	9	2	2	3	2	1	1
OG0001301	6	5	4	4	2	1	2	2	2	2	3	6	7	4	9	4	1	2	5	2	3	5	8	1	1	3	2	2	1	4	4	1	4	2	3	10	4	5	7	5	2	2	3	3	4	5	3	3	3
OG0001302	5	7	3	7	8	2	4	2	9	5	5	3	4	2	1	3	2	3	2	6	7	4	5	1	2	2	2	2	2	4	2	4	2	6	6	7	8	4	4	5	4	2	4	3	5	4	4	4	3
OG0001303	7	6	3	5	2	1	8	3	3	2	3	1	4	1	2	5	2	0	3	1	2	6	4	2	1	10	0	3	2	11	10	5	5	6	2	7	5	3	2	2	5	3	3	2	2	8	5	2	2
OG0001304	6	4	2	18	3	3	5	4	4	9	2	3	3	3	3	2	3	3	3	4	4	14	3	3	3	2	1	1	1	1	2	2	5	4	5	6	5	4	4	7	5	4	4	3	4	3	3	4	3
OG0001305	10	5	7	5	1	2	8	8	3	1	9	2	3	3	3	3	3	4	3	2	3	3	6	3	2	5	1	3	3	4	5	4	2	4	2	8	9	4	4	7	2	5	3	2	3	3	4	4	0
OG0001306	2	5	3	3	4	1	9	3	2	11	5	2	5	3	2	3	3	1	2	2	2	3	1	3	4	1	1	3	4	3	2	4	3	3	4	8	5	6	3	5	4	4	6	4	2	3	10	7	6
OG0001307	6	3	3	5	2	4	8	1	1	12	6	4	10	2	4	4	3	3	2	3	2	2	4	3	2	3	0	3	3	4	3	3	5	2	3	8	6	3	3	3	1	4	7	1	9	5	8	7	1
OG0001308	3	3	3	4	3	2	9	4	6	3	3	0	3	3	2	2	2	9	3	3	3	6	4	2	3	5	1	3	2	4	3	3	6	3	4	6	10	5	4	5	4	4	8	3	5	3	6	5	3
OG0001309	3	3	3	3	5	3	7	4	7	9	2	1	2	3	2	3	1	11	3	2	2	3	2	1	1	3	2	1	2	1	2	2	4	10	8	4	7	6	7	9	5	2	7	4	2	4	7	9	4
OG0001310	0	0	0	10	0	0	2	0	0	0	3	0	35	0	0	3	0	0	1	0	0	55	25	0	0	0	0	0	0	0	0	0	59	0	0	2	5	1	0	2	0	0	1	1	0	1	0	0	0
OG0001311	1	4	3	5	1	4	4	2	3	11	3	2	5	3	6	4	4	2	4	5	2	3	3	4	4	5	0	4	3	5	5	2	5	3	1	12	6	2	4	2	2	4	5	1	3	4	8	7	0
OG0001312	5	6	3	9	2	7	6	2	0	10	3	2	3	3	4	3	4	2	3	2	1	3	4	4	3	3	2	3	3	4	4	5	3	3	2	6	3	2	3	5	1	5	7	3	8	3	4	5	1
OG0001313	6	6	2	3	0	7	23	6	8	1	4	0	5	2	3	3	2	1	3	3	3	10	6	2	2	4	0	2	1	4	4	2	3	7	0	7	8	7	6	4	4	4	2	2	4	4	4	3	2
OG0001314	3	3	3	7	2	3	6	3	1	4	4	4	5	2	4	3	3	5	4	3	2	4	6	3	1	3	1	2	3	3	2	3	4	3	4	10	13	3	3	2	5	4	7	3	5	3	5	6	2
OG0001315	2	2	4	3	1	1	12	3	3	6	6	6	4	3	4	5	1	0	2	1	3	2	2	1	4	3	0	3	5	2	2	5	2	2	3	10	9	2	2	2	2	24	7	6	4	4	3	3	1
OG0001316	6	4	3	5	3	1	4	5	3	4	8	2	4	2	2	4	1	5	2	4	5	4	3	1	2	3	1	2	2	2	3	4	3	6	3	8	9	6	4	5	4	4	10	5	7	5	5	5	4
OG0001317	6	6	3	3	1	3	6	1	5	6	3	3	2	2	4	3	3	6	6	2	4	7	4	2	3	6	1	2	2	2	4	2	2	7	3	4	3	1	1	3	4	9	10	2	4	2	6	6	4
OG0001318	8	3	5	5	2	3	4	1	7	3	5	3	2	3	4	2	3	5	3	3	4	5	2	3	2	2	0	3	3	3	4	3	2	1	4	5	11	5	4	5	3	6	4	4	4	2	3	3	3
OG0001319	3	3	6	7	2	8	4	2	9	6	4	3	4	4	2	3	2	4	5	2	3	5	2	2	4	3	2	2	2	3	2	3	7	4	3	6	7	6	4	4	3	3	5	5	8	3	4	7	1
OG0001320	4	5	1	3	4	5	9	5	6	3	4	5	5	3	2	2	2	2	3	5	3	3	3	3	2	4	1	2	5	3	3	5	3	3	2	9	10	3	2	5	3	6	4	5	2	4	3	3	3
OG0001321	4	4	7	2	3	3	5	5	2	5	8	4	2	2	3	2	3	7	3	4	5	3	4	3	2	3	0	5	2	2	2	2	2	11	5	6	12	4	3	6	2	10	5	3	5	2	3	5	4
OG0001322	4	6	2	7	4	2	6	2	6	4	6	2	4	2	2	4	3	4	3	4	2	5	2	2	2	2	2	2	2	3	3	2	8	2	1	10	7	6	5	4	2	21	4	4	3	3	5	4	4
OG0001323	4	8	1	6	3	2	12	5	7	2	5	1	3	2	3	2	1	4	3	6	2	4	2	1	2	5	2	2	2	4	5	2	6	8	6	6	9	7	4	6	4	3	6	4	5	6	3	4	0
OG0001324	1	1	6	3	2	5	2	1	2	13	4	0	4	4	4	1	5	1	5	2	1	5	6	5	5	5	0	4	3	6	5	3	6	2	3	8	0	1	1	1	1	3	3	1	5	4	9	10	4
OG0001325	3	2	2	3	2	2	6	4	8	2	8	2	4	2	3	8	2	5	2	2	1	4	2	2	6	4	2	3	6	2	2	2	3	2	2	7	14	5	2	7	4	5	6	5	10	5	6	7	2
OG0001326	4	5	2	2	4	4	6	5	6	7	5	4	4	2	4	4	3	3	3	3	4	3	4	3	2	6	1	2	2	4	4	2	3	4	3	8	6	4	4	4	4	3	2	3	6	2	7	7	2
OG0001327	2	2	3	7	3	5	10	3	5	7	3	3	4	3	3	3	3	2	2	2	2	8	3	3	3	2	1	3	2	3	3	2	5	4	2	6	3	3	4	5	3	7	9	2	6	4	7	6	5
OG0001328	3	3	4	3	1	2	8	2	2	5	3	4	3	3	3	3	3	1	4	2	3	6	2	5	8	3	2	3	3	4	2	3	3	2	4	12	14	4	1	1	2	4	8	3	6	3	7	7	2
OG0001329	5	6	3	13	3	4	8	4	3	9	3	4	3	2	1	2	2	2	3	2	5	4	5	2	3	4	3	2	3	4	5	3	4	1	1	6	9	2	2	1	4	4	10	2	6	2	7	8	2
OG0001330	1	2	3	2	1	2	22	2	1	0	1	6	14	3	4	0	0	1	2	1	1	2	3	2	21	1	1	3	0	2	2	0	1	1	2	6	3	1	1	1	1	17	0	1	0	2	10	4	2
OG0001331	5	5	2	7	3	2	6	3	5	4	4	1	3	3	3	3	3	4	4	5	4	4	4	4	2	5	3	2	3	4	4	2	4	4	3	8	5	4	4	3	2	5	6	2	6	3	4	5	4
OG0001332	5	5	5	5	2	3	5	3	6	7	5	1	3	2	3	2	1	4	3	4	7	6	5	1	1	4	0	2	2	4	4	1	2	6	6	6	4	5	4	4	4	2	8	2	6	3	5	4	6
OG0001333	5	2	3	2	2	1	5	4	6	3	5	5	4	1	2	2	3	3	3	2	3	4	3	3	0	4	0	3	2	3	7	1	4	2	2	7	6	5	2	3	6	11	4	6	8	2	7	3	5
OG0001334	4	0	2	2	3	2	7	2	8	7	7	2	3	8	1	3	2	5	1	5	6	2	2	2	3	2	0	2	2	2	2	2	2	7	5	6	17	7	7	5	5	5	7	5	3	3	5	6	6
OG0001335	4	5	2	4	2	3	6	4	1	6	4	3	4	1	3	4	3	4	5	3	3	5	8	3	3	4	2	1	2	4	4	4	3	1	3	7	26	5	5	3	2	3	2	3	8	3	3	3	4
OG0001336	1	2	4	3	2	4	4	1	1	12	3	8	8	1	2	4	5	1	2	3	2	2	3	4	3	1	1	0	3	3	3	1	3	3	3	30	4	1	2	2	1	0	8	2	6	5	6	6	1
OG0001337	3	3	3	8	3	4	4	2	6	6	2	3	3	3	3	4	2	6	3	2	3	4	3	3	4	4	1	3	3	4	3	4	4	5	7	5	7	2	2	3	6	8	7	2	6	4	3	2	4
OG0001338	3	3	4	6	2	3	6	1	5	5	4	3	4	3	4	3	3	3	4	3	2	7	4	3	2	4	1	3	3	4	4	1	4	3	5	8	9	4	4	3	3	3	6	3	4	3	5	6	2
OG0001339	1	1	2	1	2	2	4	1	0	5	1	9	3	2	7	8	9	0	5	1	0	1	3	12	7	0	1	1	8	1	0	7	2	0	2	9	2	2	1	1	0	0	0	1	5	4	4	3	0
OG0001340	6	3	3	3	4	3	11	3	5	6	4	3	3	2	3	3	4	2	5	2	4	4	6	3	1	5	1	2	2	3	3	2	4	3	4	7	9	6	7	3	6	10	8	4	6	3	5	5	3
OG0001341	2	4	3	3	0	4	5	2	3	6	2	4	5	3	2	5	3	3	6	2	3	5	8	3	1	3	0	3	3	4	3	3	8	3	0	10	5	2	2	2	1	5	3	2	2	4	8	8	0
OG0001342	3	2	2	5	4	2	9	3	5	5	6	3	4	2	2	3	3	5	2	5	3	4	4	3	3	2	2	2	2	2	2	2	4	7	4	12	5	3	4	3	3	2	7	3	6	3	4	3	4
OG0001343	1	4	1	4	0	2	11	4	4	2	4	1	12	2	4	3	3	0	4	2	1	4	6	4	2	4	0	2	1	4	5	0	6	3	0	17	11	4	5	1	1	7	2	3	4	5	6	5	0
OG0001344	3	3	3	6	2	6	0	3	4	12	3	6	3	2	4	3	3	2	4	4	3	5	6	3	3	6	2	2	2	2	2	2	4	5	3	8	3	4	4	4	4	2	6	2	6	3	7	9	7
OG0001345	9	7	2	10	3	1	3	7	12	2	8	1	2	1	1	3	1	8	1	5	4	1	1	1	1	1	0	1	1	2	2	0	1	13	2	4	15	12	10	7	4	3	3	9	2	2	3	3	1
OG0001346	3	4	3	5	4	3	2	4	2	7	4	2	2	2	4	4	2	4	13	2	3	7	4	2	2	3	2	3	3	4	3	1	5	2	5	6	25	6	5	2	5	0	0	3	7	3	6	7	2
OG0001347	3	3	2	6	3	2	7	2	2	3	7	2	5	2	3	2	2	4	3	5	3	3	3	2	1	3	1	2	1	3	3	1	5	10	4	9	16	6	9	6	4	4	6	2	4	3	4	4	5
OG0001348	1	1	4	1	1	8	6	5	2	2	1	5	8	1	5	3	2	2	2	1	2	2	1	5	2	1	0	4	7	1	2	11	4	1	1	6	1	2	2	5	2	5	2	1	8	6	5	3	2
OG0001349	3	4	3	5	2	3	4	3	6	7	2	2	2	3	2	3	3	4	10	2	3	6	6	2	4	4	3	2	2	0	3	3	4	6	5	4	19	3	5	3	6	2	0	3	6	3	5	5	3
OG0001350	6	7	4	4	1	3	11	2	0	5	2	2	4	5	4	3	4	6	5	1	0	2	6	4	5	3	0	2	3	5	3	2	3	2	6	8	4	4	2	4	0	5	6	4	8	3	3	1	2
OG0001351	1	0	7	5	0	12	2	0	0	6	0	8	8	4	4	2	6	0	9	0	1	6	5	7	2	6	0	5	4	6	5	1	4	0	0	8	0	0	0	0	0	0	1	0	6	3	10	8	0
OG0001352	3	4	4	3	3	4	4	4	3	8	6	3	3	2	3	3	3	4	4	3	3	2	4	3	3	3	3	2	2	3	3	2	2	4	4	6	3	4	3	3	4	3	6	5	7	3	9	9	7
OG0001353	5	6	0	4	5	2	12	6	8	2	7	2	5	1	2	4	2	6	5	2	2	2	4	1	1	7	0	1	1	5	6	1	2	9	6	7	9	9	5	7	2	2	1	3	3	3	4	6	1
OG0001354	3	2	4	3	0	3	5	4	2	9	3	2	5	4	5	6	3	0	3	2	2	3	4	3	3	3	0	3	3	3	3	2	4	3	0	9	11	3	3	3	0	4	5	2	7	5	5	5	2
OG0001355	3	3	4	4	1	5	9	2	2	7	5	3	4	1	3	5	3	2	4	2	2	3	3	4	4	5	0	2	4	5	5	3	3	2	0	9	4	2	5	3	2	3	3	3	9	4	7	8	0
OG0001356	6	5	4	4	1	4	10	2	5	6	2	3	3	2	3	2	3	3	4	3	3	3	6	3	4	5	3	2	3	7	6	2	6	4	4	6	4	3	3	2	5	4	3	2	6	3	5	5	2
OG0001357	3	3	2	4	2	2	3	3	2	6	3	1	5	2	6	12	2	4	4	3	3	3	4	2	2	3	1	2	4	3	2	2	3	4	7	7	4	4	4	3	4	6	5	2	5	9	3	6	1
OG0001358	2	1	4	3	3	2	5	7	0	11	5	2	3	4	3	4	3	1	2	3	5	4	4	3	3	2	3	2	2	2	2	5	4	5	3	6	5	3	3	4	4	5	12	4	2	3	7	8	6
OG0001359	4	6	2	4	3	2	6	2	4	5	4	5	3	3	4	2	2	4	3	3	8	3	5	2	3	6	0	2	2	5	7	1	7	6	3	8	11	2	3	3	4	3	3	3	6	2	8	5	3
OG0001360	4	3	2	4	5	2	4	2	7	7	2	2	2	1	2	1	3	11	1	2	8	3	1	2	1	3	3	2	2	2	2	3	2	7	7	6	13	3	3	7	6	3	6	5	2	2	4	3	2
OG0001361	3	4	2	2	3	4	12	3	5	4	3	2	1	2	4	3	1	1	3	4	2	3	4	1	1	4	0	1	1	3	3	18	2	1	2	6	9	3	2	2	2	3	4	3	12	3	7	5	1
OG0001362	3	5	4	5	1	3	10	2	3	4	6	2	4	3	3	3	3	4	5	2	3	6	4	3	2	5	3	2	2	7	2	2	4	2	2	4	19	4	6	2	2	3	10	2	4	2	6	4	5
OG0001363	1	3	13	5	0	2	6	1	2	0	1	0	2	4	2	0	4	0	2	0	5	4	2	3	1	4	1	4	0	6	5	4	2	2	0	5	13	2	7	2	1	16	2	0	1	2	3	1	0
OG0001364	3	3	2	6	3	3	4	2	2	5	3	4	4	3	2	3	2	2	3	3	3	6	3	2	3	3	3	2	3	3	2	4	3	4	4	8	10	3	3	6	3	3	6	3	5	3	5	5	4
OG0001365	3	4	3	6	3	3	9	3	6	4	4	3	3	2	3	3	2	6	7	3	3	5	3	2	3	4	3	2	2	3	3	1	2	4	3	6	20	5	5	2	3	1	7	2	4	3	5	5	8
OG0001366	5	5	6	1	1	3	14	0	3	5	1	4	10	5	3	0	5	1	2	2	2	2	3	2	2	5	0	3	3	3	4	3	3	1	3	13	2	1	5	3	0	6	8	1	2	4	2	2	1
OG0001367	5	4	2	2	4	4	6	3	3	8	5	3	3	2	4	4	3	7	3	3	1	5	4	3	2	6	1	1	0	4	4	2	3	4	7	9	11	3	4	2	4	3	3	3	4	4	6	5	0
OG0001368	5	4	2	6	3	4	6	4	2	5	5	4	4	2	4	3	1	6	4	5	4	8	3	2	3	4	1	3	1	3	4	2	7	4	4	7	7	3	4	4	5	5	4	3	2	3	4	5	0
OG0001369	2	1	2	4	3	4	6	5	6	4	7	1	5	3	1	4	2	6	3	2	5	2	3	2	3	3	0	1	2	1	2	4	3	2	4	5	8	5	5	1	3	35	4	2	4	4	7	5	4
OG0001370	3	3	2	5	3	4	9	5	2	6	3	3	4	2	4	4	1	6	4	3	3	11	4	1	2	3	1	2	2	7	4	2	5	6	5	8	4	2	4	3	2	3	6	6	4	6	4	5	3
OG0001371	4	4	3	4	6	4	6	3	4	4	4	2	5	1	4	2	1	4	6	3	2	3	6	0	1	5	2	3	2	4	4	1	4	2	5	8	9	4	5	4	4	4	3	3	4	5	6	6	2
OG0001372	1	1	2	3	5	2	6	4	8	3	4	4	4	2	2	3	2	5	2	4	4	3	2	2	2	2	2	2	2	2	1	3	4	2	4	6	13	2	5	7	2	17	7	2	7	4	3	4	5
OG0001373	3	3	2	7	2	2	4	2	4	5	6	4	2	3	3	3	2	0	13	2	1	10	11	2	4	4	4	1	2	3	3	2	5	6	1	4	16	3	3	1	4	5	5	1	4	2	4	5	1
OG0001374	5	5	2	4	4	2	10	6	3	5	4	2	3	2	4	4	3	4	4	5	6	7	4	3	1	5	4	2	2	4	4	2	6	4	4	7	4	5	2	3	3	3	5	2	4	1	6	4	1
OG0001375	2	3	2	5	2	2	4	4	3	4	3	3	3	1	3	3	3	2	8	2	3	7	7	3	5	4	1	2	2	3	3	1	3	3	3	4	19	7	5	2	3	11	3	4	4	1	3	5	5
OG0001376	3	3	2	4	3	3	10	3	2	3	3	3	4	3	3	4	3	3	5	2	2	2	3	3	4	5	3	3	1	3	4	2	3	2	3	8	4	3	3	3	3	11	2	4	6	4	12	7	1
OG0001377	0	0	0	0	0	0	0	0	0	0	0	0	0	0	0	0	0	0	0	0	0	0	0	0	0	0	0	0	0	0	0	0	0	0	0	0	0	0	0	0	0	273	0	0	0	0	0	0	0
OG0001378	3	5	4	6	5	1	6	2	6	4	4	2	3	5	2	2	3	2	7	6	5	4	7	3	4	2	2	2	3	5	2	3	3	5	7	7	9	4	1	2	5	5	8	5	7	3	4	4	3
OG0001379	1	2	2	3	0	2	3	2	1	12	2	0	11	1	3	3	2	1	5	2	1	0	6	3	3	6	0	2	3	3	4	4	3	3	1	25	4	0	1	1	1	0	1	1	14	3	4	4	0
OG0001380	4	3	2	5	4	2	7	4	7	4	2	6	2	3	2	3	2	2	5	2	5	8	7	2	3	4	1	2	2	3	2	1	4	6	2	7	5	4	3	5	1	5	5	4	9	3	6	5	9
OG0001381	4	4	2	4	2	4	8	3	3	4	3	3	3	2	2	4	3	3	3	3	1	5	4	3	2	3	1	2	2	3	3	2	6	3	2	27	4	3	2	2	4	6	5	3	1	6	6	4	1
OG0001382	3	2	3	1	2	4	5	2	6	1	3	9	4	4	2	2	3	2	2	1	1	3	1	5	2	3	0	4	7	11	2	10	4	3	2	5	6	2	1	2	3	8	7	0	4	4	2	1	2
OG0001383	2	2	4	9	3	4	2	3	4	7	3	6	4	2	3	3	2	6	4	5	3	4	3	2	3	2	3	2	3	5	2	2	6	3	3	7	12	4	3	3	3	3	1	4	5	3	3	3	2
OG0001384	0	0	3	0	1	0	13	20	0	0	1	0	13	0	0	19	0	2	0	1	0	0	0	0	0	0	0	0	0	0	0	0	0	0	0	4	3	7	7	0	0	0	0	3	1	9	1	0	0
OG0001385	7	5	3	5	3	3	2	1	0	6	7	3	4	2	4	3	2	4	5	5	0	5	3	2	1	4	1	3	2	3	4	3	9	2	6	8	9	3	5	5	6	4	2	3	4	5	5	5	0
OG0001386	2	2	3	3	2	3	6	2	4	14	2	1	3	3	3	2	3	3	3	2	2	3	2	3	7	5	1	3	2	3	4	3	5	4	6	6	6	2	2	3	4	2	7	3	8	3	8	8	1
OG0001387	2	2	3	7	3	2	4	2	4	6	3	3	2	3	3	3	3	3	9	2	4	7	7	3	3	3	2	3	3	2	2	2	3	7	7	6	10	2	3	3	4	4	5	2	5	3	3	4	3
OG0001388	4	3	2	6	1	5	12	3	6	8	5	1	4	1	3	4	3	1	3	2	2	4	4	3	4	4	0	2	1	3	4	1	5	3	1	8	9	5	5	5	4	3	4	1	6	5	10	9	0
OG0001389	4	3	4	3	3	2	6	5	11	4	5	3	3	2	2	3	3	4	2	2	3	6	2	3	2	2	3	3	2	2	2	2	2	2	2	6	16	6	4	3	2	3	6	4	5	3	5	6	3
OG0001390	4	3	1	3	3	3	4	3	6	4	5	2	2	1	1	3	1	7	3	4	5	3	6	1	1	6	2	1	2	3	4	2	2	7	3	6	15	7	6	5	4	3	4	4	4	3	6	4	6
OG0001391	3	5	12	2	1	2	5	1	2	1	4	6	3	6	3	3	2	1	1	1	4	1	2	3	3	3	0	5	9	6	2	8	0	0	0	6	6	2	3	1	0	10	10	0	16	3	1	1	2
OG0001392	3	3	3	5	4	5	3	2	4	9	3	8	4	2	3	3	3	4	3	4	4	2	3	4	3	3	1	3	2	3	3	2	3	2	2	9	7	4	2	4	1	3	8	4	9	4	5	7	2
OG0001393	3	2	3	5	7	2	8	10	3	5	7	4	5	2	2	3	2	6	2	4	4	3	4	2	2	2	0	2	1	2	2	2	3	3	3	8	12	5	4	6	3	5	4	7	5	2	3	3	1
OG0001394	3	6	2	5	3	2	7	2	4	4	4	1	5	3	2	2	2	2	5	3	3	10	3	2	3	3	3	2	2	3	3	3	4	5	3	9	9	3	6	2	7	4	12	2	2	3	2	5	2
OG0001395	1	2	2	1	1	0	2	6	1	3	4	5	7	1	4	1	3	3	2	2	0	0	2	3	1	4	0	8	1	1	2	1	2	1	2	6	7	2	3	2	0	29	1	1	0	11	6	6	1
OG0001396	4	4	2	8	5	3	6	4	3	6	3	4	3	4	4	3	2	7	5	5	1	4	3	2	3	7	0	2	2	4	4	2	5	2	6	11	5	4	5	3	5	3	5	3	4	3	3	3	2
OG0001397	5	5	3	5	1	3	7	2	6	5	6	3	4	2	3	6	2	2	2	3	1	2	2	3	2	3	0	2	2	3	5	2	7	3	2	10	10	5	3	2	1	5	9	1	7	3	5	5	1
OG0001398	4	2	5	2	5	2	6	2	13	2	2	2	4	2	1	2	1	8	2	2	5	3	2	1	1	4	2	2	1	4	2	4	2	8	7	6	5	3	2	3	7	4	5	3	4	2	6	6	2
OG0001399	4	4	3	5	6	2	11	3	5	9	5	3	4	2	2	3	3	8	3	4	1	2	3	3	2	3	0	2	2	3	3	2	3	1	4	9	8	8	4	5	3	4	5	4	6	4	6	6	3
OG0001400	2	3	2	12	1	3	8	5	11	5	3	3	3	2	6	4	2	1	3	4	4	5	2	2	1	4	0	2	2	3	2	1	5	7	2	4	7	4	4	2	3	6	3	7	8	3	4	5	4
OG0001401	0	0	0	0	0	0	0	0	0	0	0	0	0	0	0	0	0	0	0	0	0	0	0	0	0	0	0	0	0	0	0	0	0	0	0	0	0	0	0	0	0	270	0	0	0	0	0	0	0
OG0001402	7	6	3	10	4	3	8	2	8	6	2	3	2	2	3	2	3	3	5	2	5	5	4	3	2	3	0	3	1	5	4	2	5	6	4	6	4	2	2	3	4	2	5	2	6	2	7	5	3
OG0001403	2	2	2	4	3	3	6	2	2	10	7	2	3	3	3	3	3	1	10	2	3	7	5	3	2	3	3	2	3	3	3	2	5	2	2	9	14	2	4	1	3	2	5	3	4	3	6	5	1
OG0001404	2	3	4	3	3	2	7	3	5	6	4	1	4	3	4	4	2	3	3	2	2	2	1	2	3	3	1	3	1	5	3	2	2	5	4	9	2	2	2	6	4	3	6	3	5	2	7	6	3
OG0001405	7	7	3	8	4	2	13	2	4	5	2	1	3	3	3	3	2	3	3	2	2	2	4	2	4	4	1	3	2	3	5	2	8	3	6	6	9	2	2	3	3	7	7	2	6	3	5	4	1
OG0001406	2	2	1	3	3	3	3	2	5	5	5	1	3	3	3	4	4	4	3	2	1	3	3	4	3	4	1	2	2	5	2	2	2	6	5	8	10	4	3	5	7	5	5	4	6	4	9	9	3
OG0001407	3	3	2	16	6	2	2	2	3	9	5	0	3	2	3	1	2	10	3	3	4	4	4	3	3	3	0	1	2	4	3	2	8	6	4	8	9	5	3	6	1	4	9	2	3	3	4	2	0
OG0001408	4	5	3	5	4	3	6	2	5	8	4	3	5	2	3	3	2	3	4	3	3	3	2	2	2	5	2	3	3	2	3	4	3	3	2	6	3	7	7	5	3	5	4	4	9	3	6	5	4
OG0001409	5	4	0	3	3	3	8	6	1	1	5	2	9	1	1	4	3	5	3	6	3	4	3	4	2	3	0	3	1	3	3	1	6	1	0	8	10	5	2	5	1	5	3	4	7	5	3	2	1
OG0001410	3	4	2	3	2	2	9	2	2	5	4	3	3	2	3	3	2	2	4	2	2	8	4	2	3	3	3	3	4	7	3	0	7	3	2	4	6	3	4	3	3	5	5	3	4	3	4	4	3
OG0001411	3	3	4	3	3	3	12	4	5	6	4	3	3	2	2	2	1	3	2	3	3	3	5	1	1	2	1	2	2	3	3	3	3	5	5	8	7	4	5	4	3	3	4	4	5	3	4	7	6
OG0001412	3	3	5	3	3	1	8	2	3	8	4	5	3	3	5	2	2	5	5	2	4	4	4	2	2	4	1	3	2	4	3	3	4	3	3	5	5	2	2	2	0	2	17	2	6	5	5	5	1
OG0001413	0	0	0	0	0	0	0	0	0	0	0	0	0	0	0	0	0	0	0	0	0	0	0	0	0	0	0	0	0	0	0	0	0	0	0	0	0	0	0	0	0	269	0	0	0	0	0	0	0
OG0001414	1	2	4	5	2	4	8	3	3	3	2	6	9	2	2	4	3	1	2	1	0	5	4	2	4	3	0	5	4	3	3	4	1	3	1	7	5	3	0	1	0	3	6	3	13	5	4	4	0
OG0001415	3	3	3	3	1	3	6	1	10	1	9	3	4	2	3	3	3	3	6	4	3	6	4	2	1	2	1	2	2	3	3	3	4	4	2	11	3	5	4	4	5	3	6	3	6	2	4	4	7
OG0001416	3	3	3	8	2	4	7	3	5	5	4	3	4	2	3	3	3	6	4	3	7	4	3	2	2	2	0	2	3	2	3	2	5	6	6	6	9	3	4	5	5	5	5	3	5	3	3	3	1
OG0001417	2	3	2	6	3	4	7	2	3	11	3	4	4	2	2	4	3	2	3	3	4	3	4	3	3	4	0	1	2	4	4	2	3	4	4	8	4	3	3	2	5	4	4	4	9	3	5	5	1
OG0001418	2	4	1	7	2	2	5	3	3	5	6	3	2	2	5	2	2	5	5	3	2	8	4	2	2	3	2	8	1	3	1	2	1	3	2	6	25	8	9	2	4	2	2	2	4	3	5	5	5
OG0001419	1	3	4	2	0	5	8	1	2	11	3	2	5	4	5	5	3	2	3	0	1	2	4	3	4	3	0	2	4	5	2	2	4	0	1	8	2	1	3	1	0	4	5	3	5	5	7	8	0
OG0001420	2	1	6	3	3	3	8	2	5	5	3	3	4	4	3	4	3	4	3	2	4	3	2	2	3	2	2	2	3	2	3	4	2	2	3	8	7	3	3	2	1	11	11	3	5	3	5	4	4
OG0001421	2	3	2	19	3	2	8	3	5	6	5	2	4	2	3	3	2	5	3	4	3	7	7	2	3	4	0	2	2	3	4	2	5	4	2	6	4	3	4	2	2	2	4	3	5	4	5	5	0
OG0001422	4	2	3	2	5	3	7	3	7	4	4	2	3	3	2	2	3	9	3	3	2	4	3	2	2	2	1	1	2	2	2	2	3	8	5	7	11	4	7	9	6	2	7	4	4	3	4	3	3
OG0001423	0	1	3	2	0	5	9	1	0	14	4	4	6	3	3	5	10	0	2	0	0	0	2	5	2	2	0	3	4	1	2	5	1	0	0	8	1	0	2	6	0	5	8	0	9	10	4	1	0
OG0001424	0	3	5	5	0	6	6	3	1	13	0	4	6	2	3	4	5	0	3	2	3	4	3	5	5	4	0	3	4	3	4	5	6	4	2	11	3	4	4	1	2	5	2	4	7	5	4	5	2
OG0001425	2	2	1	4	3	4	6	3	9	6	7	2	3	2	2	3	3	7	2	4	3	2	2	3	2	2	0	2	2	2	2	2	3	6	4	8	4	3	4	6	6	4	5	3	5	2	6	8	9
OG0001426	1	1	2	3	5	2	4	5	5	4	3	4	2	2	2	3	2	5	1	2	4	2	4	1	0	4	1	2	2	1	1	2	15	7	6	4	12	7	4	7	4	6	3	6	5	2	4	5	4
OG0001427	5	3	2	3	5	4	7	4	6	8	3	7	3	2	3	4	4	1	3	3	3	4	3	3	3	3	1	2	2	4	3	1	2	6	5	7	4	3	3	3	3	6	6	3	5	3	5	4	3
OG0001428	3	3	4	7	3	3	9	3	4	7	3	2	3	4	3	2	3	6	4	3	4	6	4	3	2	3	1	3	2	3	3	1	4	6	4	5	3	6	5	3	4	4	5	2	6	3	5	4	2
OG0001429	2	2	3	16	3	1	1	6	9	7	4	1	4	2	3	4	2	7	2	5	3	5	2	2	2	3	1	1	2	3	3	7	3	3	4	7	8	3	5	5	4	4	3	3	4	6	5	5	2
OG0001430	3	3	7	6	5	1	8	3	5	3	4	4	4	2	1	4	2	2	4	1	6	4	5	2	2	4	0	2	1	2	4	2	3	3	2	6	7	4	3	3	8	2	2	4	4	5	8	8	1
OG0001431	1	1	1	5	1	4	7	4	2	5	5	3	3	2	4	4	3	2	7	4	3	7	4	3	2	3	1	1	2	1	4	3	4	5	1	11	18	2	5	1	4	1	3	3	4	4	8	8	1
OG0001432	3	2	3	3	4	2	5	9	5	5	4	3	3	2	2	4	1	4	3	2	4	3	3	1	2	2	2	2	4	2	1	2	3	5	6	7	8	5	3	4	4	3	7	5	4	3	7	4	4
OG0001433	3	3	4	3	3	3	2	2	7	5	4	5	2	1	2	2	1	6	3	3	4	5	6	2	2	5	5	3	1	3	3	3	6	6	4	6	11	2	2	2	3	6	4	3	9	4	3	4	2
OG0001434	2	3	2	6	3	4	9	4	2	5	4	3	5	2	2	4	3	2	3	3	2	2	4	3	3	3	2	2	2	4	4	3	4	4	3	11	9	4	2	6	2	3	2	2	10	3	6	4	3
OG0001435	3	3	3	5	2	3	7	5	5	6	5	2	3	2	7	2	2	7	3	4	2	2	3	2	2	4	0	2	2	4	5	2	13	4	6	7	5	4	5	5	3	4	4	2	4	2	3	4	1
OG0001436	3	5	1	5	2	3	8	5	2	10	4	1	4	2	4	3	2	5	4	4	2	2	5	2	3	5	1	4	2	4	4	2	6	4	2	7	8	3	3	3	2	5	6	4	5	4	4	5	4
OG0001437	2	3	8	5	5	2	8	5	3	2	8	2	3	1	3	3	4	3	8	4	2	2	3	3	2	2	1	3	2	2	4	2	2	2	2	7	6	3	2	7	4	18	4	3	4	3	4	4	2
OG0001438	2	4	2	3	0	4	12	3	4	10	3	3	4	2	9	3	3	2	4	1	4	5	3	3	3	4	1	2	2	4	5	2	4	5	0	7	4	3	5	3	6	3	2	3	8	3	5	6	1
OG0001439	3	2	4	4	3	2	8	2	0	9	3	3	4	3	4	4	2	3	8	3	2	5	4	1	4	5	2	3	4	5	2	2	5	2	2	8	5	3	3	2	2	2	5	4	4	5	5	3	1
OG0001440	5	4	6	5	3	3	8	3	6	3	2	1	2	3	3	3	2	4	4	2	2	2	4	3	4	3	3	2	4	4	5	3	5	3	6	4	11	2	3	5	4	5	6	2	4	3	3	3	1
OG0001441	5	4	2	6	0	2	5	0	5	4	5	2	3	2	1	5	3	6	6	3	2	7	7	4	2	1	3	2	3	3	3	4	5	2	4	5	23	3	5	2	4	4	3	3	3	3	4	4	4
OG0001442	2	4	4	5	0	2	2	2	3	8	4	6	3	6	4	1	5	2	3	2	1	6	4	5	3	4	0	2	4	4	3	3	4	2	0	7	6	4	0	3	0	4	8	2	7	3	8	5	0
OG0001443	3	3	5	8	5	3	4	3	7	5	3	3	4	3	1	2	2	4	2	3	5	2	2	4	2	2	2	3	2	2	2	6	5	5	3	6	13	2	4	2	4	5	6	3	4	2	2	2	2
OG0001444	2	4	4	7	2	3	5	4	2	7	3	3	3	2	3	2	3	2	12	1	3	7	2	3	2	6	1	2	1	3	3	2	4	2	1	7	22	2	3	1	2	0	5	2	10	3	6	5	5
OG0001445	1	0	4	7	1	8	6	1	1	9	2	2	4	4	2	3	3	4	4	2	2	5	3	3	2	3	0	3	3	1	3	6	5	2	0	6	6	2	2	4	2	2	4	1	5	4	6	4	0
OG0001446	2	3	2	3	2	2	6	3	3	5	2	2	5	2	3	1	2	3	11	4	4	6	5	3	2	2	2	2	2	2	2	2	3	2	2	9	23	5	5	3	5	6	4	3	5	3	5	5	4
OG0001447	0	1	1	2	1	3	29	1	2	2	4	2	5	5	0	1	2	2	2	1	1	3	3	0	20	2	2	1	0	3	2	2	2	3	2	9	2	2	4	2	4	4	0	1	4	3	13	3	2
OG0001448	0	0	3	1	1	2	9	2	2	9	3	10	3	5	2	3	7	0	4	1	0	3	4	12	3	1	0	3	2	3	3	1	3	2	0	10	5	2	0	1	1	13	2	3	6	4	7	5	2
OG0001449	0	0	0	1	0	0	1	0	0	0	0	0	232	0	0	0	0	0	0	0	0	0	1	0	0	0	0	0	0	0	0	0	0	0	0	2	0	0	0	0	0	1	0	0	0	6	2	1	0
OG0001450	0	0	0	0	0	0	0	0	0	265	0	0	0	0	0	0	0	0	0	0	0	0	0	0	0	0	0	0	0	0	0	0	0	0	0	0	0	0	0	0	0	0	0	0	0	0	0	0	0
OG0001451	3	2	2	3	5	0	8	5	2	7	5	1	4	2	5	3	3	8	3	4	2	5	6	2	2	2	6	2	2	2	2	3	5	2	6	7	11	6	4	3	3	3	4	4	4	3	3	3	2
OG0001452	1	4	4	4	0	5	10	0	2	5	1	3	5	2	4	4	4	0	3	1	0	3	8	7	2	2	0	6	3	4	5	5	3	1	2	8	0	1	3	0	0	6	9	0	12	6	6	6	1
OG0001453	2	2	5	4	1	3	6	4	5	6	2	4	3	2	2	4	3	2	3	2	1	3	3	2	2	3	0	4	4	4	2	3	4	2	1	6	5	3	3	3	3	22	6	5	4	3	4	4	5
OG0001454	1	1	4	2	2	1	29	1	2	3	4	2	15	2	0	1	0	2	1	2	1	1	1	1	1	1	2	1	1	1	1	2	1	4	2	14	14	11	4	1	1	12	7	2	2	9	11	9	0
OG0001455	4	4	2	4	3	2	4	6	2	7	4	3	2	2	3	3	1	4	5	3	2	7	3	1	1	3	3	1	2	4	2	2	5	3	4	4	13	3	4	3	4	4	9	5	3	3	8	6	6
OG0001456	3	3	4	3	3	1	7	3	3	4	7	3	2	3	2	3	2	4	3	2	3	3	3	2	3	4	1	3	4	3	3	3	3	4	4	6	6	4	3	4	3	5	6	3	7	3	6	5	4
OG0001457	6	6	3	11	1	0	4	1	2	1	1	5	1	5	5	1	6	1	5	1	3	2	5	3	0	3	2	2	8	9	2	5	4	1	2	2	2	1	1	2	1	7	5	2	3	2	1	1	1
OG0001458	3	3	3	4	3	2	6	2	7	3	4	3	3	1	3	3	4	2	3	2	2	6	4	2	2	3	0	1	3	3	2	3	4	4	4	5	4	2	3	2	6	3	7	2	4	3	6	5	4
OG0001459	3	2	4	2	2	3	6	3	8	3	3	2	4	3	1	5	2	3	4	3	1	4	3	2	3	3	1	2	1	3	2	2	2	4	4	8	6	4	6	6	5	5	14	6	3	4	5	5	3
OG0001460	4	2	3	3	1	3	11	7	4	6	5	3	4	2	2	4	2	5	2	3	2	2	3	3	2	2	0	2	2	3	2	2	1	3	3	8	14	5	5	5	2	2	6	4	5	3	8	7	3
OG0001461	2	2	2	2	3	4	15	2	2	5	7	2	4	2	3	4	3	4	2	4	2	4	2	3	3	2	2	2	2	2	3	2	2	2	2	8	8	4	6	7	4	3	7	2	7	4	8	6	0
OG0001462	0	2	3	5	0	6	10	5	3	4	4	1	3	11	1	7	2	1	4	3	1	4	3	4	2	2	0	2	2	2	2	3	4	3	1	5	8	4	3	1	3	4	3	3	7	6	6	7	2
OG0001463	4	4	3	6	3	2	6	4	7	8	4	3	3	2	3	3	3	4	2	6	5	2	3	2	2	3	0	2	2	4	3	2	2	4	2	6	9	4	5	6	2	4	7	2	2	3	3	6	2
OG0001464	3	4	2	2	2	4	4	4	2	10	4	2	5	2	2	4	3	5	3	5	1	2	4	3	4	4	1	2	2	4	4	2	4	3	4	7	6	4	5	5	5	3	4	3	7	3	8	6	2
OG0001465	3	4	4	3	0	7	0	3	5	14	3	7	3	3	4	3	3	0	4	3	4	4	5	3	3	4	3	3	3	4	4	2	4	4	1	6	3	3	3	2	3	3	4	3	5	3	5	5	1
OG0001466	4	5	4	4	1	2	6	4	5	7	3	3	3	3	2	3	4	3	3	3	3	4	4	4	3	4	0	3	2	4	4	3	5	3	5	6	2	4	3	3	5	4	13	3	7	2	5	4	2
OG0001467	2	3	3	4	1	4	7	0	0	7	4	2	5	3	3	3	2	2	11	2	3	6	8	2	4	4	4	2	2	4	1	2	4	2	5	6	16	3	6	1	2	0	5	3	6	3	5	5	2
OG0001468	4	4	3	3	2	18	2	5	4	3	1	9	2	3	2	1	1	2	2	2	0	4	4	1	4	4	0	3	3	3	3	4	3	2	2	3	2	3	1	3	3	8	9	3	2	1	2	1	1
OG0001469	2	3	4	3	3	5	10	3	7	5	4	1	4	3	2	3	4	4	3	3	3	3	4	4	2	2	1	3	1	1	2	1	3	4	2	7	12	5	4	5	3	4	10	4	6	3	4	4	5
OG0001470	4	5	1	8	2	4	1	3	5	9	4	2	2	2	4	3	4	3	4	4	4	3	3	4	4	4	1	1	2	4	7	2	3	4	2	8	2	3	3	3	4	3	3	3	2	2	10	9	1
OG0001471	2	2	6	6	5	0	6	2	2	1	1	3	5	5	3	1	3	5	5	7	3	2	4	2	1	3	1	2	4	2	3	6	3	5	2	8	4	2	3	3	3	3	5	4	8	4	3	4	2
OG0001472	3	3	3	5	1	4	8	2	5	9	3	1	5	5	1	3	1	5	4	5	4	4	4	1	3	4	2	4	4	3	3	3	2	1	0	7	3	1	2	4	5	4	12	2	4	3	6	7	2
OG0001473	4	2	3	5	6	2	6	3	4	3	3	4	4	2	2	3	1	1	3	4	5	4	6	1	2	5	2	1	2	6	1	2	4	5	7	8	5	5	4	6	2	3	8	3	2	2	5	4	4
OG0001474	1	4	3	8	1	7	5	1	4	8	2	7	3	4	2	2	4	1	2	2	2	4	1	1	3	5	0	1	4	2	2	7	3	3	1	6	8	2	1	3	0	9	5	2	9	4	3	3	0
OG0001475	3	5	3	6	1	3	8	3	5	6	5	2	3	1	3	3	2	3	10	3	3	5	2	2	3	4	3	2	2	4	1	2	3	8	3	6	19	4	5	2	6	2	4	2	4	3	4	5	3
OG0001476	8	4	4	3	2	4	5	2	7	8	3	2	2	2	6	1	2	5	4	2	4	4	4	2	4	4	1	2	2	4	3	2	4	6	7	6	6	2	2	3	5	4	3	2	5	2	4	6	1
OG0001477	4	5	3	11	3	2	5	5	9	4	3	2	2	2	1	2	3	6	2	2	5	2	2	3	3	2	0	2	2	2	2	1	5	12	3	4	9	2	3	5	5	5	8	5	4	3	4	4	2
OG0001478	0	0	3	1	0	6	13	0	0	19	0	4	5	4	5	5	4	0	5	0	0	3	5	5	4	5	0	3	4	4	4	2	4	0	0	13	0	0	0	0	0	0	0	0	7	4	10	8	0
OG0001479	5	3	3	3	2	3	7	5	2	3	5	3	6	2	3	5	4	2	3	5	3	2	3	4	3	5	1	2	3	3	4	2	5	2	2	9	9	6	3	4	0	3	5	4	5	3	3	5	3
OG0001480	2	5	4	3	0	6	6	1	2	16	1	3	4	3	4	3	5	0	6	1	1	1	3	4	5	2	0	4	2	6	3	4	2	2	0	6	6	0	2	0	0	4	4	1	9	3	8	7	0
OG0001481	4	5	4	4	0	3	8	3	3	6	3	7	3	2	2	3	2	1	6	1	3	3	4	3	3	2	3	3	4	2	2	8	2	4	3	6	2	3	2	2	4	0	10	3	5	5	8	8	3
OG0001482	3	3	2	3	3	2	8	1	4	7	3	3	4	2	3	4	2	2	4	3	5	6	4	2	2	3	4	2	3	3	3	2	7	4	5	5	4	0	4	4	3	4	4	3	4	3	6	5	5
OG0001483	5	4	3	2	3	4	6	3	4	4	4	3	2	3	3	3	3	4	3	4	3	7	3	3	3	3	0	2	2	3	3	3	4	5	5	6	1	6	5	3	1	5	4	3	6	3	4	5	1
OG0001484	4	4	4	10	3	2	4	3	3	6	3	3	4	2	3	2	3	4	3	4	3	3	3	3	3	4	1	3	2	3	3	4	3	3	2	8	7	3	3	1	3	2	6	1	6	3	3	3	1
OG0001485	3	4	3	4	2	3	5	4	6	7	3	5	2	2	4	3	3	3	5	2	5	4	5	4	3	3	3	2	2	3	3	2	3	4	3	4	7	4	3	4	4	3	4	3	7	3	4	4	6
OG0001486	2	3	2	7	2	3	11	1	1	9	4	3	2	3	2	3	3	5	5	2	3	6	5	3	3	4	2	3	2	4	2	2	4	3	3	5	15	5	5	3	4	4	5	1	2	4	10	5	6
OG0001487	2	3	2	2	3	5	7	2	6	4	4	3	5	2	2	3	3	3	2	7	6	2	2	2	1	2	0	2	4	3	3	4	2	3	2	12	5	2	2	1	3	5	6	1	8	3	6	4	2
OG0001488	3	3	2	6	1	4	8	4	6	7	2	5	3	1	3	3	4	4	3	3	5	5	2	3	4	3	0	2	1	2	3	2	5	5	1	4	5	2	3	3	1	3	2	2	4	6	7	10	2
OG0001489	4	4	3	3	6	2	8	3	7	8	4	3	3	2	3	3	4	4	2	3	6	4	4	4	3	5	2	1	2	4	4	1	2	4	1	6	6	5	4	5	4	3	4	4	4	3	6	3	1
OG0001490	2	3	3	3	2	4	13	1	4	5	2	3	4	4	3	5	2	3	3	3	2	3	4	1	3	4	1	4	1	4	2	2	4	6	5	6	5	3	2	3	3	2	9	4	3	3	5	4	4
OG0001491	0	0	5	1	0	0	5	3	0	5	0	18	6	8	2	3	7	0	1	0	0	1	2	8	10	1	0	4	2	2	0	4	0	1	1	9	5	3	1	0	0	8	7	3	7	3	2	2	0
OG0001492	0	0	0	0	0	0	0	0	0	0	0	0	0	0	0	0	0	0	0	0	0	0	0	0	0	0	0	0	0	0	0	0	0	0	0	0	0	0	0	0	0	0	0	0	0	0	0	0	0
OG0001493	3	2	4	2	5	2	4	3	5	13	3	1	4	2	3	3	2	8	1	2	5	4	5	2	3	2	2	2	2	3	3	2	3	9	5	5	11	4	7	6	4	4	4	5	2	2	4	4	1
OG0001494	3	5	2	9	3	3	6	3	1	5	4	3	3	2	2	3	2	3	4	4	2	3	4	2	2	4	4	2	2	4	4	2	4	3	3	8	5	4	2	3	6	2	3	3	4	3	6	5	1
OG0001495	3	4	3	4	3	3	5	4	6	2	2	1	2	1	2	2	2	3	7	3	4	3	3	2	1	8	2	0	1	3	2	2	4	1	2	10	14	4	3	5	2	40	2	4	2	2	3	4	2
OG0001496	4	4	9	7	3	2	7	3	3	4	5	2	3	2	1	4	2	2	4	4	3	5	5	2	2	3	4	2	2	3	3	2	3	3	4	6	5	4	4	4	5	3	9	4	4	3	5	3	2
OG0001497	4	4	2	6	5	3	8	3	4	5	5	2	3	2	2	2	4	6	4	4	1	5	3	4	2	3	4	2	2	2	3	2	5	5	7	6	7	3	3	4	5	4	3	3	4	3	5	5	2
OG0001498	4	3	2	4	2	2	7	5	9	8	3	1	3	2	3	3	3	2	3	4	5	3	3	3	2	4	0	2	1	3	2	2	2	6	5	7	5	7	5	5	5	4	5	3	4	3	4	4	3
OG0001499	2	2	2	10	6	2	15	6	2	7	5	2	2	2	2	6	3	3	2	4	2	3	2	3	2	2	4	4	1	2	2	2	2	3	3	6	7	3	5	6	3	4	5	6	5	2	3	3	3
OG0001500	1	3	4	4	3	4	8	2	0	9	3	4	4	3	5	5	4	1	4	3	1	2	4	4	2	5	0	2	3	6	5	3	4	0	2	10	4	2	2	3	2	3	4	1	5	6	6	7	1
OG0001501	2	2	5	9	4	3	7	2	5	7	6	4	3	4	3	3	2	7	2	3	3	7	1	2	4	3	1	2	2	2	2	1	4	5	3	5	4	2	2	3	3	4	8	1	4	11	4	3	2
OG0001502	4	4	2	3	5	4	1	3	2	13	4	2	4	2	5	3	3	2	3	4	4	4	2	3	1	3	2	2	2	3	4	2	3	4	3	11	3	2	3	4	4	3	4	2	4	4	9	8	5
OG0001503	3	3	2	12	2	3	4	4	3	6	3	2	2	2	2	3	2	2	13	2	2	5	2	2	5	2	2	3	4	3	2	1	5	4	4	4	19	4	5	1	3	5	3	2	4	3	5	5	3
OG0001504	2	3	2	3	1	4	26	2	2	4	4	1	3	1	4	2	3	4	5	2	1	7	5	3	3	1	1	4	3	2	2	4	2	8	2	6	7	4	3	2	5	6	8	2	4	4	3	3	1
OG0001505	4	3	2	6	3	3	8	4	2	5	2	4	4	2	2	4	3	3	3	3	4	4	2	3	3	3	1	3	2	3	2	2	3	3	3	7	3	5	5	5	3	3	6	3	6	4	4	4	4
OG0001506	4	3	2	6	3	4	8	3	3	9	5	4	5	3	3	3	2	1	3	2	1	2	5	3	4	4	0	2	2	5	3	2	4	3	3	8	9	5	6	5	2	3	5	0	4	4	6	9	0
OG0001507	3	2	3	6	3	2	18	4	4	4	4	1	1	1	2	5	2	4	4	4	3	8	3	2	2	1	3	2	2	4	4	3	2	2	3	5	11	2	2	6	4	4	7	4	4	2	4	4	4
OG0001508	3	2	2	0	1	2	7	2	0	4	1	10	8	2	2	3	4	2	3	2	0	2	2	4	2	2	1	3	1	2	2	4	3	1	2	6	2	3	5	3	1	0	7	2	11	4	9	9	1
OG0001509	2	2	2	5	5	2	8	3	5	14	4	2	4	2	4	2	2	2	4	4	2	3	5	2	3	3	0	2	2	4	3	2	4	4	2	8	1	3	4	4	4	1	4	3	4	3	2	3	0
OG0001510	3	5	3	3	2	2	14	1	0	3	4	2	6	3	5	2	1	4	3	4	1	0	5	2	5	5	0	3	2	5	4	3	5	1	1	12	3	4	2	3	3	2	10	2	4	4	7	6	1
OG0001511	5	4	5	3	3	5	6	3	10	4	5	4	3	2	1	2	3	6	3	3	2	2	5	1	2	2	0	2	2	3	2	2	2	3	1	6	9	5	4	7	1	4	5	4	4	3	9	6	1
OG0001512	0	2	5	5	3	4	5	3	4	2	3	5	3	3	4	3	3	3	4	3	3	4	5	1	4	7	1	6	4	2	3	3	2	3	2	3	3	5	4	3	3	11	9	3	6	3	1	1	0
OG0001513	0	0	2	5	1	2	8	4	2	7	2	2	4	2	4	4	2	0	5	7	7	3	5	2	3	5	0	1	2	2	2	2	6	1	0	8	14	3	2	4	1	2	4	7	4	4	11	9	1
OG0001514	0	0	0	0	0	0	5	0	0	0	0	0	131	0	0	0	0	0	0	0	0	1	0	0	5	0	0	42	21	0	0	3	0	0	0	8	0	0	0	0	0	0	0	0	0	1	0	0	0
OG0001515	3	2	1	2	5	1	5	10	12	2	5	1	2	1	3	2	1	11	1	1	1	1	1	1	1	1	1	1	1	1	1	1	1	13	5	4	20	9	13	11	8	1	4	8	2	2	2	2	2
OG0001516	2	2	3	6	2	4	8	3	2	4	2	1	6	3	4	2	4	6	4	3	0	2	3	5	4	4	0	3	1	3	3	4	2	2	1	9	7	2	2	3	2	6	7	2	4	4	6	6	0
OG0001517	3	3	2	7	3	3	6	2	8	6	2	3	2	2	2	2	2	7	3	2	4	12	4	2	3	3	2	2	2	4	3	3	4	6	2	4	7	3	3	2	3	3	7	3	4	2	5	6	2
OG0001518	5	3	4	6	4	2	6	4	4	6	3	3	5	1	2	4	3	2	2	4	4	3	5	2	2	2	2	2	1	3	2	1	4	6	5	8	6	5	5	3	4	2	4	3	4	4	5	5	5
OG0001519	8	8	2	4	3	4	5	2	2	5	3	5	3	2	3	2	2	5	3	2	2	3	4	2	4	4	1	1	2	4	4	1	8	4	5	6	7	2	1	2	7	3	4	3	2	3	7	7	1
OG0001520	1	1	3	4	2	3	12	5	5	4	4	1	4	1	3	4	5	2	2	3	2	3	2	3	3	1	1	4	2	2	1	2	3	2	1	6	7	5	4	3	4	4	4	4	6	3	4	3	3
OG0001521	3	5	2	1	0	8	6	0	5	5	0	6	2	2	4	3	5	0	3	3	2	4	2	5	3	4	1	2	5	7	3	4	2	1	0	6	2	1	3	1	1	8	5	2	11	2	3	4	0
OG0001522	2	3	2	3	4	3	6	2	5	10	3	4	3	2	3	2	3	5	5	5	1	5	2	3	3	2	1	2	2	1	2	2	4	5	7	6	5	3	5	3	5	4	4	2	4	2	6	6	4
OG0001523	5	4	2	3	3	2	7	0	5	3	5	2	3	2	2	4	2	4	3	4	2	5	4	2	2	3	2	2	1	3	3	2	2	6	3	6	8	4	8	6	8	4	7	3	6	3	6	4	4
OG0001524	2	4	7	2	1	6	5	2	4	0	7	3	6	2	2	3	0	3	6	3	1	2	3	0	0	1	2	3	2	3	2	0	4	1	3	11	6	4	2	2	4	2	7	2	3	5	2	4	0
OG0001525	4	4	4	4	1	2	5	1	4	4	4	4	3	2	2	2	2	3	4	1	6	4	2	2	3	7	2	1	6	5	2	3	3	4	4	6	7	1	3	2	3	5	5	1	4	4	4	5	3
OG0001526	3	3	1	5	6	3	9	5	2	4	7	3	3	2	2	3	2	5	2	6	2	4	1	2	2	3	0	2	2	3	2	2	4	4	3	8	11	5	6	3	2	1	4	4	6	3	4	4	2
OG0001527	5	4	6	7	0	3	8	4	5	4	3	2	4	4	4	1	1	4	4	4	4	5	5	4	3	4	0	3	3	4	5	5	5	2	4	0	7	2	4	4	2	0	5	4	1	4	7	2	0
OG0001528	0	0	31	0	0	0	0	0	0	0	0	0	48	0	24	0	0	0	0	0	0	0	0	0	0	8	0	44	3	2	0	1	7	0	0	0	0	0	0	0	0	8	0	0	0	0	0	0	0
OG0001529	4	4	3	6	5	3	5	5	1	4	5	2	5	3	4	5	2	2	7	2	0	2	4	2	2	3	5	2	2	4	4	4	3	1	3	9	7	3	4	3	2	3	0	5	7	4	5	6	3
OG0001530	8	6	3	9	1	2	9	1	5	4	2	1	1	1	2	1	3	7	1	2	1	2	1	1	3	2	2	1	1	2	2	1	7	6	2	6	6	1	2	2	2	58	5	3	5	1	3	3	1
OG0001531	4	4	3	2	3	2	4	1	3	18	3	2	3	2	2	3	4	2	4	4	2	4	4	4	2	4	0	3	3	4	4	2	3	4	3	6	6	3	4	4	6	4	9	2	3	3	6	6	3
OG0001532	9	13	1	1	2	1	2	2	5	2	4	3	4	1	2	1	4	4	5	1	1	14	4	0	6	5	3	1	4	2	15	1	11	7	3	2	8	6	6	3	4	1	1	2	5	2	2	2	2
OG0001533	4	3	2	5	5	5	7	5	4	4	3	5	5	1	4	3	1	2	4	3	4	7	3	1	2	3	2	2	2	3	3	2	2	4	5	6	8	4	5	2	3	2	3	5	3	3	6	6	2
OG0001534	3	4	3	8	5	2	15	1	2	4	2	2	4	2	4	3	2	7	3	4	4	3	3	2	2	3	4	3	1	3	3	1	2	7	5	7	3	3	3	4	5	4	6	4	2	3	5	6	2
OG0001535	2	3	2	8	2	4	4	3	3	5	4	2	3	2	3	2	2	1	5	2	3	14	7	3	2	3	1	2	1	1	2	3	6	4	4	6	24	4	6	2	4	2	3	3	6	3	4	4	4
OG0001536	4	3	4	7	2	3	8	3	1	3	3	4	3	3	3	3	4	2	3	2	3	3	3	3	3	4	1	3	3	3	4	2	3	1	3	7	6	4	3	7	1	4	2	1	5	5	5	5	2
OG0001537	4	2	4	3	1	3	4	2	2	5	5	5	5	2	3	2	2	4	4	3	3	5	4	2	3	3	3	3	2	3	2	2	4	1	3	8	5	1	2	4	2	3	10	5	4	2	6	4	1
OG0001538	0	0	11	0	0	0	0	0	0	10	0	0	3	0	1	0	0	0	0	0	0	1	0	0	215	0	0	2	1	0	1	0	0	0	0	0	0	0	0	1	0	2	0	0	0	0	1	0	0
OG0001539	0	0	4	2	0	6	13	0	1	8	0	3	7	2	4	5	4	0	0	0	0	1	1	4	4	0	0	5	5	1	0	4	0	0	0	16	3	3	0	0	0	6	3	5	9	8	7	7	0
OG0001540	3	3	2	2	6	4	4	7	6	4	5	2	4	2	3	4	2	6	3	2	5	3	2	2	2	4	2	2	2	4	2	3	2	6	4	6	12	4	3	7	3	4	8	5	2	4	3	4	3
OG0001541	3	2	2	2	1	3	10	5	8	5	6	4	4	2	2	4	3	0	2	3	3	3	3	3	0	2	1	2	2	2	2	2	4	7	1	8	6	4	5	2	3	3	5	4	5	6	8	8	1
OG0001542	8	5	3	4	2	2	4	2	9	4	4	4	3	5	2	2	2	7	2	4	2	2	2	2	2	2	0	2	2	2	4	3	2	9	3	6	12	7	6	6	3	2	3	4	3	2	4	4	1
OG0001543	3	3	3	11	4	2	4	2	3	7	0	2	3	2	3	4	3	2	7	2	3	4	2	3	2	3	3	5	2	3	2	5	4	2	1	6	13	5	4	2	2	1	4	2	4	3	7	6	1
OG0001544	4	2	7	6	3	6	6	3	4	3	3	3	4	4	2	3	4	2	3	4	1	3	2	4	2	5	0	1	2	3	3	1	3	3	1	6	4	3	3	4	5	4	8	4	4	4	3	3	1
OG0001545	7	12	2	6	3	3	2	3	5	7	5	2	3	2	2	2	3	4	3	3	7	3	6	3	2	1	1	2	3	2	14	3	7	5	2	4	5	4	4	2	1	5	5	5	4	2	2	2	0
OG0001546	4	1	2	4	0	2	6	3	1	3	2	5	3	2	3	3	2	4	2	2	1	4	4	2	2	9	0	2	3	4	5	2	4	3	1	7	12	4	5	4	2	13	6	3	4	3	5	6	1
OG0001547	4	4	2	6	4	3	5	2	6	6	2	2	3	3	2	2	2	2	3	3	7	6	3	2	3	3	4	3	3	4	5	3	5	4	5	4	4	4	2	3	4	5	3	2	3	3	3	2	0
OG0001548	1	1	3	2	2	3	6	4	3	3	5	2	4	3	2	5	3	2	3	4	3	4	3	3	4	3	1	3	3	2	1	3	3	2	2	7	9	3	6	2	2	5	4	3	5	3	7	9	2
OG0001549	3	3	2	4	3	4	4	4	3	5	3	2	3	2	5	3	3	3	4	3	2	4	4	3	3	6	0	2	2	5	5	2	3	1	4	9	9	6	3	5	4	2	4	3	4	2	8	9	0
OG0001550	3	3	1	6	1	4	8	4	3	8	5	1	4	2	3	3	2	1	3	4	5	4	5	2	3	3	0	2	1	3	3	2	2	4	0	9	7	6	4	2	2	5	5	5	8	3	5	6	1
OG0001551	4	3	4	3	2	3	10	5	8	4	5	3	3	3	2	3	2	4	4	5	5	4	3	2	2	3	0	3	3	3	3	3	3	3	3	4	12	3	3	3	3	3	4	3	4	3	3	3	2
OG0001552	3	3	3	1	1	4	8	2	1	7	1	3	5	3	4	3	4	0	3	1	1	2	3	8	4	2	0	3	5	2	3	6	1	3	1	8	5	2	2	3	0	6	4	0	8	4	6	5	0
OG0001553	2	1	2	3	1	1	4	38	1	2	2	3	2	2	23	2	1	1	1	1	0	1	1	1	1	1	0	3	0	1	1	2	1	0	3	3	12	2	4	5	1	27	2	5	2	4	1	1	0
OG0001554	3	3	5	6	4	2	8	1	1	4	2	1	4	5	6	3	6	2	4	1	2	5	1	5	3	4	0	3	0	4	4	2	3	2	2	9	2	1	3	2	1	0	3	2	3	6	3	3	2
OG0001555	0	0	7	0	0	7	9	0	0	11	0	2	8	3	8	6	3	0	3	0	0	1	3	4	2	0	0	3	3	0	1	3	0	0	0	12	1	0	3	0	0	4	6	0	9	7	12	11	0
OG0001556	2	2	3	4	3	2	7	3	10	5	2	2	2	2	2	2	2	5	3	2	2	2	3	2	2	2	4	1	2	2	2	2	2	3	4	5	7	4	2	2	3	3	7	3	5	2	3	4	4
OG0001557	3	3	3	7	1	2	3	3	3	4	3	2	5	3	3	5	3	1	3	4	3	4	5	3	2	4	1	1	3	4	4	3	4	4	3	8	6	3	3	3	1	5	4	2	4	4	2	4	0
OG0001558	1	2	3	2	2	4	10	4	3	4	2	3	5	3	4	5	3	0	3	2	1	1	5	3	6	2	0	3	3	1	2	4	6	2	1	9	3	3	3	4	1	7	5	1	6	5	7	6	1
OG0001559	2	4	1	1	1	1	6	2	1	13	2	12	3	2	2	4	9	1	1	2	2	2	3	8	4	4	2	3	2	4	5	4	4	1	1	6	4	1	1	3	2	1	3	3	6	2	3	6	1
OG0001560	7	5	2	9	4	2	4	3	6	6	6	3	1	1	3	3	2	5	3	2	7	4	7	2	3	5	3	2	1	4	3	3	4	5	4	4	6	2	2	3	6	2	4	3	4	2	3	3	1
OG0001561	4	2	3	2	2	2	6	3	3	4	4	1	5	2	3	3	4	3	4	5	4	5	5	4	3	3	0	2	2	4	4	3	4	7	1	7	6	4	3	3	2	2	4	2	4	2	11	6	3
OG0001562	2	6	3	3	4	3	8	2	6	5	3	3	2	4	3	2	2	4	2	2	3	1	4	3	2	3	1	3	2	3	4	1	5	1	4	5	5	3	3	4	5	2	6	1	7	2	6	5	2
OG0001563	4	4	2	7	1	2	2	4	3	8	3	2	3	2	3	5	3	2	3	3	4	6	4	3	3	5	1	2	3	4	4	1	5	3	2	8	3	4	4	4	3	5	0	3	6	4	3	3	0
OG0001564	1	2	1	3	3	2	5	3	2	3	2	9	2	2	1	2	5	1	2	2	2	2	2	5	2	1	0	1	2	2	1	6	2	3	0	5	7	4	2	3	1	3	12	3	4	2	3	3	2
OG0001565	4	2	2	2	7	2	6	4	3	3	7	3	3	2	2	5	1	4	3	5	2	2	5	1	2	4	1	2	2	3	4	2	2	7	5	7	12	4	4	6	4	4	2	8	1	3	3	4	3
OG0001566	0	0	6	1	0	4	19	0	0	8	1	7	3	5	2	4	6	0	6	0	0	0	2	6	6	0	0	2	4	1	0	7	0	0	0	6	0	1	3	3	0	11	6	0	12	7	4	3	0
OG0001567	0	0	0	1	1	4	17	1	2	8	1	4	14	5	2	4	3	0	2	1	1	1	1	4	3	1	0	3	4	1	1	6	1	1	0	17	2	1	3	1	1	0	1	0	4	11	11	11	0
OG0001568	3	3	2	2	3	4	17	2	5	8	3	2	3	2	3	4	1	4	3	3	3	4	4	1	2	3	1	3	2	3	3	1	4	4	4	6	5	3	3	2	4	7	6	3	3	7	3	4	4
OG0001569	3	4	3	4	3	2	6	3	5	9	5	3	4	2	3	4	2	6	4	5	4	2	5	2	2	3	2	2	2	3	3	2	2	3	3	8	8	4	5	3	1	4	3	3	2	4	4	5	3
OG0001570	3	4	0	1	5	0	13	9	1	0	1	0	11	0	20	87	0	0	3	4	1	7	2	0	0	0	0	0	0	0	0	0	2	3	0	3	7	2	4	4	0	0	0	1	0	2	0	0	0
OG0001571	5	6	3	1	3	1	11	2	1	4	1	2	6	3	1	1	2	5	1	1	3	3	2	3	3	3	3	3	3	5	3	3	4	2	3	5	6	2	7	5	4	11	10	1	6	1	1	2	1
OG0001572	7	4	3	5	2	5	4	3	5	6	2	2	3	2	6	3	1	1	5	3	6	5	3	1	3	5	0	3	3	3	3	3	3	2	3	6	6	2	3	4	1	4	6	2	3	3	3	3	0
OG0001573	4	3	2	3	2	3	7	4	4	7	4	2	3	2	4	3	3	3	4	3	5	3	5	2	3	3	4	1	2	4	3	2	2	8	5	5	6	3	3	3	4	2	5	4	4	3	5	5	6
OG0001574	3	3	4	3	3	2	5	3	12	5	7	4	3	1	1	3	1	6	2	3	4	2	1	1	1	3	1	2	2	2	2	1	1	4	3	5	11	7	5	9	5	2	9	4	2	2	6	8	1
OG0001575	2	6	4	5	3	2	4	3	2	7	3	4	3	2	3	3	2	1	12	1	2	6	4	3	2	5	3	1	1	5	4	4	5	1	1	8	21	2	5	0	3	0	3	2	7	2	7	6	4
OG0001576	1	2	2	7	3	4	8	4	3	6	3	2	3	2	4	4	2	4	2	2	1	10	4	2	2	4	1	2	2	2	3	1	5	4	3	8	8	3	4	0	1	3	6	1	4	3	7	7	1
OG0001577	2	2	3	15	3	1	7	4	7	4	4	2	3	3	2	3	2	2	2	4	7	2	3	2	4	2	1	2	2	2	2	3	2	3	2	6	9	2	2	5	2	3	8	3	6	6	4	4	4
OG0001578	2	2	6	1	1	2	2	9	2	0	1	2	2	5	2	5	1	3	1	3	1	4	1	1	0	1	0	3	6	1	4	2	4	0	1	3	1	6	3	5	1	8	10	0	2	7	2	2	1
OG0001579	2	2	6	2	2	6	10	0	1	5	3	3	4	2	5	2	3	2	3	3	1	2	3	3	3	4	1	2	4	4	2	4	3	1	1	9	4	2	4	2	2	4	4	3	5	5	8	4	1
OG0001580	2	4	2	4	4	2	8	4	5	5	4	3	3	2	1	3	2	4	4	4	4	3	3	2	3	3	0	2	6	5	3	2	3	4	3	6	7	7	6	3	4	8	2	4	4	3	4	4	2
OG0001581	1	4	2	4	3	4	4	2	4	8	4	3	2	2	2	3	3	1	10	1	4	6	4	3	2	4	3	2	1	3	3	2	3	3	2	6	19	3	6	2	4	4	2	3	7	2	3	4	1
OG0001582	5	4	2	2	3	3	4	2	6	8	4	3	3	1	1	3	1	3	2	2	2	2	4	1	2	4	1	2	2	3	3	1	3	8	8	6	14	2	2	3	5	2	6	3	4	2	4	4	5
OG0001583	4	4	4	4	5	3	6	5	2	3	6	3	3	2	2	2	3	3	4	2	2	6	3	3	3	5	1	2	2	3	2	2	4	5	5	5	7	2	2	3	6	4	4	2	5	4	4	3	3
OG0001584	3	3	2	3	3	3	8	2	5	5	3	6	3	3	2	3	2	1	5	2	3	5	4	4	2	4	2	3	2	4	2	1	5	3	5	7	1	2	2	2	3	1	7	2	5	4	8	6	1
OG0001585	3	3	3	3	2	2	8	3	4	4	6	2	4	4	5	3	3	2	4	3	4	3	6	4	6	3	1	3	2	5	2	2	3	5	3	7	4	1	2	2	2	1	3	3	3	4	6	5	2
OG0001586	1	1	13	1	0	1	2	1	0	2	1	3	9	21	3	1	4	0	2	1	1	2	3	5	2	4	0	2	3	2	3	1	0	1	2	12	6	3	1	5	0	12	5	1	9	2	2	3	0
OG0001587	4	3	2	2	1	4	8	3	3	5	4	3	3	5	3	3	4	4	3	2	3	2	3	3	2	3	0	3	4	3	2	4	2	3	4	6	10	2	3	3	1	3	7	3	5	3	6	6	1
OG0001588	4	4	5	3	2	4	6	5	4	5	3	1	4	3	4	3	4	3	3	1	3	3	3	2	3	3	0	3	2	3	3	3	3	4	2	6	2	3	3	4	2	4	9	3	4	5	7	5	4
OG0001589	3	3	3	4	2	4	6	2	2	9	3	2	3	8	4	2	4	2	4	2	2	2	3	3	7	3	0	1	2	3	4	2	5	2	2	7	1	4	3	4	1	4	8	2	8	3	5	5	1
OG0001590	4	3	2	7	3	4	7	2	5	5	2	2	2	2	2	2	3	4	5	2	4	2	8	3	2	7	3	2	2	3	3	2	2	2	2	4	5	2	2	2	3	5	5	3	4	2	4	5	6
OG0001591	4	2	1	10	2	2	8	4	7	6	3	3	2	5	2	2	2	5	2	2	4	5	2	4	2	2	0	2	2	2	2	2	7	8	5	4	7	5	4	3	4	3	4	2	6	3	6	5	0
OG0001592	4	2	2	5	4	3	8	5	6	3	4	3	2	1	7	3	2	8	4	3	1	2	5	1	1	2	0	2	2	2	1	1	2	4	1	7	7	8	7	7	4	2	9	2	2	6	5	5	2
OG0001593	0	0	4	0	0	2	2	0	0	4	0	0	2	8	2	0	2	0	1	0	1	0	1	2	0	1	0	2	25	1	1	30	0	0	0	4	2	0	0	0	0	35	14	0	0	1	2	0	0
OG0001594	0	0	1	3	0	9	6	0	0	2	0	13	5	5	6	2	3	0	5	0	0	0	1	3	3	3	0	3	7	3	3	2	0	0	0	7	0	0	0	0	0	0	0	0	8	4	16	7	0
OG0001595	0	0	0	0	0	0	0	2	0	0	2	0	24	0	1	0	0	0	0	0	0	0	0	0	15	0	0	21	0	0	0	8	0	0	0	28	8	2	1	0	0	0	1	0	0	0	13	1	9
OG0001596	3	2	3	3	1	2	7	2	7	6	8	4	3	2	2	3	3	4	4	4	3	3	2	3	3	2	1	2	2	2	2	2	6	8	5	6	6	5	3	4	4	4	3	4	4	3	4	4	3
OG0001597	2	3	2	5	2	2	4	4	3	5	4	3	4	2	6	3	3	1	4	0	2	5	4	3	3	4	1	2	2	4	4	2	3	2	0	7	8	3	4	1	4	4	4	3	8	3	7	7	1
OG0001598	3	3	2	9	3	2	4	2	3	8	3	5	2	2	3	3	3	4	3	3	4	5	3	3	2	3	3	2	2	3	3	2	5	3	4	6	6	2	2	3	4	6	6	4	5	2	6	5	3
OG0001599	6	6	3	2	4	1	2	3	7	3	5	1	5	1	1	2	1	7	2	2	1	13	2	3	2	2	1	1	1	2	2	1	2	8	4	9	13	4	4	7	2	31	2	6	2	2	3	4	3
OG0001600	2	3	3	6	2	3	6	3	8	4	4	3	3	2	3	3	2	6	5	3	6	4	3	2	2	1	3	2	2	2	2	2	3	5	4	6	9	3	4	7	2	4	3	3	8	2	5	5	4
OG0001601	2	2	8	3	1	4	10	3	3	5	1	1	5	12	3	2	4	3	4	2	2	2	5	5	4	6	0	1	2	3	3	2	5	2	1	6	6	3	6	2	0	4	5	1	7	4	2	2	2
OG0001602	1	3	2	21	3	2	7	3	8	5	5	3	2	1	2	2	3	4	2	2	8	3	2	3	3	4	0	2	2	3	3	2	3	3	4	4	4	3	4	6	3	2	4	4	4	4	3	4	0
OG0001603	2	3	1	4	2	5	4	1	3	6	2	3	3	4	4	3	4	3	5	1	1	2	6	4	4	5	1	2	2	4	3	2	3	5	2	9	4	1	2	2	3	11	2	2	7	4	7	7	2
OG0001604	1	0	6	0	0	0	1	0	0	7	0	0	18	1	8	0	0	0	0	0	0	9	0	0	3	3	0	0	0	10	0	0	0	0	0	0	1	0	0	1	0	1	0	0	0	0	1	0	1
OG0001605	3	3	3	4	3	4	5	2	6	8	2	2	4	3	2	2	2	1	2	4	3	7	4	2	3	3	2	3	2	4	3	2	4	3	5	6	5	3	4	3	4	3	8	2	4	2	4	5	2
OG0001606	4	4	4	3	2	2	4	4	2	4	3	3	3	4	3	4	3	3	3	4	3	3	2	3	3	3	3	3	3	2	4	2	3	5	3	6	5	2	4	5	3	8	5	2	7	3	4	4	1
OG0001607	3	4	3	4	2	7	4	2	1	3	2	4	12	10	5	4	2	2	2	3	2	3	2	2	1	2	0	2	2	2	1	2	8	0	4	7	6	3	3	3	2	2	2	5	13	4	2	3	0
OG0001608	3	4	0	3	1	3	8	4	6	4	5	3	3	7	3	2	2	4	4	3	2	4	4	2	3	4	2	2	1	2	2	3	6	2	6	7	6	4	4	2	3	6	5	2	6	3	6	7	1
OG0001609	3	3	3	4	3	2	6	3	7	5	3	2	3	3	3	3	3	3	5	4	4	2	4	3	2	2	2	2	3	2	3	2	3	5	6	6	3	2	6	4	3	2	7	3	4	3	5	4	2
OG0001610	2	2	6	3	2	4	10	3	2	8	4	3	4	4	3	5	3	2	3	2	1	3	2	3	3	4	0	4	3	3	3	3	3	4	2	10	3	3	2	2	2	4	4	1	8	3	4	5	0
OG0001611	4	4	3	3	2	3	5	2	3	3	3	2	3	3	3	2	3	6	3	4	5	3	7	3	4	3	2	3	3	3	3	2	4	5	4	6	5	2	1	2	2	5	4	3	6	2	3	5	0
OG0001612	2	4	2	3	2	1	5	3	5	7	2	3	6	3	2	3	5	2	3	2	2	12	5	4	6	3	2	3	2	2	3	2	4	4	4	4	4	3	7	1	3	8	6	2	5	4	4	3	3
OG0001613	2	2	6	2	1	2	1	1	3	7	3	4	4	2	2	2	4	0	3	3	4	3	4	5	5	5	2	4	3	4	4	3	4	3	2	7	4	3	3	2	2	1	3	1	10	4	5	4	1
OG0001614	3	2	1	4	2	2	6	3	2	2	4	2	3	3	2	6	3	2	4	2	1	2	4	2	3	1	1	2	3	2	3	3	3	2	2	9	5	2	2	3	2	4	5	2	9	6	4	2	2
OG0001615	0	3	4	4	0	4	13	1	2	10	5	4	8	3	2	4	3	2	2	0	0	3	3	3	3	3	0	1	3	3	2	3	3	0	0	12	2	3	4	4	0	1	4	0	5	5	6	5	0
OG0001616	2	3	2	11	3	3	5	3	5	4	2	2	5	2	2	3	3	2	4	3	2	3	2	4	3	1	2	2	2	2	2	2	2	2	3	6	19	6	6	3	3	1	3	2	4	3	4	7	5
OG0001617	4	3	3	3	4	2	6	3	6	3	4	2	4	3	2	3	2	6	3	4	3	5	2	2	2	3	2	2	2	3	3	3	7	3	3	6	13	3	3	6	3	2	4	7	3	3	3	3	1
OG0001618	3	2	2	4	5	2	11	4	4	4	6	3	4	2	2	4	2	5	2	3	2	4	2	2	4	2	2	1	2	2	2	3	3	1	2	7	7	5	2	7	1	3	3	3	2	5	7	6	1
OG0001619	3	5	2	3	3	2	7	3	3	9	2	4	4	2	3	3	3	4	2	4	4	2	3	2	2	3	4	2	2	4	4	1	2	6	4	6	0	4	3	1	5	0	10	3	1	3	6	8	3
OG0001620	2	3	3	5	2	4	6	4	5	5	3	3	3	2	2	3	3	5	3	5	2	5	4	3	2	3	0	3	3	3	3	2	3	2	2	6	9	2	2	5	3	4	7	3	2	3	5	5	2
OG0001621	4	3	2	5	2	8	8	1	2	6	4	1	6	3	3	3	2	1	4	3	3	3	3	2	2	4	0	2	2	3	3	2	5	1	2	8	4	3	3	3	0	3	3	3	8	3	7	8	1
OG0001622	3	3	5	3	2	3	3	3	5	4	2	3	3	3	4	4	3	2	4	1	4	4	3	3	3	3	2	2	2	3	3	2	4	3	3	6	5	4	2	2	3	3	3	3	6	3	5	4	3
OG0001623	3	3	2	7	2	2	6	4	8	4	4	2	3	2	2	3	2	2	3	2	1	3	4	2	2	3	0	2	2	2	2	2	3	7	1	7	12	7	2	7	2	3	6	2	4	3	5	6	4
OG0001624	3	3	5	7	2	3	3	4	2	3	4	3	2	3	2	1	2	5	7	0	3	5	2	2	3	2	3	3	1	3	3	3	3	1	4	5	24	5	8	2	2	1	4	3	4	1	5	4	2
OG0001625	2	3	4	4	2	2	6	2	3	10	1	2	9	3	5	4	2	0	3	3	1	2	2	4	3	1	0	3	2	2	3	2	2	2	1	10	8	2	2	2	2	5	5	1	7	5	9	5	0
OG0001626	3	3	2	4	1	3	8	1	2	10	1	2	5	3	4	4	4	0	4	1	1	4	3	3	4	3	0	4	5	4	5	5	5	5	1	8	1	2	2	0	1	0	5	1	7	6	4	4	1
OG0001627	3	3	4	3	1	3	9	4	1	2	2	3	3	4	4	2	2	1	5	3	2	6	8	1	2	5	2	1	2	7	1	4	4	2	1	4	6	4	4	3	4	6	10	3	2	3	2	3	1
OG0001628	2	2	2	6	2	4	6	2	6	9	2	3	3	2	2	3	4	3	2	2	7	3	2	3	2	1	0	3	2	2	2	4	3	5	5	7	11	3	3	3	5	5	5	2	5	3	4	4	2
OG0001629	5	2	2	4	6	1	5	3	4	5	4	2	2	3	1	2	2	5	2	2	4	8	3	2	1	4	1	2	1	2	2	1	2	9	3	4	13	4	4	4	4	4	7	3	3	2	6	4	8
OG0001630	3	4	3	8	2	4	7	4	0	4	3	1	4	2	3	4	3	4	3	4	2	3	2	3	2	3	3	2	1	3	3	3	6	3	3	8	4	5	6	2	3	4	4	4	6	4	6	5	2
OG0001631	5	3	3	5	0	4	7	2	7	5	4	3	3	3	1	3	2	1	3	2	4	3	4	2	3	4	0	3	2	4	3	1	4	7	2	6	4	3	4	3	1	4	6	1	6	3	4	6	2
OG0001632	2	3	3	5	2	2	4	1	4	8	4	2	2	2	2	2	3	1	10	2	1	6	2	4	1	3	2	1	3	3	2	2	1	4	2	4	23	0	7	1	5	7	2	1	6	2	4	4	4
OG0001633	0	0	6	4	2	1	12	2	2	2	2	0	3	3	3	4	0	2	3	1	1	2	4	1	2	3	1	4	3	4	4	2	3	2	2	9	4	3	3	0	1	0	8	4	8	7	7	6	0
OG0001634	0	0	0	0	0	0	0	0	0	0	0	0	0	0	0	0	0	0	0	0	0	0	0	0	0	0	0	0	1	0	0	0	0	0	0	0	0	0	0	0	0	250	0	0	0	0	0	0	0
OG0001635	3	5	3	3	5	2	6	3	2	4	4	2	7	3	4	2	6	4	5	4	1	1	6	5	2	3	0	2	3	4	3	2	2	1	0	9	4	2	1	5	3	4	4	2	5	2	4	5	0
OG0001636	2	2	3	4	3	6	4	2	3	10	3	3	3	2	3	4	2	2	3	3	2	3	2	1	1	2	2	3	2	2	2	3	2	2	3	8	4	2	2	2	2	4	5	2	6	5	6	6	0
OG0001637	2	5	3	6	1	3	4	3	2	6	5	2	3	3	4	3	2	2	12	1	1	5	2	3	2	2	2	2	1	3	2	2	5	3	3	6	18	6	2	3	4	1	5	3	6	3	6	6	4
OG0001638	8	3	3	2	1	1	22	1	1	2	2	3	5	1	6	2	1	1	3	7	1	3	5	1	2	6	2	1	1	4	5	2	3	1	3	9	7	2	2	2	2	3	2	1	1	9	1	2	2
OG0001639	2	3	2	10	3	2	5	3	2	2	2	3	5	2	4	3	3	6	2	2	3	2	4	3	2	3	2	2	3	3	4	3	2	2	3	6	7	2	5	3	2	4	3	3	6	3	4	5	1
OG0001640	1	5	2	3	3	2	13	2	3	0	5	2	4	0	1	1	0	3	3	1	1	2	2	0	11	2	3	4	0	3	6	0	2	2	2	8	5	4	1	1	4	2	0	1	0	5	16	1	2
OG0001641	1	2	5	4	2	2	7	2	3	3	1	2	4	4	4	3	3	1	2	1	3	4	6	2	3	3	1	1	3	4	2	4	2	4	1	7	7	2	4	4	2	6	2	4	11	4	3	3	2
OG0001642	2	3	6	3	3	2	7	2	2	3	3	4	4	3	3	4	2	0	2	2	2	4	3	1	2	3	0	2	3	4	3	3	3	3	1	3	7	2	5	6	4	10	15	3	3	3	4	5	1
OG0001643	2	3	5	1	1	4	5	1	6	3	3	6	8	0	6	3	1	5	8	1	6	2	4	1	2	5	0	2	3	2	2	8	1	3	2	5	5	1	1	2	1	7	1	2	7	4	5	6	0
OG0001644	3	4	2	6	2	2	6	1	5	6	4	4	1	2	3	3	1	1	10	2	2	3	3	2	3	6	3	2	2	4	2	4	1	3	2	5	23	6	7	2	3	2	3	3	4	2	2	3	4
OG0001645	3	3	2	4	5	3	7	2	1	5	4	3	4	2	3	3	3	6	3	6	3	2	3	3	4	3	1	2	2	3	3	2	3	1	4	8	9	6	2	5	6	3	3	4	4	4	6	6	3
OG0001646	0	0	2	0	0	3	4	0	0	5	0	4	10	1	6	6	9	0	4	0	0	3	8	8	1	3	0	2	1	2	5	2	4	0	0	18	0	0	0	0	0	0	0	0	2	6	15	12	0
OG0001647	4	6	2	2	2	2	6	3	5	3	4	2	3	2	4	2	2	4	4	3	4	3	3	2	3	3	1	3	3	3	3	2	5	3	4	6	6	2	4	3	4	2	7	2	5	4	5	5	5
OG0001648	2	2	4	4	4	4	7	2	1	12	2	3	7	3	2	5	3	3	2	2	0	2	3	3	2	2	0	3	3	3	3	3	4	3	3	8	4	3	3	4	4	0	5	3	6	3	7	7	0
OG0001649	1	3	0	3	1	2	3	2	4	6	2	1	1	0	3	1	3	2	4	1	5	8	3	2	2	4	2	4	3	4	2	5	4	1	6	5	2	6	6	2	5	17	0	0	2	5	1	2	0
OG0001650	4	2	0	4	1	0	18	4	12	0	10	0	12	0	1	1	0	1	1	3	5	3	1	0	9	5	0	0	10	5	5	0	0	0	0	14	16	4	8	2	0	0	0	4	0	10	0	0	0
OG0001651	5	5	2	2	3	2	6	3	4	2	3	3	3	1	4	3	2	3	4	3	5	5	4	2	2	4	3	1	2	4	4	2	4	7	2	7	8	2	2	3	4	3	4	3	4	3	5	5	1
OG0001652	3	4	3	3	3	2	6	4	1	2	3	4	6	2	2	3	3	2	4	3	3	6	4	3	2	3	3	3	1	4	3	2	4	2	4	7	7	2	1	5	0	1	5	3	6	5	9	8	2
OG0001653	2	4	2	1	2	1	2	4	1	2	4	1	1	2	1	1	2	3	1	1	1	1	2	1	1	1	2	1	2	1	1	1	1	4	2	5	9	4	2	3	2	91	10	2	3	3	5	2	1
OG0001654	3	3	1	3	2	3	4	4	5	5	2	1	3	2	2	3	2	5	3	2	2	2	4	2	2	3	4	0	2	3	3	2	2	4	7	6	6	5	3	5	5	4	3	4	4	3	5	8	2
OG0001655	2	2	3	8	2	2	7	2	6	4	2	4	4	2	3	2	2	5	3	2	4	13	3	2	2	4	2	2	2	5	5	2	3	2	2	7	11	2	2	2	4	4	2	2	4	2	7	4	3
OG0001656	2	1	3	4	0	9	8	3	0	7	2	3	4	3	3	3	9	0	4	3	2	4	3	5	6	2	1	2	3	3	3	2	2	2	0	8	2	0	1	1	0	3	4	1	6	5	13	6	0
OG0001657	2	2	4	4	3	3	4	4	3	3	4	4	4	3	2	2	3	1	4	4	4	5	3	3	1	2	1	2	3	2	1	3	4	6	4	7	4	3	3	4	4	2	5	2	4	2	4	5	2
OG0001658	4	4	3	5	3	4	6	3	4	6	4	1	4	2	3	2	3	3	3	4	4	3	4	3	2	3	1	2	1	3	3	3	2	4	3	8	8	3	2	3	2	3	5	3	4	5	6	5	1
OG0001659	2	1	2	4	5	3	8	2	4	8	2	4	6	2	2	3	3	4	2	2	3	6	2	3	3	1	0	1	2	2	3	2	3	3	4	10	9	3	4	3	4	2	3	6	4	3	5	5	2
OG0001660	6	4	2	3	3	3	4	2	5	8	2	0	4	2	3	4	3	3	4	4	3	3	4	3	3	5	1	2	2	3	4	2	2	3	3	5	8	4	4	3	3	4	6	3	3	4	3	4	3
OG0001661	1	2	6	2	2	3	8	0	1	11	1	4	2	6	4	1	4	3	2	2	0	1	4	5	2	0	0	4	1	2	2	3	4	0	0	10	8	0	0	1	1	3	11	1	9	4	11	5	0
OG0001662	2	2	4	5	2	7	0	2	4	7	2	2	3	3	4	2	3	3	3	3	3	4	5	3	1	6	2	3	3	3	4	3	5	3	3	9	4	2	2	3	2	2	2	2	9	3	5	7	2
OG0001663	4	4	2	7	3	3	4	3	4	8	5	3	5	2	3	2	2	0	2	4	3	4	2	3	2	4	3	3	1	2	3	0	5	4	5	9	2	2	4	3	3	0	5	3	4	4	6	6	1
OG0001664	4	4	3	4	1	2	4	2	6	1	2	3	3	5	3	3	3	2	5	2	5	4	7	3	2	4	2	3	2	3	4	2	1	5	7	6	0	3	3	2	3	2	8	3	8	3	3	4	0
OG0001665	2	2	3	3	6	2	6	4	2	3	4	2	4	3	2	4	2	4	2	3	2	2	2	2	2	2	2	4	2	2	2	1	2	3	3	8	13	5	4	5	3	4	5	2	3	3	7	7	3
OG0001666	0	0	0	0	0	0	0	0	0	0	0	0	0	0	0	0	242	0	0	0	0	0	0	0	0	0	0	0	0	1	0	0	0	0	0	0	0	0	0	0	0	5	0	0	0	0	0	0	0
OG0001667	6	7	3	2	2	1	12	3	3	5	4	3	3	3	1	4	2	3	5	4	3	4	5	2	1	4	3	1	1	4	4	1	5	5	4	6	3	4	3	4	2	3	7	3	5	5	3	3	3
OG0001668	1	1	1	8	2	2	12	2	6	3	2	5	3	1	3	6	1	2	4	1	5	1	2	1	1	1	0	1	1	1	1	1	1	1	1	9	12	1	2	1	1	2	8	3	4	5	7	4	1
OG0001669	1	2	3	1	2	4	2	6	5	6	5	1	3	2	2	2	2	7	2	1	2	2	1	2	2	1	1	2	2	1	1	2	1	6	2	5	14	7	8	6	3	4	7	4	6	2	3	3	1
OG0001670	3	3	2	2	2	5	4	3	2	11	2	2	3	2	2	4	3	2	3	2	4	2	6	3	3	3	4	3	1	2	4	2	3	1	2	6	3	3	3	3	1	2	9	3	6	3	7	7	0
OG0001671	1	4	3	3	2	4	2	2	1	11	0	2	5	3	4	5	2	0	3	1	0	1	3	2	4	4	0	3	3	3	4	3	2	1	0	8	2	2	1	1	0	5	4	2	8	4	12	12	0
OG0001672	4	4	2	4	2	3	8	3	4	6	3	2	3	3	3	3	2	2	5	3	4	2	4	2	1	4	5	2	2	4	2	2	4	3	4	7	7	3	3	3	2	2	3	4	5	2	4	4	3
OG0001673	2	2	9	7	3	11	6	1	2	1	1	5	3	3	4	2	0	2	11	1	2	2	1	0	1	2	0	1	6	2	2	16	8	3	1	7	2	2	2	4	1	2	3	2	10	3	3	4	1
OG0001674	10	2	1	2	1	2	2	3	12	2	2	1	1	1	4	1	1	7	6	1	4	23	2	1	1	1	2	1	1	1	1	1	8	8	2	2	7	1	1	3	4	30	4	2	3	1	5	3	3
OG0001675	2	4	4	8	2	5	6	3	4	8	1	4	3	2	3	3	3	2	2	2	4	2	2	3	4	4	0	3	2	3	3	3	1	2	3	5	2	3	4	2	1	4	11	3	7	2	6	5	2
OG0001676	4	2	2	9	2	2	4	2	6	4	3	2	2	2	2	2	2	4	6	3	6	7	6	2	2	1	3	1	1	2	4	1	7	5	6	5	15	2	2	4	3	2	3	2	6	2	4	4	6
OG0001677	4	4	3	2	0	3	2	4	3	10	5	4	4	2	3	3	3	4	3	5	3	4	4	3	4	4	0	2	2	4	4	2	3	4	2	8	3	3	4	6	2	2	3	2	3	4	4	5	1
OG0001678	3	3	4	6	2	5	2	7	2	11	3	1	4	6	2	4	3	3	2	2	2	2	2	3	3	2	0	1	3	3	3	3	2	2	1	8	8	5	6	5	1	2	7	3	4	5	5	5	0
OG0001679	3	3	2	2	3	3	7	4	5	6	5	2	2	2	7	3	2	5	3	3	4	2	3	2	2	3	1	2	2	4	3	1	3	4	1	6	7	4	4	3	3	3	6	6	8	3	4	3	3
OG0001680	0	0	5	3	2	0	59	9	5	0	4	0	2	1	0	1	2	3	1	1	2	2	1	2	1	0	0	1	3	1	0	0	1	1	0	2	3	3	3	3	1	3	3	1	1	5	4	1	0
OG0001681	1	2	2	3	2	6	4	1	3	13	3	6	4	2	3	4	5	3	3	4	1	4	6	4	4	2	1	2	1	1	2	1	4	4	2	9	6	4	3	4	4	3	1	3	8	4	6	6	1
OG0001682	2	3	2	3	2	2	5	2	7	4	4	2	3	2	2	2	2	5	2	2	2	2	2	2	2	2	2	1	2	2	2	2	4	2	4	4	11	3	2	3	7	27	6	3	4	2	3	4	8
OG0001683	3	3	2	3	4	2	6	6	7	6	8	2	3	1	2	3	3	2	2	3	6	2	2	3	4	2	1	2	2	2	2	2	2	5	2	5	6	5	4	4	3	5	7	2	6	3	2	3	2
OG0001684	6	6	2	3	2	2	8	8	1	2	4	7	5	2	1	3	2	7	2	1	1	3	1	0	2	4	0	2	4	2	3	3	2	2	2	8	6	4	5	5	1	4	5	2	5	4	11	3	1
OG0001685	6	5	3	1	6	2	7	4	7	3	4	2	3	2	2	4	2	4	2	3	4	4	3	2	2	4	0	2	2	3	2	2	4	4	3	6	10	6	5	5	3	5	2	4	3	3	4	4	4
OG0001686	3	3	3	3	0	4	8	4	5	7	4	4	4	2	2	3	3	2	3	5	6	4	3	2	3	3	0	2	2	4	4	2	3	2	1	8	5	2	2	5	1	4	8	3	2	3	8	6	3
OG0001687	3	4	3	5	1	3	10	3	4	5	2	3	2	3	3	2	3	1	3	3	6	3	3	3	3	2	3	3	4	3	2	3	3	3	3	5	4	3	3	3	3	6	6	3	6	2	4	6	2
OG0001688	2	3	3	10	0	2	2	2	8	6	8	4	3	3	2	3	2	4	2	6	2	5	2	2	2	3	2	2	3	2	2	1	4	5	2	5	9	7	4	2	2	4	1	6	8	2	1	2	0
OG0001689	3	4	3	6	2	4	5	3	6	6	3	2	2	4	3	4	2	4	3	2	1	3	2	2	3	3	1	3	3	3	3	2	3	3	1	4	4	7	3	3	3	4	6	3	5	3	4	3	3
OG0001690	3	2	2	3	3	2	7	3	8	6	3	2	2	2	3	3	2	6	3	2	3	4	3	2	2	2	1	2	2	3	3	2	3	5	5	4	9	3	2	4	6	4	2	3	5	3	6	5	4
OG0001691	3	3	1	2	3	2	2	1	6	8	3	2	3	3	4	2	3	2	3	3	3	3	3	3	3	3	1	2	2	3	3	2	3	6	4	7	4	1	2	5	3	4	7	3	4	2	4	6	5
OG0001692	6	4	1	4	4	2	2	3	3	4	3	2	1	1	2	1	1	1	1	1	6	2	3	1	1	2	10	1	1	4	2	1	4	9	13	5	13	6	3	1	5	30	2	3	3	3	2	2	2
OG0001693	4	4	2	6	2	3	4	3	3	5	3	5	3	2	4	4	3	3	4	3	2	3	4	3	2	4	1	2	1	4	4	1	4	3	3	5	5	4	3	3	3	5	3	3	4	3	5	5	3
OG0001694	3	2	2	10	3	2	9	2	5	4	3	2	4	2	3	2	2	3	3	2	3	3	3	2	2	7	2	3	3	3	3	2	3	3	4	8	10	2	2	2	3	3	8	5	3	2	8	3	1
OG0001695	5	4	3	6	1	3	6	1	1	5	2	4	2	3	3	2	2	2	4	1	1	5	4	2	2	4	1	5	3	5	3	3	3	2	3	5	6	1	3	3	3	7	3	1	4	2	10	7	1
OG0001696	4	5	2	7	2	3	5	4	5	3	3	4	2	6	3	2	3	4	3	2	5	6	3	1	3	1	2	4	3	2	4	4	2	2	2	5	7	2	3	2	2	6	6	2	6	2	3	3	3
OG0001697	3	4	3	2	5	4	7	3	3	7	2	1	4	2	3	3	2	3	3	3	2	3	4	2	3	3	1	1	2	5	3	0	4	3	6	9	3	5	4	5	2	2	6	4	4	3	6	6	0
OG0001698	2	3	6	6	3	2	13	2	2	2	1	3	2	3	1	1	2	3	2	2	2	2	2	2	4	2	0	1	2	2	2	2	2	2	2	4	5	3	3	5	1	33	5	4	9	3	2	2	1
OG0001699	0	1	8	0	0	0	0	0	0	0	0	0	0	0	0	0	0	0	1	0	0	0	0	0	6	0	0	215	1	2	0	3	2	0	0	0	1	0	0	0	0	3	0	0	0	0	0	0	0
OG0001700	7	5	1	3	3	0	6	1	2	4	3	0	2	1	5	3	0	3	3	2	2	5	4	0	1	4	3	2	1	8	8	1	4	3	4	8	2	4	3	2	4	2	3	6	0	3	4	11	1
OG0001701	3	4	3	3	2	3	5	1	3	4	5	4	3	3	2	4	2	3	4	4	2	3	3	2	3	3	0	3	2	3	3	4	3	4	2	5	3	4	4	4	1	5	5	4	8	2	3	3	1
OG0001702	2	3	2	3	1	4	11	2	1	6	2	6	5	2	3	5	2	1	2	1	3	8	4	2	3	4	3	3	2	1	3	2	2	2	3	8	2	2	1	2	0	2	4	3	8	4	7	8	1
OG0001703	2	3	2	6	3	3	8	3	3	4	2	3	4	2	3	3	2	4	3	3	3	4	3	2	0	3	2	1	2	5	2	1	7	3	3	7	7	4	3	3	1	2	7	3	4	3	6	7	2
OG0001704	4	4	2	2	3	4	6	2	3	5	4	2	4	2	2	2	2	0	3	3	7	3	1	2	2	5	1	3	3	4	4	1	2	5	2	6	4	3	4	2	1	8	7	3	4	3	5	5	3
OG0001705	4	4	2	1	2	3	7	3	1	7	3	2	3	4	4	3	2	5	5	3	3	4	3	2	2	4	0	2	2	5	3	2	2	6	3	6	11	2	3	3	2	3	3	3	4	3	6	6	2
OG0001706	2	3	4	3	2	4	10	2	5	11	2	4	3	4	3	2	3	3	3	2	3	2	3	3	3	2	2	3	2	2	2	2	5	2	3	6	5	3	2	2	3	5	5	2	5	3	5	5	2
OG0001707	3	4	2	4	5	3	6	4	3	4	3	2	4	3	3	2	2	3	5	3	2	7	3	2	4	3	3	2	2	2	4	1	3	4	4	6	10	4	4	3	3	4	4	2	4	3	5	5	4
OG0001708	5	2	2	5	2	2	2	3	5	3	3	6	3	3	6	2	1	2	10	4	4	2	3	1	2	4	2	2	2	4	5	3	2	6	4	5	4	2	2	2	4	6	3	3	7	3	2	2	1
OG0001709	2	4	2	4	2	2	9	2	2	3	5	2	2	2	2	3	2	8	2	6	3	5	5	2	3	2	0	2	2	3	3	2	3	9	3	8	9	3	0	4	1	3	4	3	3	3	7	8	1
OG0001710	3	3	4	4	2	3	5	4	3	11	3	0	4	2	3	3	3	3	5	2	4	3	4	3	3	3	2	2	2	4	3	2	4	3	4	9	1	1	2	2	3	3	6	2	7	3	5	5	3
OG0001711	5	4	3	3	2	2	6	4	3	7	3	3	3	2	1	3	3	4	3	3	3	2	2	3	3	5	0	2	2	4	3	2	4	4	3	6	5	5	4	6	4	4	4	3	2	4	6	7	1
OG0001712	1	1	5	3	2	5	6	1	1	7	3	3	5	2	4	4	4	2	1	1	1	4	5	4	4	1	2	3	2	2	1	1	3	3	1	10	3	2	1	2	1	2	11	1	6	3	11	8	1
OG0001713	3	4	6	2	4	3	2	4	3	2	4	2	3	3	3	3	2	3	4	3	2	4	4	2	1	4	3	2	1	4	4	2	5	4	5	4	7	3	4	2	2	3	4	3	4	2	3	2	2
OG0001714	4	2	2	4	4	3	6	2	4	7	5	2	3	2	2	4	1	6	2	5	2	4	2	1	3	4	0	2	1	3	3	1	3	6	6	6	9	7	4	7	3	2	4	5	5	3	6	3	2
OG0001715	3	3	4	4	2	5	6	2	3	7	1	2	3	2	3	3	4	4	3	4	3	5	5	4	4	3	1	2	2	3	5	2	2	3	2	10	7	2	2	3	3	4	3	2	5	3	6	5	4
OG0001716	3	3	3	8	3	3	6	3	2	5	2	3	3	2	3	3	3	3	5	1	2	3	3	3	2	4	1	1	3	3	4	2	4	4	2	5	4	5	3	4	3	4	4	4	6	3	4	5	1
OG0001717	1	4	3	5	1	2	6	3	2	6	2	4	3	3	4	3	3	1	5	2	2	5	5	3	2	4	1	2	2	4	2	2	4	2	2	7	9	1	4	2	5	3	3	2	4	3	5	6	4
OG0001718	0	0	2	3	1	9	8	1	1	10	3	7	5	3	4	6	3	2	4	1	0	2	2	5	4	2	0	1	1	2	4	2	2	0	1	10	1	0	1	2	1	4	8	0	7	6	10	8	1
OG0001719	1	1	1	0	2	1	10	4	0	3	1	0	1	0	0	3	1	2	1	1	0	1	1	1	2	1	0	3	8	1	2	16	1	0	0	2	2	3	3	1	2	9	4	0	12	6	3	2	0
OG0001720	3	4	2	3	3	2	3	3	4	8	3	5	2	3	3	2	2	4	3	2	3	6	4	2	3	2	1	2	0	3	3	3	4	5	6	4	2	2	2	3	4	3	6	2	8	3	3	4	2
OG0001721	4	3	2	2	5	2	6	3	3	5	3	2	5	3	3	3	3	1	3	4	4	3	3	3	2	4	2	2	1	4	4	2	3	5	3	6	11	3	3	5	3	3	7	4	4	3	6	6	1
OG0001722	2	1	3	2	2	3	6	2	2	4	3	2	2	2	2	3	2	1	12	2	4	9	3	2	2	5	2	2	2	6	2	2	3	2	5	3	7	2	3	3	4	2	5	3	4	3	4	4	4
OG0001723	3	4	2	5	2	4	6	2	2	4	3	4	2	0	2	2	2	3	5	2	4	5	4	2	2	5	3	2	1	4	3	2	3	1	2	4	27	4	7	2	2	1	4	2	6	2	7	4	3
OG0001724	2	4	2	1	2	4	3	3	3	3	5	3	2	3	3	10	3	3	3	2	4	3	3	2	3	3	0	1	3	3	4	2	4	8	7	4	7	1	2	5	3	18	4	3	5	2	2	4	3
OG0001725	3	3	3	3	0	4	6	4	4	3	4	2	3	3	2	3	4	4	2	3	2	4	3	3	3	5	1	5	3	3	3	2	4	3	3	6	7	3	3	4	4	6	2	3	6	3	3	3	2
OG0001726	5	3	3	4	4	3	6	2	4	6	5	4	3	2	1	3	3	3	4	4	4	7	4	2	2	1	3	3	2	2	2	2	5	4	2	6	7	4	4	3	2	5	3	3	8	2	3	4	0
OG0001727	1	1	3	4	1	3	9	2	1	3	3	6	3	3	2	5	2	2	3	1	2	3	3	2	2	3	1	5	4	3	3	3	3	1	1	7	7	4	5	2	2	5	3	4	6	5	3	2	1
OG0001728	2	2	2	3	3	1	4	0	4	2	1	1	2	2	1	2	1	4	2	4	3	4	2	1	1	2	2	2	2	2	2	2	9	4	5	6	12	5	4	6	7	3	6	2	2	1	5	4	6
OG0001729	4	3	3	13	3	2	7	3	2	5	2	3	2	2	4	3	3	4	4	2	1	5	4	3	2	3	2	2	2	3	3	2	2	3	6	4	2	2	2	3	6	3	6	4	8	3	6	5	2
OG0001730	0	0	0	0	0	0	0	0	0	1	0	0	1	0	0	0	0	0	0	0	0	0	0	1	1	0	0	239	0	0	0	0	0	0	0	0	0	0	0	0	0	1	0	0	0	0	0	0	0
OG0001731	0	0	0	0	0	0	0	0	0	0	0	0	0	0	0	243	0	0	0	0	0	0	0	0	0	0	0	0	0	0	0	0	0	0	0	0	0	0	0	0	0	0	0	0	0	0	0	0	0
OG0001732	4	4	3	4	3	3	11	2	4	3	3	5	3	2	4	3	2	1	4	4	3	6	3	2	2	5	0	2	2	5	4	2	5	2	2	7	3	5	4	5	3	3	3	1	8	3	4	4	1
OG0001733	5	6	2	14	2	3	4	2	3	4	3	2	3	1	3	2	1	2	3	2	5	5	5	1	2	5	1	2	1	5	4	2	7	5	2	5	9	2	2	3	1	4	3	3	4	3	5	5	0
OG0001734	2	2	3	4	2	1	7	2	5	2	2	2	3	1	2	3	3	3	2	2	2	9	6	3	3	2	1	2	1	2	2	2	3	1	2	7	7	3	3	3	2	11	5	1	17	3	5	5	2
OG0001735	2	2	4	4	5	1	7	5	5	3	4	3	3	3	2	3	1	2	2	3	2	3	6	1	2	2	2	2	2	2	2	2	2	3	3	6	7	3	4	4	4	6	7	5	3	3	4	4	3
OG0001736	4	4	2	3	3	3	9	3	5	4	2	2	2	2	1	2	3	3	4	2	4	2	2	2	2	10	4	2	2	3	3	2	3	2	3	6	15	2	4	2	3	4	4	2	6	4	3	3	5
OG0001737	2	2	2	2	4	2	14	2	10	3	4	3	3	2	3	2	2	6	2	3	2	3	3	2	4	3	3	2	2	2	2	3	2	3	4	4	13	2	4	2	3	4	7	3	5	2	3	4	5
OG0001738	2	2	1	5	3	5	8	3	1	8	2	5	3	1	4	4	3	5	3	5	2	4	2	3	2	3	0	2	2	3	6	2	5	2	2	4	2	5	4	4	1	4	5	2	4	4	9	7	3
OG0001739	2	4	4	4	1	3	6	4	5	3	3	2	3	2	4	3	2	2	3	4	3	2	4	2	2	6	0	2	1	3	4	3	2	8	1	6	9	4	4	6	4	4	3	3	4	3	5	4	2
OG0001740	3	4	2	4	2	3	4	4	5	6	3	5	2	2	3	3	3	4	4	2	4	3	5	3	2	3	1	2	1	3	3	1	3	6	5	6	5	6	3	6	3	2	10	2	1	2	3	4	0
OG0001741	4	4	4	3	1	4	6	3	3	4	2	5	2	5	4	2	3	2	3	1	2	4	3	3	3	3	2	3	4	3	4	4	4	4	2	3	2	2	2	3	4	4	3	1	12	2	2	3	3
OG0001742	6	3	5	7	2	0	1	7	5	0	5	1	4	0	0	0	0	2	2	0	4	6	6	3	0	6	2	0	2	2	4	0	6	8	5	2	15	1	4	6	3	10	3	9	1	0	3	7	4
OG0001743	3	5	4	3	2	4	8	3	8	6	2	3	4	2	2	3	2	3	3	3	4	4	3	2	2	4	0	2	1	4	4	2	2	3	4	8	5	2	3	3	3	2	2	3	6	3	4	4	1
OG0001744	2	3	4	2	3	4	4	2	7	5	3	1	3	3	3	4	2	4	3	4	1	4	3	3	3	3	0	1	2	2	2	3	4	4	4	6	4	3	3	4	3	4	3	3	8	3	6	5	2
OG0001745	0	1	4	2	0	4	17	2	1	2	1	8	4	13	4	4	1	0	2	0	1	3	1	1	3	4	0	3	4	2	5	5	2	0	1	7	4	1	2	2	0	11	5	1	5	3	4	2	0
OG0001746	5	2	2	3	4	2	7	5	6	4	5	2	3	2	3	4	2	4	3	4	2	4	3	2	2	3	2	2	2	2	2	2	3	5	1	8	9	2	2	4	6	3	9	4	2	2	4	4	4
OG0001747	2	3	2	5	3	2	9	2	1	9	3	2	4	2	4	4	3	1	5	4	0	5	4	3	3	3	5	2	2	4	3	2	5	0	0	8	3	5	3	4	0	4	5	2	10	5	5	4	1
OG0001748	5	4	2	4	4	2	6	4	5	10	4	3	3	2	2	2	2	3	2	5	4	2	3	2	2	4	1	2	2	4	4	3	2	2	4	5	1	2	2	3	2	4	3	5	4	4	5	7	4
OG0001749	2	2	2	3	3	2	8	4	6	5	3	1	3	2	2	3	2	6	4	4	4	4	4	2	2	2	2	1	1	3	2	2	3	3	4	7	6	5	2	6	3	3	5	3	6	4	7	5	2
OG0001750	3	3	2	2	3	3	2	3	5	6	4	3	3	1	2	3	2	5	2	4	4	3	2	2	3	3	2	3	4	3	3	5	2	3	3	6	5	3	4	3	2	2	3	3	7	3	5	6	3
OG0001751	3	4	2	4	2	6	2	3	1	22	3	2	4	2	4	2	4	0	4	3	4	4	5	4	4	3	1	2	2	3	4	2	3	3	0	8	6	3	4	3	0	0	2	3	3	3	5	7	1
OG0001752	3	4	2	2	0	3	6	0	3	6	4	2	6	3	3	5	4	0	4	3	0	4	4	4	4	3	0	2	3	4	4	4	3	0	1	10	0	1	0	3	2	6	4	1	8	4	7	5	2
OG0001753	2	2	2	4	2	3	6	3	3	7	4	3	3	2	3	3	2	2	5	4	4	4	5	2	3	2	0	1	2	2	2	2	5	6	4	6	4	4	5	4	2	4	8	3	4	3	6	4	3
OG0001754	2	2	4	6	2	3	2	1	5	5	2	2	2	2	3	2	2	1	7	3	3	7	2	3	2	2	4	3	1	2	5	3	4	5	7	4	12	2	3	3	4	4	5	3	4	1	4	4	3
OG0001755	3	3	3	5	3	4	4	1	3	5	3	2	4	2	3	3	3	1	4	5	4	7	4	2	1	1	3	2	2	3	2	2	4	3	3	6	14	4	3	2	1	0	3	3	7	3	5	5	0
OG0001756	6	11	4	4	2	2	5	3	20	2	6	1	1	1	2	1	1	5	1	3	3	12	1	1	0	2	0	1	1	5	1	1	2	13	3	3	10	6	7	4	1	1	1	3	3	1	2	3	0
OG0001757	2	3	2	5	3	2	4	2	4	8	5	3	3	2	1	2	4	6	2	4	2	2	3	3	3	4	1	2	1	2	2	2	3	4	5	6	12	3	4	4	2	4	5	3	5	3	5	5	3
OG0001758	0	0	3	1	1	4	11	1	0	12	3	4	5	3	4	5	4	3	3	2	0	0	3	5	4	5	0	3	3	3	5	4	2	0	0	11	4	1	1	4	1	3	5	2	6	5	5	6	0
OG0001759	0	0	0	0	0	0	0	0	0	1	0	0	0	2	0	0	0	0	0	0	0	0	0	0	0	0	0	4	16	0	0	29	0	0	0	0	0	0	0	0	0	31	0	0	12	0	0	0	0
OG0001760	5	7	3	2	4	2	8	4	0	9	5	0	3	2	2	3	2	2	4	3	0	5	4	2	3	3	3	2	2	4	4	2	4	3	5	8	0	4	4	4	7	1	5	4	4	2	4	5	2
OG0001761	4	2	3	5	1	3	6	0	1	5	6	3	8	2	2	4	4	2	8	2	3	6	7	3	3	1	2	2	3	2	2	2	2	3	7	7	11	3	4	1	3	1	5	5	2	4	4	5	0
OG0001762	3	2	2	2	1	2	8	2	13	5	3	2	3	1	2	2	2	7	2	4	4	4	2	2	1	2	0	2	2	2	2	3	3	5	2	4	8	4	5	2	5	3	5	4	4	2	6	5	5
OG0001763	3	4	2	5	4	3	6	3	6	7	5	2	4	2	3	2	3	3	4	4	3	3	3	3	2	3	1	2	2	3	3	1	2	3	2	8	5	3	3	5	2	2	6	2	4	3	6	4	1
OG0001764	2	3	3	3	2	3	8	2	2	8	1	1	4	3	5	2	2	3	5	2	1	5	4	2	4	3	1	2	3	4	4	5	2	2	2	9	3	3	2	2	1	4	4	3	4	4	5	5	0
OG0001765	7	5	3	2	3	2	8	4	6	5	3	2	3	3	2	3	2	2	3	2	2	3	3	2	3	3	0	2	1	3	3	1	3	5	3	6	7	6	5	3	5	3	6	3	2	3	4	5	3
OG0001766	5	3	2	6	2	2	8	3	1	2	5	2	4	3	4	3	3	0	5	1	0	4	6	3	3	5	1	2	1	5	4	2	8	0	1	7	7	5	4	2	0	7	3	4	5	3	3	3	0
OG0001767	6	6	6	2	1	4	5	2	5	3	6	5	3	3	2	4	2	4	3	5	3	3	1	2	1	3	0	2	2	3	4	2	3	1	2	6	6	4	3	4	4	6	4	3	5	3	8	5	0
OG0001768	1	2	3	4	4	2	4	4	6	3	3	2	3	2	3	3	1	9	3	2	7	3	3	2	2	3	1	2	2	3	2	1	3	7	4	4	8	4	2	3	2	3	6	4	2	2	2	2	3
OG0001769	3	2	1	7	2	2	4	2	5	4	2	3	3	2	3	2	2	7	3	2	3	7	2	2	3	5	2	2	2	2	3	3	11	4	3	4	5	4	5	6	5	4	2	3	5	2	4	4	2
OG0001770	2	3	1	11	1	1	1	4	7	1	5	2	4	11	1	2	1	0	2	3	2	3	3	1	1	2	0	2	6	4	2	11	2	4	3	7	9	2	3	2	2	3	3	5	3	2	3	4	1
OG0001771	2	2	3	4	3	1	11	2	4	5	3	2	3	3	5	3	3	2	4	3	4	6	2	3	3	4	1	3	0	2	3	2	4	3	2	5	6	2	3	3	2	5	7	3	5	2	3	2	3
OG0001772	2	3	3	4	1	4	7	2	3	6	5	2	1	2	3	1	1	1	7	0	2	4	4	3	2	3	2	2	1	1	2	2	3	2	3	4	22	3	4	1	2	26	2	2	6	1	3	4	5
OG0001773	0	0	3	0	0	0	0	0	0	0	0	0	227	0	0	0	0	0	0	0	0	0	0	0	0	0	0	2	1	0	0	0	0	0	0	0	1	0	0	0	0	0	0	0	0	0	0	0	0
OG0001774	0	0	0	2	0	4	19	1	1	4	2	13	4	3	1	0	0	0	1	1	1	1	2	2	22	3	0	6	0	1	2	0	1	1	2	5	6	0	1	1	1	5	0	0	1	12	11	1	0
OG0001775	2	4	4	2	2	2	0	3	4	9	5	2	3	2	4	5	3	0	6	2	2	3	3	3	3	11	1	2	2	5	4	2	7	4	2	6	6	3	4	2	2	2	3	3	5	3	4	4	0
OG0001776	2	2	2	3	2	4	6	3	4	6	2	4	3	2	3	3	2	4	2	2	4	6	4	2	1	2	0	2	2	2	3	2	2	4	3	6	8	2	4	3	1	4	6	2	4	3	6	8	2
OG0001777	2	3	2	6	0	3	5	2	1	5	5	3	5	3	2	2	2	4	9	0	2	5	2	2	3	1	2	1	2	4	3	2	1	3	2	6	18	3	4	1	2	3	8	2	4	10	4	5	3
OG0001778	1	1	3	2	2	4	1	0	1	11	2	6	6	3	3	3	3	1	4	2	1	4	4	3	3	4	1	3	3	4	3	2	4	2	3	9	4	3	2	2	2	3	3	3	7	4	6	9	1
OG0001779	1	2	6	1	2	3	9	3	2	2	4	5	4	4	1	3	4	2	1	5	1	5	2	3	1	2	1	3	2	2	1	4	2	3	3	8	5	4	5	2	4	5	4	2	11	3	3	3	2
OG0001780	5	6	2	3	2	2	7	2	5	9	2	4	2	3	4	2	3	3	8	3	2	7	3	3	3	4	3	2	2	4	5	2	3	1	3	5	3	2	1	2	2	3	2	2	6	2	3	3	3
OG0001781	5	5	2	2	2	1	4	1	2	6	6	3	3	2	2	3	2	7	2	3	1	6	3	2	3	3	0	2	2	3	4	1	4	5	2	9	13	4	3	5	4	3	4	2	4	2	4	4	0
OG0001782	4	3	2	6	2	4	2	2	4	6	3	3	2	2	3	3	2	2	4	2	5	3	5	2	2	3	3	1	1	4	3	3	5	5	6	5	5	3	2	3	4	5	5	3	4	2	4	3	2
OG0001783	3	5	2	4	2	2	8	2	2	3	2	3	2	2	3	1	2	4	4	2	2	7	2	2	4	2	5	2	2	1	2	3	8	6	4	4	7	3	2	2	6	6	3	2	4	3	4	3	4
OG0001784	5	7	2	3	3	1	7	2	4	3	3	3	2	2	2	2	1	4	1	3	4	3	3	1	4	4	3	2	2	8	3	2	4	3	3	4	4	2	2	5	4	4	5	2	7	3	4	3	2
OG0001785	4	5	2	4	2	2	6	2	6	5	4	6	2	2	4	2	2	5	4	2	5	4	4	2	2	2	2	2	3	2	4	2	5	6	5	5	3	2	2	2	6	3	4	4	4	2	3	3	4
OG0001786	5	3	1	13	2	2	6	5	7	2	3	2	3	1	2	2	1	1	2	2	4	2	3	1	1	2	0	2	1	2	2	1	2	4	2	7	13	4	3	4	2	17	2	3	2	2	4	3	2
OG0001787	2	1	3	2	5	1	4	5	4	4	7	2	2	2	1	3	1	7	3	6	4	2	2	1	1	4	1	1	2	3	3	2	5	3	4	5	7	5	6	7	3	4	8	6	3	2	5	5	4
OG0001788	3	3	4	9	3	2	1	3	4	8	3	1	3	2	3	3	4	4	3	2	4	5	6	4	3	3	1	2	2	3	3	1	3	3	3	6	7	3	3	3	3	2	4	3	2	3	6	6	3
OG0001789	3	4	3	6	3	6	5	2	3	4	6	2	3	1	3	2	2	1	10	2	2	7	3	2	4	2	2	2	2	4	2	1	5	3	1	5	25	4	6	2	2	1	2	2	5	3	3	3	1
OG0001790	4	4	2	6	5	2	7	4	9	4	5	1	2	2	2	2	2	1	3	2	5	2	2	2	4	3	3	1	1	3	4	4	10	4	5	4	7	7	4	4	5	2	4	2	4	2	4	4	0
OG0001791	0	0	4	2	1	3	10	0	1	12	5	3	6	3	3	3	6	3	2	2	0	3	3	6	3	2	0	1	4	2	2	2	3	2	2	10	1	0	0	3	3	4	7	0	5	5	7	8	0
OG0001792	1	2	4	3	0	2	7	1	0	11	1	6	4	2	3	4	3	1	4	1	0	2	4	3	5	5	0	3	3	5	2	1	4	1	3	10	0	0	2	4	1	0	2	0	7	5	10	8	0
OG0001793	1	1	4	4	0	3	4	3	2	6	2	7	4	4	5	3	4	0	4	2	1	5	2	4	5	1	0	3	4	1	1	2	3	2	1	9	3	3	3	1	1	1	0	4	6	4	8	8	0
OG0001794	4	3	2	7	2	5	4	2	4	5	2	2	4	2	3	3	2	2	3	2	1	2	3	2	5	3	3	2	2	3	3	2	4	3	4	7	4	4	4	4	3	4	3	4	4	3	3	3	1
OG0001795	1	0	1	1	0	15	17	0	0	7	0	0	4	9	3	2	9	0	1	0	0	0	0	9	3	0	0	6	5	0	1	7	0	0	0	11	0	0	0	0	0	15	0	0	12	2	1	6	1
OG0001796	2	3	4	5	3	3	6	2	3	4	3	4	3	4	3	4	3	1	3	3	1	4	3	2	3	4	0	3	2	4	3	3	4	4	4	6	3	2	3	4	2	5	7	2	7	2	5	4	3
OG0001797	1	1	2	4	2	3	7	2	2	7	6	5	3	2	3	6	2	1	2	4	1	2	4	2	3	3	0	2	4	2	3	2	4	3	1	6	7	2	2	1	0	3	3	4	10	3	5	7	2
OG0001798	2	2	3	2	4	3	8	2	6	7	3	1	3	2	3	3	2	3	3	3	2	3	5	2	2	5	2	2	2	4	3	2	4	2	3	6	7	4	4	3	2	4	2	2	5	3	4	5	2
OG0001799	2	4	1	3	3	3	8	3	1	8	3	1	4	2	4	3	4	4	3	3	2	2	4	4	4	3	1	2	2	4	4	2	2	2	2	6	5	2	3	3	2	3	8	4	6	3	7	5	2
OG0001800	4	5	3	3	3	3	7	3	4	4	3	3	3	1	3	4	3	3	3	3	2	4	3	2	2	7	0	2	2	5	4	2	2	5	4	5	3	2	3	4	4	2	2	4	7	3	7	8	4
OG0001801	4	5	2	5	2	4	4	2	8	12	2	4	2	2	3	3	2	5	3	2	4	2	3	2	2	5	0	2	2	4	3	2	2	5	4	5	2	2	2	2	4	4	8	2	6	2	4	4	1
OG0001802	2	5	2	1	3	2	3	3	7	2	6	2	5	1	1	2	1	5	2	5	5	2	1	1	2	2	3	2	2	3	3	2	2	6	4	4	4	11	8	8	4	2	5	4	4	2	4	5	4
OG0001803	2	2	1	4	3	4	9	2	4	4	4	3	4	2	3	3	4	2	3	3	3	2	3	3	2	2	2	2	2	2	2	2	4	3	3	6	3	3	3	4	3	3	3	3	7	4	8	7	2
OG0001804	2	3	3	2	4	3	0	2	5	3	5	7	4	2	2	3	2	4	2	3	2	2	7	2	2	4	1	2	2	5	4	3	3	2	2	5	14	2	3	3	3	4	3	3	4	3	3	4	2
OG0001805	1	2	1	1	1	1	10	2	1	3	2	6	11	2	0	1	0	1	4	2	3	4	4	0	3	4	1	0	0	2	2	0	4	2	3	5	6	1	2	2	3	17	0	2	0	3	20	1	4
OG0001806	0	0	0	3	0	0	8	0	4	0	1	0	41	0	7	0	0	0	1	0	0	1	2	1	95	0	0	0	0	0	0	0	2	0	0	11	1	0	0	0	0	0	0	0	0	0	0	1	1
OG0001807	2	3	3	2	2	3	6	2	4	6	2	4	3	2	2	2	2	4	3	3	3	3	3	2	2	4	2	2	2	3	4	1	3	3	5	6	7	3	3	2	3	2	5	3	5	6	4	4	3
OG0001808	5	3	3	7	1	2	4	2	4	4	7	2	3	2	2	2	2	7	2	4	4	3	2	2	2	2	0	5	4	2	2	3	2	5	3	5	7	4	4	6	1	5	4	7	5	2	4	4	0
OG0001809	3	3	6	3	3	3	8	5	4	3	2	3	4	2	2	4	3	2	3	3	2	4	2	2	2	5	0	2	2	4	4	2	2	3	1	7	6	4	3	3	1	2	5	3	5	4	6	6	3
OG0001810	3	6	3	2	1	2	4	4	7	3	3	2	2	1	2	3	2	8	4	4	5	2	2	2	2	2	2	1	2	2	2	2	4	9	5	3	5	2	3	6	3	6	12	5	4	2	5	3	5
OG0001811	1	2	3	2	1	1	4	3	6	6	6	1	1	4	3	3	3	2	3	4	8	3	2	3	5	5	0	1	2	5	6	5	3	4	2	7	8	7	3	5	1	4	6	2	5	2	2	3	1
OG0001812	2	2	2	3	1	2	6	4	4	2	3	1	4	2	4	3	2	3	4	3	5	4	2	2	2	2	3	1	2	2	2	2	4	3	4	7	3	2	3	3	4	2	4	2	3	3	4	4	1
OG0001813	1	0	0	1	5	0	12	5	1	0	1	0	17	0	0	8	0	0	5	7	0	7	7	0	0	4	0	0	0	7	6	0	0	1	0	21	7	5	4	1	0	0	0	6	0	8	5	6	0
OG0001814	2	4	2	3	1	2	8	3	8	4	4	1	4	2	2	4	2	1	2	5	3	2	3	2	2	4	0	2	2	2	2	2	2	4	1	8	11	6	6	6	2	2	6	3	6	5	3	4	2
OG0001815	3	4	3	3	2	3	3	3	5	5	3	2	4	2	4	3	2	2	3	4	3	5	3	2	2	3	3	2	1	3	3	2	3	3	3	7	3	2	4	4	4	3	2	3	4	4	5	6	1
OG0001816	2	1	2	5	5	2	6	2	2	5	5	2	3	2	3	2	1	5	3	5	2	6	6	1	1	1	0	2	2	1	1	2	3	6	4	5	11	5	4	6	4	2	4	2	5	3	6	6	3
OG0001817	1	2	4	1	2	5	7	1	2	7	1	4	4	5	3	4	5	0	1	2	1	1	3	5	4	1	0	3	4	2	1	2	3	1	0	6	4	0	2	2	1	5	5	1	10	4	4	5	1
OG0001818	3	4	3	4	3	5	8	2	4	6	2	1	3	2	2	4	3	2	3	4	4	4	3	4	4	5	1	2	2	4	3	1	3	4	3	6	2	4	2	2	3	2	3	3	4	4	5	4	0
OG0001819	3	3	2	9	2	2	9	2	4	4	3	3	3	3	3	2	3	3	3	3	3	3	3	2	3	3	3	1	2	3	2	2	3	5	5	5	1	2	2	3	5	3	5	2	4	3	6	5	4
OG0001820	0	0	2	2	1	2	11	2	3	2	4	1	3	2	3	2	3	3	3	2	2	2	4	2	3	1	0	2	2	1	1	6	3	4	3	7	18	2	12	6	3	4	7	2	5	2	7	5	1
OG0001821	0	0	3	3	0	7	6	0	0	14	0	3	6	2	5	3	4	0	5	0	0	4	3	7	5	2	0	3	3	3	3	2	3	0	0	15	0	0	0	0	0	2	2	0	11	5	8	2	0
OG0001822	0	0	0	0	0	0	0	0	0	0	0	0	0	0	0	0	0	0	0	0	0	0	0	0	0	0	0	0	0	0	0	0	0	0	0	0	0	0	0	0	0	238	0	0	0	0	0	0	0
OG0001823	2	2	2	7	3	4	4	6	5	6	3	3	3	2	2	5	1	4	2	4	4	2	5	1	0	2	1	1	2	3	2	2	2	5	4	5	8	4	3	2	5	2	5	3	2	2	5	5	9
OG0001824	2	4	3	2	0	5	8	3	1	8	4	2	3	3	1	2	4	1	2	2	2	4	4	4	4	4	0	3	3	6	3	3	4	3	1	8	0	4	3	3	3	1	6	1	1	5	6	6	1
OG0001825	3	5	4	10	1	3	7	1	1	2	2	3	4	3	4	2	3	5	2	1	3	3	3	3	4	2	1	3	3	1	3	3	5	3	2	7	8	1	1	2	1	6	5	2	4	2	3	3	0
OG0001826	4	3	4	4	2	1	8	6	3	4	2	2	2	2	3	3	1	3	4	2	3	4	4	1	2	2	2	2	2	2	3	3	6	5	3	7	13	3	6	4	2	3	2	5	5	3	4	3	2
OG0001827	5	2	2	3	2	2	4	3	2	8	5	4	4	3	3	2	3	4	4	2	1	2	2	3	2	4	3	2	2	3	3	3	3	1	3	7	6	3	2	3	4	4	4	2	5	3	4	4	2
OG0001828	2	3	4	3	3	1	6	2	0	4	2	1	4	5	3	2	1	2	3	1	1	2	2	2	1	4	0	2	5	3	2	1	2	1	2	5	4	3	3	2	2	9	9	2	5	2	3	3	3
OG0001829	3	2	2	4	4	2	4	2	6	4	5	1	4	2	3	3	2	7	2	4	3	2	2	2	2	2	1	1	2	2	2	2	2	5	4	8	9	2	2	2	4	3	3	4	5	3	4	4	2
OG0001830	1	4	0	2	2	2	16	1	3	2	5	2	12	1	0	3	2	6	1	4	4	3	1	3	1	2	0	1	2	1	1	2	1	2	1	9	11	4	3	9	3	1	4	2	2	10	2	1	2
OG0001831	6	6	3	3	2	2	7	6	2	3	4	1	2	2	2	3	4	4	2	5	3	2	2	2	2	2	0	3	2	2	2	2	2	8	2	4	8	6	4	4	4	2	4	4	3	2	3	4	2
OG0001832	2	3	3	6	2	6	14	1	6	6	4	1	2	2	3	1	4	3	3	2	2	3	5	5	3	1	2	3	1	3	1	1	4	2	2	6	4	1	1	3	2	3	3	1	3	3	6	5	5
OG0001833	2	2	2	5	2	1	6	2	6	5	4	2	4	2	2	2	2	6	2	2	3	3	2	2	2	2	3	2	1	2	2	2	3	4	4	5	6	2	3	5	3	5	7	2	4	2	5	6	4
OG0001834	2	3	4	3	5	3	4	4	2	5	5	1	2	4	2	2	2	6	2	1	3	4	2	2	3	2	2	2	2	2	2	3	3	5	5	4	1	3	2	3	6	6	11	2	2	2	5	7	5
OG0001835	3	3	3	2	3	3	7	2	3	2	4	3	4	1	1	2	2	4	4	3	3	4	3	2	2	4	2	3	3	3	3	4	4	2	1	9	5	2	3	2	2	5	7	1	5	3	3	3	3
OG0001836	3	3	1	2	2	4	5	6	2	9	3	4	3	1	4	4	2	1	4	3	1	2	5	2	5	3	0	1	1	6	5	1	1	1	2	5	3	5	7	2	2	3	1	4	2	3	8	8	7
OG0001837	3	1	3	4	2	2	7	3	2	4	3	0	5	8	3	4	2	0	2	2	0	4	2	3	4	3	0	1	3	3	4	3	4	4	1	5	5	4	4	3	3	4	8	3	4	2	3	3	0
OG0001838	4	4	4	3	2	3	5	3	2	8	3	1	3	2	3	3	2	4	3	3	3	5	4	2	4	3	1	2	2	3	3	3	4	4	1	5	5	3	4	4	3	3	6	4	6	3	6	6	2
OG0001839	2	2	2	2	5	2	6	4	4	3	3	3	3	2	4	4	2	2	3	5	1	6	2	2	3	2	3	1	2	2	2	2	2	3	2	7	7	3	2	2	2	4	5	4	6	4	4	5	2
OG0001840	2	3	1	5	4	3	2	3	3	3	3	2	3	3	3	3	3	3	4	2	2	3	4	3	4	2	0	1	2	3	3	1	3	4	3	7	2	3	3	2	2	2	1	6	4	3	6	4	1
OG0001841	4	4	2	6	1	2	6	3	3	7	3	3	4	2	4	3	2	1	3	2	2	5	4	2	3	5	0	2	2	5	4	1	4	2	3	8	7	2	3	3	0	2	4	2	2	3	5	6	2
OG0001842	4	4	3	5	1	6	6	2	0	7	3	3	3	2	3	2	2	5	9	1	3	4	6	2	2	3	3	1	3	2	3	2	4	3	2	6	13	3	3	0	3	3	2	1	7	2	2	3	2
OG0001843	5	3	2	13	3	3	5	4	5	3	2	3	2	2	5	2	3	5	3	2	3	3	2	3	2	3	0	1	2	3	4	2	4	6	4	4	7	3	2	3	4	2	6	3	4	2	4	5	1
OG0001844	2	4	4	4	0	3	8	2	3	10	3	2	5	2	3	4	2	1	3	3	2	3	4	2	2	7	0	2	2	3	4	2	4	2	0	11	5	2	2	1	0	3	4	3	7	4	5	8	0
OG0001845	3	2	3	6	2	3	7	2	6	4	2	3	3	2	3	2	2	7	2	3	5	5	2	2	3	3	2	2	2	3	2	2	3	3	2	6	5	4	3	3	2	4	0	2	4	2	8	5	6
OG0001846	2	4	3	6	3	2	4	2	3	4	3	1	7	2	2	3	2	6	3	2	1	5	3	2	2	3	3	3	2	3	2	1	1	5	3	6	3	3	3	3	1	4	11	2	3	3	6	5	3
OG0001847	4	3	2	4	3	3	4	5	2	4	4	2	3	1	3	2	1	5	2	4	4	3	4	1	1	3	0	1	4	3	3	4	5	5	6	6	9	4	4	2	5	1	3	5	3	2	3	4	3
OG0001848	4	3	3	2	2	2	4	1	7	9	4	1	4	3	2	2	3	2	5	3	3	5	5	3	3	4	1	3	2	4	3	2	3	1	1	6	4	3	1	4	1	5	10	2	3	2	4	4	3
OG0001849	4	4	2	5	1	3	9	2	3	2	3	4	4	2	3	2	2	3	4	3	2	6	5	2	2	4	2	2	2	3	3	2	3	3	5	4	5	2	3	3	5	6	4	2	2	2	5	6	1
OG0001850	6	4	2	6	4	1	4	2	3	6	4	2	3	2	6	2	2	3	3	3	2	10	4	2	1	5	0	2	2	4	4	1	3	3	2	6	9	5	0	5	5	3	4	2	5	3	4	5	0
OG0001851	2	3	2	3	3	1	6	3	6	4	4	2	3	2	3	2	2	4	3	4	5	3	3	2	3	2	2	2	2	2	2	2	2	4	4	6	8	3	2	7	3	4	4	2	6	2	3	4	2
OG0001852	0	0	0	0	0	0	0	0	0	0	0	0	0	0	0	236	0	0	0	0	0	0	0	0	0	0	0	0	0	0	0	0	0	0	0	0	0	0	0	0	0	0	0	0	0	0	0	0	0
OG0001853	2	3	2	5	2	3	6	0	1	5	4	2	3	2	3	2	2	1	7	2	2	2	2	2	4	4	2	3	2	1	1	2	3	3	1	4	22	7	7	2	3	5	5	2	3	4	4	5	1
OG0001854	2	2	1	6	3	2	7	2	3	4	2	3	3	3	4	3	2	5	3	5	3	2	3	2	2	2	0	2	2	2	2	2	3	2	2	7	12	5	3	3	1	6	3	1	7	5	5	4	2
OG0001855	5	2	3	4	2	3	10	1	4	4	3	2	4	2	2	5	2	3	6	3	1	2	3	1	3	2	0	2	2	3	4	4	1	2	2	6	5	1	5	1	2	4	6	2	6	5	5	5	1
OG0001856	3	4	2	6	0	4	5	2	10	5	3	3	1	2	3	2	3	6	3	2	3	5	2	3	3	3	0	2	2	3	3	2	2	5	4	6	3	3	3	2	2	5	3	2	5	2	4	4	0
OG0001857	5	4	4	3	4	5	4	3	1	3	5	2	2	2	3	2	2	4	4	2	1	4	4	2	3	4	0	2	2	4	6	3	3	3	5	5	8	2	2	3	2	6	4	3	6	2	2	2	1
OG0001858	2	2	3	4	3	3	9	2	5	5	2	3	3	3	2	2	3	2	3	2	3	4	4	2	3	2	2	2	2	2	2	1	4	6	4	6	7	2	3	4	3	4	9	2	3	2	5	4	0
OG0001859	2	4	3	6	2	3	6	1	5	7	3	1	2	2	2	3	3	0	7	2	3	5	6	4	2	3	2	1	2	2	2	3	2	3	4	5	18	3	9	2	3	0	2	3	4	4	3	5	2
OG0001860	3	3	1	2	1	3	9	3	4	2	3	6	4	2	3	2	1	3	3	5	5	3	2	1	2	3	0	1	4	2	2	3	3	8	0	6	7	3	2	7	1	4	3	7	4	4	1	1	0
OG0001861	1	1	3	2	2	2	7	4	1	5	4	2	3	12	3	9	3	0	3	2	2	5	3	3	3	3	0	2	4	4	3	3	2	3	1	8	4	3	2	1	0	9	4	3	6	2	5	4	1
OG0001862	2	4	2	3	5	2	6	4	6	3	5	2	2	3	2	2	3	3	2	2	3	2	0	3	2	5	2	1	2	1	3	2	5	6	7	5	7	3	3	3	3	8	6	2	5	2	4	5	3
OG0001863	3	4	3	4	1	2	7	3	4	5	2	2	3	2	3	3	3	3	3	2	4	2	3	3	3	4	0	4	2	3	3	2	4	4	4	5	5	2	2	2	1	1	7	2	4	3	7	7	3
OG0001864	4	3	4	7	3	2	4	4	7	3	4	2	2	1	2	2	2	3	3	3	3	8	5	3	2	3	1	1	2	3	3	2	5	3	4	6	4	4	3	5	3	2	8	2	4	2	4	4	2
OG0001865	0	1	4	3	0	5	2	1	1	7	3	3	7	2	5	3	5	0	3	0	0	5	5	4	3	3	0	4	1	2	4	3	3	1	1	11	1	2	2	2	0	0	0	1	7	9	6	5	0
OG0001866	0	3	2	4	1	4	8	4	5	3	2	2	4	4	3	2	4	3	3	2	5	5	2	4	4	2	2	2	2	3	3	2	4	4	4	4	3	3	2	3	3	7	10	3	6	3	3	3	1
OG0001867	0	0	5	0	0	11	4	0	1	1	0	22	1	5	0	1	1	0	1	1	1	0	3	1	1	3	0	3	4	1	1	1	1	0	1	4	2	2	1	0	0	3	5	0	6	1	2	3	0
OG0001868	4	4	2	3	2	4	4	3	3	6	3	3	3	2	2	3	3	3	6	3	5	4	3	3	2	4	0	2	2	6	3	2	5	5	2	6	6	4	3	5	1	2	10	1	2	2	3	5	2
OG0001869	3	3	2	2	2	2	4	3	2	10	2	2	5	3	4	3	4	3	7	2	2	3	1	3	4	2	2	1	2	5	2	2	3	1	2	12	1	3	3	1	2	0	5	1	4	3	5	3	1
OG0001870	3	2	2	2	3	4	6	3	3	6	2	2	5	2	5	3	3	0	3	4	3	2	3	3	1	5	0	2	2	1	3	1	4	2	0	8	1	5	3	5	2	1	4	1	5	6	8	7	3
OG0001871	2	2	7	4	1	1	7	1	3	3	3	3	3	5	3	1	6	4	3	3	3	2	3	4	1	4	1	3	4	3	3	2	2	2	1	4	5	2	4	3	1	6	4	1	7	3	3	4	1
OG0001872	3	3	2	5	4	2	6	3	3	3	3	2	4	2	2	2	2	2	3	4	2	2	3	2	2	3	0	3	3	3	3	1	4	4	5	6	8	3	5	4	2	3	4	3	4	4	5	5	1
OG0001873	4	4	2	2	3	3	8	1	3	8	3	2	5	2	4	3	3	0	3	3	0	5	3	3	3	4	1	2	2	3	5	2	2	1	3	9	3	3	3	5	3	4	4	2	2	4	6	8	1
OG0001874	3	2	8	7	4	1	11	3	3	2	3	1	3	3	2	3	2	1	3	4	2	5	2	2	3	3	0	3	3	2	2	2	3	3	1	7	11	3	3	2	0	4	4	3	3	3	2	3	1
OG0001875	3	4	1	0	2	2	4	3	2	6	4	1	2	2	5	2	2	1	7	3	2	11	2	2	2	6	2	2	1	5	6	1	2	4	1	3	24	4	5	1	2	1	5	2	5	2	5	5	3
OG0001876	3	2	5	5	1	4	5	2	2	4	5	2	3	2	0	3	3	7	2	0	2	2	3	3	7	2	0	2	1	3	2	3	3	6	2	7	9	5	2	3	1	7	3	3	4	4	3	3	3
OG0001877	3	3	2	4	2	2	3	3	5	4	3	1	4	2	3	2	1	2	2	3	4	3	4	1	2	7	3	2	3	2	3	1	2	3	5	6	8	4	3	4	3	3	3	2	4	4	6	7	2
OG0001878	3	3	3	4	2	2	5	3	0	2	3	2	3	3	2	2	3	1	8	3	3	5	2	3	1	5	2	2	1	5	2	2	2	2	3	7	16	3	6	1	4	3	5	2	7	3	4	4	1
OG0001879	0	2	3	2	0	3	2	3	1	9	3	9	5	5	5	4	5	1	3	0	1	1	5	5	3	1	0	3	3	2	3	3	2	1	0	10	3	1	3	2	0	0	4	2	5	5	5	3	0
OG0001880	0	1	2	3	4	3	5	3	1	13	3	6	4	2	3	3	4	0	3	4	1	4	4	4	1	4	0	1	2	4	4	2	3	3	0	8	8	3	2	3	3	4	3	3	2	4	7	9	0
OG0001881	0	4	3	6	2	4	7	2	0	9	3	4	6	2	4	4	2	0	5	2	0	4	6	2	3	5	0	2	2	8	2	2	5	2	1	9	4	1	1	1	0	4	2	0	6	4	7	7	1
OG0001882	4	4	2	2	3	3	8	2	3	3	3	2	3	3	3	3	2	5	3	2	2	2	2	3	2	3	1	2	2	2	3	2	4	5	2	7	8	5	4	3	4	6	5	2	4	3	3	4	1
OG0001883	3	3	3	3	3	1	8	2	4	7	4	1	4	2	3	7	1	2	4	3	3	4	3	1	1	3	0	2	2	3	3	1	3	4	3	8	1	3	3	3	3	3	3	4	3	5	5	5	4
OG0001884	1	0	3	4	0	2	6	0	1	5	0	1	4	3	2	4	4	0	3	2	1	3	3	3	4	7	0	3	3	4	7	3	3	2	0	8	8	0	1	1	0	3	5	1	9	4	9	9	0
OG0001885	3	5	2	2	4	3	4	3	5	4	5	2	3	2	2	3	3	4	2	5	5	2	3	3	2	4	0	3	2	2	3	2	2	4	2	6	3	4	5	5	3	3	4	3	4	3	4	5	1
OG0001886	3	4	2	3	3	3	8	4	3	4	3	2	4	2	3	4	3	2	3	4	2	3	3	3	3	3	0	2	1	3	3	2	3	2	2	7	5	3	3	5	3	3	6	2	7	3	5	4	2
OG0001887	0	2	9	5	1	3	8	1	2	9	1	3	4	4	4	3	3	1	2	3	1	3	2	3	5	1	0	3	2	2	2	2	3	3	0	6	2	3	3	2	2	6	2	5	4	4	6	6	0
OG0001888	0	0	3	0	0	0	0	0	0	0	0	0	12	0	9	0	0	0	1	0	0	2	8	0	16	0	0	134	5	0	0	1	1	0	0	0	0	0	0	0	0	2	0	0	0	0	4	0	0
OG0001889	0	0	1	6	0	0	2	0	2	0	0	0	54	0	2	0	0	0	2	0	0	11	5	1	1	2	0	3	0	0	0	0	0	0	0	0	0	0	1	0	0	0	0	1	0	0	1	0	0
OG0001890	2	2	2	12	3	2	8	3	5	6	3	2	3	1	2	6	2	3	2	4	4	2	3	2	2	2	1	1	2	2	2	2	3	2	3	5	5	5	4	3	2	4	8	3	5	4	6	5	3
OG0001891	2	3	6	2	1	4	11	1	1	3	2	2	3	2	2	3	2	4	2	3	2	3	3	2	2	5	0	2	2	3	2	3	4	4	1	7	8	1	1	3	2	10	5	3	4	2	3	3	1
OG0001892	2	1	4	1	1	3	7	6	3	3	6	3	4	3	3	4	3	1	3	3	2	4	2	3	3	3	1	2	2	2	1	2	3	1	1	8	9	2	4	1	1	3	2	1	7	3	7	7	0
OG0001893	1	6	5	4	1	5	9	9	4	5	3	4	3	3	3	4	1	1	3	3	3	4	2	1	2	3	0	1	2	2	3	3	3	2	2	4	8	3	3	4	3	5	2	2	3	3	3	4	4
OG0001894	3	3	4	3	2	4	7	5	3	4	3	2	4	2	3	2	2	3	3	2	3	3	4	5	3	3	2	3	4	3	3	1	4	6	2	4	6	2	2	1	4	4	2	2	5	6	4	4	2
OG0001895	3	2	2	6	5	3	5	3	5	4	2	2	3	2	1	2	2	2	12	5	2	11	3	2	1	1	2	1	1	3	2	1	3	6	5	6	5	3	2	2	5	3	4	2	4	2	4	3	4
OG0001896	2	4	21	1	0	1	8	2	5	0	1	0	2	11	2	1	2	0	3	1	5	3	2	1	3	5	0	2	1	3	3	2	4	7	1	4	6	2	4	2	2	4	10	0	4	3	1	1	0
OG0001897	2	2	2	3	0	3	5	3	4	6	2	2	8	4	4	3	2	0	2	3	1	4	2	2	3	3	0	3	2	3	3	1	6	2	1	14	4	4	3	3	1	0	4	1	3	7	4	5	0
OG0001898	3	2	5	5	1	3	6	3	5	4	3	2	3	2	4	2	2	4	4	2	2	5	3	2	3	4	0	2	2	3	2	3	5	6	4	5	7	2	4	3	2	3	5	2	6	2	4	2	1
OG0001899	4	4	2	1	1	2	8	2	4	1	2	4	4	1	5	2	3	2	8	1	1	6	5	2	1	7	0	3	2	3	5	2	5	3	1	3	4	3	4	3	2	2	2	4	2	1	3	3	1
OG0001900	4	3	2	3	2	2	8	2	4	4	2	2	3	2	3	2	1	4	2	4	3	3	3	1	3	3	1	1	1	3	3	4	3	2	3	5	12	5	4	3	2	6	2	3	7	3	3	3	3
OG0001901	4	4	2	3	0	3	6	3	3	6	3	2	6	2	4	3	2	2	4	3	2	4	3	2	3	3	1	2	2	4	4	2	4	1	4	8	5	3	3	3	0	4	3	3	3	4	5	6	3
OG0001902	2	2	3	2	4	3	7	3	4	3	4	3	3	2	2	3	2	4	2	3	4	4	2	2	3	2	2	2	2	2	2	2	3	2	2	8	8	4	4	5	3	1	5	4	4	3	4	3	3
OG0001903	2	3	3	2	4	1	14	2	5	6	2	5	2	2	2	3	2	3	2	2	3	4	4	2	2	2	2	2	1	2	2	2	4	4	6	4	7	2	2	2	2	5	3	2	4	2	6	5	2
OG0001904	1	3	3	6	3	3	7	5	1	3	4	2	3	2	2	3	2	3	4	5	2	8	4	2	2	2	2	2	2	5	2	2	3	1	3	9	12	3	4	3	1	3	3	2	2	3	1	2	1
OG0001905	3	2	2	4	3	3	4	2	3	3	2	1	2	2	3	3	2	3	11	3	5	15	6	1	2	2	2	2	1	7	2	2	3	3	5	4	7	3	2	2	4	2	3	2	5	2	5	5	4
OG0001906	1	3	1	3	1	1	8	4	1	1	16	2	3	1	3	4	2	2	2	3	2	2	1	1	2	3	0	1	1	1	2	1	2	4	2	18	9	2	2	1	2	3	1	4	2	12	5	4	1
OG0001907	1	1	5	3	1	11	1	1	2	4	2	2	2	2	4	2	2	1	3	2	2	4	3	2	3	5	2	2	3	2	2	2	5	2	4	5	11	3	3	2	5	2	5	1	14	2	3	4	1
OG0001908	2	6	4	3	1	1	4	4	4	2	5	1	3	2	2	1	2	9	4	1	5	3	3	2	3	1	1	2	3	2	2	6	3	6	2	5	16	5	3	3	3	6	10	2	2	3	2	2	2
OG0001909	4	4	0	3	1	2	4	4	4	2	3	2	2	1	2	2	2	4	7	4	7	6	3	2	2	2	4	1	1	2	2	4	5	5	4	5	13	7	7	4	5	1	2	6	4	2	5	4	4
OG0001910	3	2	2	5	5	4	9	1	2	3	4	4	4	2	3	2	3	3	4	4	3	2	2	2	3	2	1	2	1	4	2	2	3	6	2	7	9	1	1	2	2	2	4	2	7	3	4	5	2
OG0001911	3	3	2	4	3	3	6	4	3	6	6	2	3	2	3	3	3	3	3	3	3	4	3	3	3	3	1	2	2	3	3	2	3	3	2	6	6	3	2	2	3	3	5	3	4	3	3	4	2
OG0001912	0	3	4	14	0	3	6	0	0	8	0	4	3	3	4	3	3	2	3	2	0	9	4	4	3	4	0	2	3	3	3	3	4	0	0	7	4	0	0	2	0	5	4	1	7	3	5	4	0
OG0001913	0	0	7	0	0	1	9	0	0	3	1	8	6	3	3	4	4	0	2	0	0	2	0	3	4	0	0	4	10	1	0	5	1	0	0	6	0	0	1	0	0	9	8	0	14	6	1	0	0
OG0001914	0	0	4	4	0	4	12	0	0	8	0	3	7	4	4	3	5	0	3	0	0	7	4	5	3	4	0	3	3	3	3	3	3	0	0	9	0	0	0	0	0	0	1	0	5	7	11	4	0
OG0001915	3	3	3	5	4	3	5	3	2	3	3	2	5	3	4	2	1	3	5	5	2	2	2	1	2	2	3	2	2	3	3	2	3	3	4	6	4	4	4	4	2	2	5	4	3	6	5	5	4
OG0001916	2	2	2	5	2	4	8	3	6	6	3	2	3	2	2	2	2	5	3	3	2	3	3	2	2	2	1	2	2	1	2	2	2	3	2	8	7	3	3	2	3	3	3	2	5	2	6	6	4
OG0001917	3	3	2	5	1	2	6	5	4	3	3	2	4	2	4	3	3	5	4	2	5	2	2	4	2	3	1	3	2	2	2	2	3	6	3	7	8	3	2	4	4	3	4	3	5	3	3	3	2
OG0001918	4	2	2	3	3	0	4	2	7	6	3	1	3	2	2	3	2	4	2	4	2	2	3	2	1	2	0	2	2	2	3	1	2	5	1	6	8	4	4	4	1	5	4	5	4	3	8	8	1
OG0001919	4	3	2	1	3	4	4	5	4	8	3	3	2	1	2	3	1	9	4	1	5	3	1	1	1	3	4	1	1	2	1	1	2	5	4	6	10	3	6	3	4	2	2	5	4	2	5	6	5
OG0001920	3	3	4	9	2	1	7	3	7	3	2	3	2	2	4	3	1	4	4	2	5	5	4	1	1	3	2	3	2	3	3	2	3	6	4	3	4	3	3	5	5	5	3	3	2	3	3	4	0
OG0001921	5	2	3	3	3	2	6	3	3	7	4	3	3	2	2	4	1	1	4	3	2	10	2	2	3	2	3	2	3	3	2	1	5	4	5	6	4	4	3	2	3	2	4	3	2	3	3	3	4
OG0001922	3	4	2	6	1	2	3	2	4	6	2	4	1	2	2	2	2	1	6	2	6	13	4	2	3	2	3	2	2	4	3	1	3	4	3	4	8	4	4	2	4	4	4	2	5	2	4	5	1
OG0001923	3	2	6	6	2	5	9	1	3	5	2	3	4	3	3	3	3	1	2	1	2	2	2	3	1	3	1	2	3	2	2	3	1	3	3	7	3	2	3	1	1	5	5	1	7	4	5	5	0
OG0001924	4	3	2	6	2	4	1	3	1	5	2	3	1	1	4	8	3	2	3	2	4	9	2	3	3	6	3	2	2	2	3	2	4	3	5	4	5	3	3	4	3	2	2	2	2	2	5	5	2
OG0001925	0	0	2	4	0	6	8	0	0	5	0	3	4	3	4	4	3	0	4	0	0	4	7	3	2	5	0	2	3	6	5	3	6	0	0	8	6	1	0	1	0	5	7	2	4	4	10	7	0
OG0001926	0	0	1	0	0	0	0	0	0	0	0	0	3	0	1	0	0	0	0	0	0	0	0	0	217	0	0	1	1	0	0	0	0	0	0	1	0	0	0	0	0	0	1	0	0	0	0	0	0
OG0001927	3	3	3	3	4	1	6	3	6	3	3	2	4	2	3	1	2	4	4	4	0	3	4	2	0	4	2	2	1	4	5	2	3	4	3	8	5	3	2	4	3	4	5	2	2	3	5	3	0
OG0001928	3	4	2	5	3	2	11	2	3	6	3	2	4	2	2	3	2	5	1	3	3	3	3	2	3	2	1	2	1	3	3	3	2	3	2	6	9	6	3	4	3	2	4	2	3	4	5	7	0
OG0001929	2	3	4	7	2	2	4	3	6	5	5	2	2	1	2	2	3	6	2	3	3	2	2	2	3	2	3	2	3	4	2	2	2	4	3	4	10	3	2	3	4	8	2	3	5	2	2	2	7
OG0001930	3	2	4	5	1	2	11	2	3	8	1	3	3	2	1	3	2	1	3	1	2	2	3	2	3	4	0	2	2	3	3	2	3	2	2	6	6	3	1	3	2	2	4	2	8	4	6	7	0
OG0001931	2	2	5	3	1	5	2	1	2	5	2	2	2	2	5	3	4	1	3	1	0	5	5	4	4	5	2	3	4	4	5	3	6	2	2	7	0	1	1	1	2	3	5	1	8	2	6	6	2
OG0001932	1	3	3	6	2	3	9	2	4	6	4	1	3	1	3	3	2	2	2	2	4	3	4	1	2	4	1	2	2	3	3	2	4	2	3	5	4	7	5	5	2	5	7	2	4	3	2	2	1
OG0001933	4	5	2	1	3	4	4	3	4	3	4	2	3	2	3	3	2	2	5	2	2	3	3	2	2	3	2	2	2	3	2	3	3	5	4	5	9	3	3	5	3	2	2	4	4	4	5	5	3
OG0001934	2	3	4	3	3	2	6	2	1	3	2	4	3	5	2	3	2	2	4	4	2	3	3	2	2	3	0	1	3	2	2	3	2	1	3	5	3	3	2	1	1	4	14	3	6	3	4	4	1
OG0001935	3	5	3	6	1	2	10	3	6	2	3	3	2	2	4	2	1	2	4	3	2	3	5	1	2	4	0	1	2	3	3	1	3	0	1	8	8	2	2	4	0	7	3	2	5	3	3	3	1
OG0001936	1	0	5	2	1	3	1	1	2	1	1	2	3	4	2	3	4	0	4	2	1	3	5	4	3	1	1	3	2	3	3	4	1	2	1	6	6	1	1	1	2	0	3	2	34	3	2	2	0
OG0001937	4	5	2	5	2	2	9	3	3	4	6	1	3	2	2	3	2	4	3	2	1	2	5	2	1	3	0	2	2	2	3	3	2	4	5	6	7	3	4	4	4	4	5	4	6	2	2	2	2
OG0001938	3	4	3	6	2	3	7	3	4	7	2	3	3	2	3	2	2	3	2	4	2	4	3	1	0	3	2	1	2	3	6	2	2	3	1	4	10	3	3	1	2	2	4	2	4	3	5	5	2
OG0001939	7	5	2	2	1	1	6	6	3	2	5	2	2	2	2	2	2	3	2	6	3	2	3	2	3	2	1	2	1	2	2	2	2	4	2	3	15	5	2	6	4	1	2	8	5	2	2	2	2
OG0001940	2	2	3	4	3	1	6	4	5	5	3	3	3	2	2	3	3	4	2	4	4	2	2	3	2	2	4	1	3	2	2	2	3	4	3	6	7	6	6	3	4	3	4	3	2	3	5	6	2
OG0001941	4	4	4	11	2	3	4	4	3	2	3	3	2	2	2	2	2	5	3	4	5	2	5	1	2	3	0	2	2	4	2	2	5	5	1	7	8	2	2	3	5	3	5	2	5	2	3	3	3
OG0001942	3	3	1	3	1	2	5	4	5	2	3	1	2	1	4	4	3	2	2	3	4	3	5	1	1	2	0	2	2	2	2	2	4	7	2	6	7	8	6	6	3	4	5	4	3	3	3	3	2
OG0001943	2	1	2	3	0	4	8	4	5	8	3	5	4	2	4	4	3	1	4	3	1	4	3	2	2	3	0	2	2	3	3	0	3	3	2	8	4	4	3	4	1	3	4	3	4	4	5	6	0
OG0001944	1	2	2	2	2	3	6	3	5	6	6	1	4	2	2	3	2	5	2	5	4	3	1	2	2	3	1	2	2	1	1	2	7	6	1	5	10	6	5	8	3	2	5	3	2	3	3	4	1
OG0001945	1	1	3	4	3	1	5	3	5	3	2	2	3	2	2	3	1	7	3	2	3	2	2	1	2	1	1	1	1	1	1	2	2	3	5	6	9	2	2	2	1	2	5	2	4	3	9	7	4
OG0001946	3	5	6	4	0	3	2	0	1	5	2	2	5	3	3	3	3	3	3	0	1	3	3	3	3	4	0	4	6	3	3	5	2	3	1	6	3	0	3	0	0	4	2	0	4	4	3	3	0
OG0001947	3	3	4	5	0	3	5	1	2	5	2	4	3	3	2	2	1	3	13	1	1	4	3	3	5	6	2	2	2	2	2	2	1	3	3	6	16	1	4	0	4	1	4	2	2	3	7	6	2
OG0001948	4	2	0	0	0	0	0	0	0	0	0	0	11	0	1	130	0	0	0	0	0	0	0	0	9	1	0	0	9	5	4	17	0	0	0	0	0	0	0	0	0	2	2	0	0	0	0	0	0
OG0001949	4	2	3	3	2	2	3	1	5	6	3	2	3	3	2	3	3	4	3	2	3	4	3	3	2	3	0	4	2	3	3	3	3	4	3	6	5	2	2	2	2	5	4	4	5	3	4	3	1
OG0001950	2	2	3	2	3	2	2	2	4	6	3	4	3	2	2	1	4	6	3	3	3	3	3	4	3	2	1	2	3	3	2	3	4	3	5	6	3	2	2	3	3	4	7	1	4	2	6	4	1
OG0001951	3	2	1	4	2	5	7	4	2	2	1	1	6	1	1	1	0	0	1	3	1	2	3	0	1	8	0	2	2	1	6	2	2	4	0	7	4	6	6	9	1	4	3	4	2	6	1	1	0
OG0001952	2	2	2	3	0	3	6	2	5	11	3	3	3	3	2	2	4	1	3	3	4	2	4	4	3	2	0	3	3	3	2	3	4	5	1	4	2	3	3	3	1	4	8	2	4	2	6	6	1
OG0001953	2	2	3	3	1	3	6	2	2	4	2	1	7	1	2	3	2	3	2	3	3	4	2	3	3	2	2	2	2	2	2	2	2	5	3	7	7	2	2	4	5	3	3	3	4	2	3	5	1
OG0001954	2	3	4	3	2	4	2	3	4	11	3	4	5	2	2	3	3	0	2	2	1	3	4	3	4	4	0	2	2	4	3	2	3	3	1	8	5	3	4	3	3	2	2	3	6	3	4	4	0
OG0001955	2	2	5	2	2	4	2	4	4	5	3	0	3	2	3	2	2	1	2	3	3	2	4	2	3	3	3	0	3	4	4	2	3	3	1	6	6	3	3	3	3	9	6	2	1	4	3	4	2
OG0001956	2	2	1	5	0	7	6	4	3	5	2	1	3	0	1	5	2	5	2	2	3	3	4	2	2	2	0	2	1	2	2	1	2	3	3	7	9	2	3	3	2	6	4	2	4	6	8	11	0
OG0001957	2	3	2	4	2	2	4	3	1	6	3	4	4	2	4	4	2	5	4	4	1	4	3	2	2	2	1	2	2	2	2	2	3	2	2	8	6	3	3	2	2	2	4	4	4	4	7	6	0
OG0001958	3	3	1	4	2	3	5	2	1	6	2	3	2	3	2	2	4	1	3	2	5	6	3	3	3	2	2	2	2	3	3	5	5	4	3	4	11	3	3	3	2	4	5	2	4	2	5	4	3
OG0001959	3	5	2	2	3	4	6	3	4	5	2	4	3	1	4	3	2	2	1	1	0	2	4	2	3	2	0	2	2	5	2	2	3	3	3	6	3	1	2	2	1	6	7	4	9	3	9	4	1
OG0001960	3	3	2	6	2	3	2	3	5	5	4	2	3	1	2	4	3	2	3	4	6	3	3	3	1	5	0	2	1	3	4	1	2	4	3	6	6	4	3	2	3	1	11	3	5	5	4	4	3
OG0001961	4	4	4	5	2	4	10	1	0	4	3	1	3	2	2	3	2	5	3	2	1	3	3	2	2	5	2	2	1	3	2	0	3	0	6	5	6	4	2	4	4	3	7	3	3	4	5	4	0
OG0001962	2	2	4	1	2	2	3	3	1	8	2	3	7	4	3	2	5	0	3	2	2	4	4	5	4	3	0	3	2	4	1	2	3	1	0	12	5	1	2	1	1	8	8	2	3	3	4	5	0
OG0001963	2	3	4	2	3	3	14	2	5	4	2	1	3	2	2	2	3	5	2	3	2	2	4	2	2	2	4	2	2	2	2	2	3	8	5	4	5	2	2	2	7	2	6	2	6	2	2	2	5
OG0001964	4	4	2	2	1	3	5	1	1	6	5	3	2	2	2	3	2	4	2	1	3	2	5	2	3	3	1	2	2	3	3	2	3	2	3	4	6	2	1	4	4	5	6	3	6	2	5	3	4
OG0001965	3	3	4	3	4	2	6	2	2	4	3	1	3	1	2	2	4	2	3	3	4	3	5	1	3	5	3	2	1	3	3	1	4	3	2	4	10	3	3	3	4	3	4	4	4	3	3	5	5
OG0001966	3	2	1	2	3	2	4	2	3	6	2	0	5	2	3	3	3	3	4	2	1	3	5	3	2	4	0	2	2	4	4	3	3	3	1	7	5	2	2	4	2	4	4	3	8	4	4	4	2
OG0001967	2	2	2	3	2	2	6	3	6	8	4	3	3	1	2	4	2	4	1	3	4	6	1	2	2	3	1	0	1	1	2	2	1	3	2	6	7	2	4	5	4	1	8	3	4	2	6	7	0
OG0001968	1	0	6	2	1	2	8	2	1	8	2	4	3	5	5	4	2	1	3	2	2	4	2	3	2	2	0	2	3	3	2	2	2	0	0	5	11	4	3	1	3	12	7	3	4	6	3	3	0
OG0001969	4	2	6	6	3	2	4	3	3	4	4	3	2	2	4	1	2	6	3	3	6	2	2	2	3	2	1	2	2	2	2	2	2	7	3	4	4	2	3	3	5	4	8	2	5	2	4	4	2
OG0001970	2	4	2	4	1	2	14	2	3	5	3	1	3	7	3	1	2	1	4	2	1	4	9	2	2	6	1	0	2	3	6	2	3	1	3	5	4	2	3	3	0	4	2	2	6	4	2	2	0
OG0001971	3	3	2	1	3	3	2	3	5	4	3	1	5	2	7	3	2	4	4	3	3	3	5	1	2	4	1	2	2	5	3	1	3	4	4	6	5	3	3	3	5	3	1	3	4	3	4	3	2
OG0001972	3	2	3	2	1	2	0	3	3	2	2	2	7	1	2	4	2	0	3	3	2	4	5	3	2	5	0	4	4	3	1	5	4	2	3	5	4	3	2	2	3	2	6	2	4	4	4	4	1
OG0001973	0	0	5	0	0	7	8	0	0	10	0	5	6	4	6	4	4	0	0	0	0	0	3	4	4	0	0	4	5	0	0	7	0	0	0	6	0	0	2	0	0	4	3	0	7	7	8	10	0
OG0001974	3	5	2	6	0	5	2	3	0	13	2	3	4	2	3	2	3	0	4	4	1	7	3	3	3	2	3	1	2	4	4	2	5	4	0	10	3	2	3	4	0	2	3	2	4	2	6	5	1
OG0001975	6	6	2	5	2	1	4	3	2	4	1	2	3	3	3	3	3	3	4	2	2	5	3	3	3	5	2	2	1	6	4	2	5	2	2	5	9	3	3	3	4	2	6	1	6	2	3	3	1
OG0001976	2	2	3	3	3	3	7	3	3	4	3	4	4	2	2	4	2	6	2	3	0	3	2	2	2	2	1	2	1	2	2	1	2	3	2	9	3	3	4	3	2	2	3	3	3	3	5	6	3
OG0001977	2	1	6	3	2	9	4	0	5	2	2	2	2	1	1	2	1	0	1	2	0	2	2	1	2	1	0	2	3	0	1	3	3	1	1	5	6	4	2	0	2	13	7	2	22	1	2	1	0
OG0001978	3	4	2	4	2	3	6	2	6	9	2	1	2	2	2	2	2	2	2	3	2	4	1	2	2	3	0	2	2	3	3	2	4	4	3	4	3	2	2	4	3	5	9	2	6	2	5	5	2
OG0001979	2	3	1	4	4	2	4	4	5	4	4	1	4	2	2	4	2	2	2	5	3	3	3	3	2	3	0	1	1	2	3	0	3	3	2	11	11	2	1	5	2	1	5	4	4	4	6	5	1
OG0001980	1	2	4	3	5	3	5	3	3	5	4	2	3	3	2	2	1	3	2	3	1	3	4	1	1	1	1	2	2	1	1	5	2	3	2	7	7	2	2	3	3	3	6	2	5	2	3	3	3
OG0001981	2	2	3	3	4	2	3	3	2	3	3	1	3	2	2	3	1	3	2	4	2	5	3	1	2	3	1	2	2	2	3	5	3	3	4	6	8	5	2	3	5	8	3	4	4	2	2	2	1
OG0001982	1	3	1	2	3	2	6	2	3	2	6	3	4	1	2	2	3	8	2	3	5	2	15	3	2	1	1	1	1	1	2	1	2	3	3	5	8	5	4	4	1	3	2	4	2	3	3	3	2
OG0001983	3	4	2	4	3	3	6	4	5	5	4	4	3	2	2	2	2	3	2	4	3	2	5	2	3	3	3	1	2	3	3	2	6	3	4	6	3	4	3	5	1	2	3	2	3	3	4	4	4
OG0001984	2	2	3	5	1	6	4	3	3	6	4	3	4	3	3	4	4	3	3	4	1	2	3	4	3	2	0	2	2	3	1	2	4	1	1	8	2	3	2	4	1	5	4	1	5	4	4	5	0
OG0001985	2	2	4	2	3	4	4	3	6	5	4	2	2	2	1	2	5	4	2	2	4	5	2	5	3	3	0	2	2	2	4	2	4	4	6	4	7	3	2	2	2	3	6	2	6	2	3	3	2
OG0001986	2	2	2	2	2	4	4	3	5	4	2	0	3	3	2	3	3	6	2	4	5	6	3	3	2	3	0	2	2	2	2	4	3	3	2	5	5	5	5	3	2	2	6	1	4	3	7	5	1
OG0001987	2	3	2	5	2	2	9	3	4	4	2	1	3	3	2	3	2	2	2	2	3	2	3	2	2	2	2	2	1	3	7	2	2	3	2	11	9	3	4	3	2	2	5	4	4	4	5	5	2
OG0001988	3	2	2	3	6	2	4	2	5	5	3	2	3	2	2	2	2	5	2	2	3	5	3	2	2	2	3	2	2	2	2	2	3	5	2	5	11	2	7	6	2	2	3	3	4	2	3	3	4
OG0001989	2	3	3	5	1	3	5	4	6	2	3	5	1	2	2	3	1	6	3	1	1	5	2	1	2	2	1	2	2	2	2	3	3	6	4	2	8	5	7	5	3	3	11	5	4	3	3	4	4
OG0001990	3	4	4	3	2	3	6	3	1	5	2	2	3	2	3	4	3	2	3	3	1	3	3	3	2	3	3	2	2	3	3	1	4	2	4	5	5	2	2	3	2	3	8	3	4	4	8	8	4
OG0001991	3	4	2	4	3	2	5	2	4	8	2	1	3	2	3	3	2	4	3	3	3	3	3	2	2	3	3	2	2	3	3	2	3	1	3	6	1	4	3	3	3	3	2	3	2	3	4	4	4
OG0001992	4	3	3	3	3	2	6	3	3	3	5	1	4	3	3	3	2	4	4	2	3	3	3	2	3	4	1	1	2	4	2	2	3	3	3	5	6	3	2	3	2	3	4	2	3	4	4	5	2
OG0001993	3	4	1	3	3	3	12	2	2	7	2	3	2	2	3	2	2	4	4	2	3	4	4	2	3	5	1	2	2	5	3	2	3	3	3	4	4	2	2	3	3	3	5	2	5	4	7	5	1
OG0001994	2	2	2	2	1	6	10	7	5	5	4	3	3	2	2	3	1	3	2	5	5	4	1	1	1	3	0	2	2	1	1	6	2	4	2	4	5	5	5	3	2	3	5	3	5	3	2	3	1
OG0001995	1	3	2	1	0	3	2	3	3	7	4	4	4	2	3	4	2	0	4	0	1	5	4	2	2	3	0	2	3	6	4	2	4	6	0	7	5	2	3	5	1	2	4	3	3	5	5	5	2
OG0001996	3	3	4	5	2	1	6	4	5	6	5	3	3	1	2	2	2	2	4	3	2	2	4	2	2	3	2	2	2	3	3	2	3	4	1	5	8	2	2	3	3	5	5	2	3	3	5	4	3
OG0001997	2	3	2	7	3	2	5	2	2	2	5	1	3	2	2	2	2	4	3	4	2	2	2	3	2	2	0	2	1	2	2	3	2	4	1	5	9	5	3	6	2	10	5	4	5	3	4	3	1
OG0001998	2	2	2	11	2	2	7	2	5	4	3	2	2	2	3	2	2	7	3	2	6	5	6	2	0	3	1	2	2	2	3	3	7	4	3	4	8	2	2	2	4	2	7	3	4	2	2	2	2
[truncated: 62,151 more rows]
[truncated: 27 more columns]
