# Supplementary material for: Gain or Loss? Evidence for Legume Predisposition to Symbiotic Interactions with Rhizobia via Loss of Pathogen-Resistance-Related Gene Families
Source: Int J Mol Sci. 2022 Dec 15;23(24):16003. doi: 10.3390/ijms232416003 (PMC9783688; doi:10.3390/ijms232416003)
Supplement: Supplementary file 1 [file ijms-23-16003-s001.zip › Supplementary Table S3_Primers ddPCR and QPCR.xlsx]

## Sheet: Primers_ddPCR and qPCR
Primer name	Orthogroup	Primer shortcut	seq_F	seq_R	Species	Target sequences
HEL_F1-R1		HEL1	GATGCTTCGGATGCCATTAGTT	GATGCCCAAGAGGTGTCAAC	Csiliqua, Csturtii, Gmax, Mtruncatula, Sobtusifolia,	Csili000255t1	Cstu000261t1,	Gdioi000239t1	MTR_4g134790	MTR_4g134790__2	Sobt000211t1
HEL_F2-R2		HEL2	GAGAGGTCTCTGTTGGGTGAT	CAGGATGAGTTCTGCCTTCTG	Dcinerea, Dvelutinus, Mpudica	Dcine000258t1	Dvelu000273t1	Mimpu7200S27070
HEL_F3-R3		HEL3	CTCTGGAAAGACAACTCAGGTT	GAAGGTTCACACCGCTCATC	Ccajan, Ahypogea	C.cajan_24554	arahy.Tifrunner.gnm1.ann1.F0MMCG.1	arahy.Tifrunner.gnm1.ann1.NM6SG7.1
HEL_F4-R4		HEL4	CTTCGTTCGCCACTCTGATCT	GCCTTTGCTTGACTGCTTCTC	Vradiata	Vradi07g27430	Vradi07g27430__2
HEL_F5-R5		HEL5	TTTAGAGCCTCCTAAGGTTGAAG	CACCATACAGCATCATCTTTCCA	Falbida, Pstipulacea	Falbi000248t1	Pstip000242t1
HEL_F6-R6		HEL6	CCTCCCAAGGTTGAAGCAATG	CACCATACAGCATCATCTTTCCA	Apechuelii, Csiliqua, Langustifolius	Apech000286t1	Csili000255t1	TanjilG_23733
HEL_F7-R7		HEL7	CTGGTATGATGGAAGAAGAGAAG	GAGTACGGAGAAATGACTGAAGT	Cmimosoides	Cmim000292t1
HEL_F8-R8		HEL8	ACTGGGACTTCCTTTCATTCTAG	GTATCGTCGTTCAACTGTCTCTT	Carietinum	Ca_18194
HEL_F9-R9		HEL9	CTTCTGATTGGGTCATTCCTTTG	TGCTGGTCTCTGCTATATTTGTG	Ljaponicus	Lj2g0019885.1
HEL_F10-R10		HEL10	TGACAGTGCCAGGAATGAGAAA	GATATGAGTAATGCCCGACAAG	Pvulgaris	PHAVU_003G075000g
HEL_F11-R11		HEL11	TGGTGGTTTGTTCTTGGAGGAT	CTGATTTCTGGCACAGTTGATG	Gmax	GLYMA_17G001100
HEL_F12-R12		HEL12	GGGTCAATCAATGTTCAGCATCA	CTCCTTCAGAATGGAATGTAGAG	Carietinum	Ca_18191
MTR_7g114750_F1-R1		MT1	CAGTGTGCTGTTTGGTGAAGAA	GCCTTGAACCTCACGAAAGC	Csturtii, Sobtusifolia	Cstu012814t1	Sobt012392t1
MTR_7g114750_F2-R2		MT2	GGCTCAATACTCCTTTCAAATCC	TTCAGTTCTCGGTTCTTCACCAA	Dcinerea, Pstipulacea	Dcine012747t1
MTR_7g114750_F3-R3		MT3	GATGAAGATCGTGAGGGAGACT	CCAACCGTCAGATCGTATCTCT	Pvulgaris, Vradiata	PHAVU_006G099800g	Vradi10g05470
MTR_7g114750_F4-R4		MT4	GGTCGGTGTCTCTTGTTCTG	AGTGGTGGTGTTGGCTTCTG	Csiliqua	Csili010866t1
MTR_7g114750_F5-R5		MT5	TCCTACCTCTGCGTTCGTTAAAT	ACACTCTTCTTCCCTTCAATCAC	Langustifolius	TanjilG_29279
MTR_7g114750_F6-R6		MT6	CTCCACACTCCCTACAAATCC	TTCCGATGCCTCTCCGATCTT	Mpudica	Mimpu13372S00680
MTR_7g114750_F7-R7		MT7	GGTGATGTCCATAGGGTTAAGTA	TAGTTGAAGCCAAAGTCGTTGTG	Ccajan	C.cajan_10785
MTR_7g114750_F8-R8		MT8	GCAGACACCAAAGCGACGATT	GAGGAGGAAGATGAGGAAGAC	Apechuelii	Apech012326t1
MTR_7g114750_F9-R9		MT9	GGCTGCTCTCTCAAAGATGCT	CGGAGGAGGAAGAAGAAGAAG	Gdioicus	Gdioi012258t1
MTR_7g114750_F10-R10		MT10	CACCAACTATCAAGACAGTGTCA	GGAATGTAAACGGGAGACTAAAG	Falbida	Falbi010362t1
MTR_7g114750_F11-R11		MT11	GCAGAATCCAGCAAACACATCAA	TAGTAAGAAGAGGTTCCGAGATC	Mtruncatula	MTR_7g114750
MTR_7g114750_F12-R12		MT12	GTCAGCGTTCGTGAGATTCAAA	CCTCCTTCGTAAGATTCCAAAC	Carietinum	Ca_01220
MTR_7g114750_F13-R13		MT13	CCTCGGCGTTTGTGAGATTC	CTCCTCCTTCGTCAGATTCC	Ljaponicus	Lj1g0012490.1
MTR_7g114750_F14-R14		MT14	GGCTCAATACTCCTTTCAAATCC	CGGTTCTTCACCAAACAACAAAC	Dvelutinus	Dvelu012917t1
MTR_7g114750_F15-R15		MT15	GAAGAAGAGCGTTTGGAATCTG	TGAAGAACTCGGTGTCCTCATA	Ahypogea	arahy.Tifrunner.gnm1.ann1.41KAT0.1
MTR_7g114750_F16-R16		MT16	GATGAAGATCGTGAGGGAAACC	CCTTGAAGCACCACCAAATCGT	Cmimosoides	Cmim013079t1
MTR_7g114750_F17-R17		MT17	GAACACTCGCTCGTGGAGAT	GTCGGAGTTTCCCTTAGAATCT	Gmax	GLYMA_19G243000
POX_F1-R1		POX1	GGCAAGGTTGTTCAAGGAGTTC	CCTCATAAGGAGTCTCTGATGGT	Csturtii, Sobtusifolia	Cstu018327t1
POX_F2-R2		POX2	TATCCTCTACAACCTCCTCAAG	ACAGACAGACTGAAGTGTCCAA	Csiliqua	Csili018614t1
POX_F5-R5		POX5	CCATCCTTCTCCTGTCACTATT	TTCTCTCGTTGTACCTCCTTGT	Gdioicus	Gdioi016920t1
POX_F10-R10		POX10	GGCAAGGTTGTTCAAGGAGTAC	CCTCATAAGGAGTCTCTGATGGT	Cmimosoides	Cmim016772t1
Cstu_107_F9/R9	OG0004107	1_2	TTGACTACATACCAGGCGTGAA	GAAGCGGGTTTGAGGTTGTAAA	Csturtii	Cstu006404t1
Apech_107_F20/R20	OG0004107	3_4	TAGTAGCGGTGTTGACGACATA	CAGTGTCTGCTTCACAATCTGA	Apechuelii	Apech006170t1
Cmim_107_F6/R6	OG0004107	5_6	TCCTTCTGGACTGAGCCTGCTTT	GAGATGATTCGGTGGGTCACTGT	Cmimosoides	Cmim006656t1
Cmim_107_F8/R8	OG0004107	7_8	CGCTCTCTCAACCACCAACAG	GCAGGCTCAGTCCAGAACGAA	Cmimosoides	Cmim019638t1
Csil_107_F25/R25	OG0004107	9_10	GAAACGGGACCTCGCTGAAA	AGGCAACACCTGAATCTGACTA	Csiliqua	Csili006466t1
Dcin_107_F18/R18	OG0004107	11_12	GCTCAGAAGATCAGCATCCTTTA	CTGTTAGTAGTGGGAAGCACAA	Dcinerea	Dcine023056t1
Dvel_107_F10/R10	OG0004107	13_14	GTTCACCAATCGGAAGTTAGTG	CGGAAGATCCATTTGTCGTCAA	Dvelutinus	Dvelu006805t1
Falb_107_F14/R14	OG0004107	15_16	CCAACTCTTCCCACCACAAAG	CACAGACTGCTTCACGATCTTG	Falbida	Falbi006409t1
Gdio_107_F35/R35	OG0004107	17_18	TCTTGACTCACTGCGGGTGGAA	GAGACCTCCTCCTTCGTGATC	Gdioicus	Gdioi006438t1
Sobt_107_F3/R3	OG0004107	19_20	ATTCCTCTGCTGTGCTTTCCATT	TTGACCTCTCTTATAGCCGTCTT	Sobtusifolia	Sobt013340t1	Sobt013937t1
Ahyp_107_F1/R1	OG0004107	149_150	ACCAAACCACCAAAGCCATCAA	GTCTACCAATCCCGACATAAAC	Ahypogea	arahy.Tifrunner.gnm1.ann1.59H3M1.1
Mpud_107_F2/R2	OG0004107	151_152	ATGTGTTTCCTTCTGGACTGAG	GGTCTTTACGGTTATCTTGGCA	Mpudica	Mimpu19921S19312
Ahyp_107_F3/R3	OG0004107	153_154	GCCTAGCCCATATTTCAAGAAGG	ATTACCATCCCACGGTCACGAAT	Ahypogea	arahy.Tifrunner.gnm1.ann1.EMP69X.1
Ahyp_107_F4/R4	OG0004107	155_156	GGTTGTCACTAAAGAAGAGGTGT	GGAAGCACTTGGAATAATGTTGG	Ahypogea	arahy.Tifrunner.gnm1.ann1.YZJ0EY.1
Ahyp_107_F5/R5	OG0004107	157_158	ATTCGTGACTGTGGGATCGTAAT	GATCAGACATCAAAGGGAAACAC	Ahypogea	arahy.Tifrunner.gnm1.ann1.DC60TG.1
Ahyp_107_F6/R6	OG0004107	159_160	GGTGTAGTCAAACCCAAGTGTT	ACACAATAACGGAACCTCACAC	Ahypogea	arahy.Tifrunner.gnm1.ann1.GKU359.1
Ahyp_107_F7/R7	OG0004107	161_162	GCATCACGAGGCTTCACCAT	TGCGGCAGCGAAGATGTCTT	Ahypogea	arahy.Tifrunner.gnm1.ann1.72QZIF.1
Ahyp_107_F8/R8	OG0004107	163_164	AGAATGTTAGCCGTTTGATGGG	TTTCTCTGAAGATCCACTAGGG	Ahypogea	arahy.Tifrunner.gnm1.ann1.YA703N.1
Cstu/Sobt_465_F1/R1	OG0011465	21_22	AGTTGATTCCACTTCCTCTAGGT	GTCCATTCACTGCCCTCCAT	Sobtusifolia	Cstu008046t1	Sobt007850t1
Cmim_465_F4/R4	OG0011465	23_24	AGTAGCCCAGTCTTCATTGATG	ACAGATTGCCATAGACCAGGAA	Cmimosoides	Cmim008790t1
Csil_465_F7/R7	OG0011465	25_26	CAAGGTTGGTTTGTAAGCAATGG	GGAACTAATGGTGATGGTTCACA	Csiliqua	Csili007780t1
Gdio_465_F10/R10	OG0011465	27_28	ATGCTAAAGGTGAGGGAGTTATC	GGGCTACTGATTATAGAGTACCA	Gdioicus	Gdioi007767t1
Csil_581_F2/R2	OG0011581	29_30	AATACCCTGATGAGACGCTCTAT	GAGTCGTATGACAAGAACTTTGG	Csiliqua	Csili017540t1
Dcin_581_F3/R3	OG0011581	31_32	AGGTTGTCCATCCTCATCTCAT	ACTGCCTTGATCTCGTCATAAAG	Dcinerea	Dcine017972t1
Sobt_581_F4/R4	OG0011581	33_34	ACTCCACCTTGAGTACAGTACAG	ACCATCACAGAGTCGCCTTGAA	Sobtusifolia	Sobt016368t1
Falb_581_F5/R5	OG0011581	35_36	AAGTCTGCGACGGGTTAGTGT	GAAGTTGGGTGGCTTTAACATTG	Falbida	Falbi015761t1
Cmim_581_F6/R6	OG0011581	37_38	AAACAAAGCCTTCCTCAGCCTTA	AGGTAACTGTCCCGATCTCATAA	Cmimosoides	Cmim018396t1
Cstu_581_F7/R7	OG0011581	39_40	GGCGACTCTGTGATGGTCAT	AGGATGGACAACCTCATACTTG	Csturtii	Cstu018553t1
Dvel_581_F10/R10	OG0011581	41_42	AATACTGGTGGTATCAGCAGACA	ACAAGAAGTGGAACAAGGTTGAG	Dvelutinus	Dvelu017545t1
Psti_581_F11/R11	OG0011581	43_44	AGCGAAGCGGTTGCCAAGTA	CGAGACAATAGAAGAGGATTAGC	Pstipulacea	Pstip016651t1
Ccaj_Gmax_581_F1/R1	OG0011581	121_122	GGTGGTGGTGATGGGAAAGA	ACTTGGCAATCTGTTCGCTAAC	Ccajan, Gmax	C.cajan_27907	GLYMA_14G060900
Vrad_581_F2/R2	OG0011581	123_124	TAGTCAGGTACTGGTGGTTTCA	GATAGAGCGTTTCATCAAGGAG	Vradiata	Vradi06g04550
Ljap_581_F3/R3	OG0011581	125_126	AAAGGTGACTTGAGGGAGGTTA	GTCTGTGTAGATTGCTGGTTAC	Ljaponicus	LjContig00357g0004099.1
Ahyp_581_F4/R4	OG0011581	127_128	ATCAGCAGTCGTCGCAAGATTT	AAGAGGAGACCACACACTCATT	Ahypogea	arahy.Tifrunner.gnm1.ann1.73PMZH.1
Gmax_581_F5/R5	OG0011581	129_130	GCTTCTTAGAGAGTACAGTCAG	GTTCTTTCCCATAACCACCACT	Gmax	GLYMA_02G255600
Ahyp_581_F6/R6	OG0011581	131_132	CAGGATTCGGAGACCTTTCTTG	GGAGACCATACACTCATTGCCA	Ahypogea	arahy.Tifrunner.gnm1.ann1.T96DCH.1
Mtr_581_F7/R7	OG0011581	133_134	TTCAGGGTATAAGGAGAGCACT	GTGGAACGAGATTAAGGAAAGC	Mtruncatula	MTR_7g022400
Cari_581_F8/R8	OG0011581	135_136	ACGAAGATTCAGTGGTAGTGATG	CAAGGAGTGGAACAAGATTAAGG	Carietinum	Ca_18819
Pvul_581_F9/R9	OG0011581	137_1138	GGTGCTGGTGATTTCATCGGA	GGGAACAAGGTTAAGGAAGGC	Pvulgaris	PHAVU_008G224500g
Mtru_581_F10/R10	OG0011581	139_140	GATTCAGTGGTGGTAATGGGAAA	GAGTCGTATGACATATACTTCGG	Mtrunatula	MTR_7g112750
Lang_581_F11/R11	OG0011581	141_142	AAAGTGACTTGAGGGAGGTTAG	AGAACTCTCTGAAGACTGCTCT	Langustifolius	TanjilG_19775
Lang_581_F12/R12	OG0011581	143_144	GTGATTTCATCTGACAACATCGG	TTTATTCCCAGTCCTCTGAGCAT	Langustifolius	TanjilG_19727
Ljap_581_F13/R13	OG0011581	145_146	GTGATTCGGTGGTGGTGATGG	AACCTGTTCGCTGACCTCCCT	Ljaponicus	Lj4g0018962.1
Ahyp_581_F15/R15	OG0011581	147_148	AATCCTCTTCTCATGTGCTCCAA	CATTAAACAATGCTGGTGTGGCA	Ahypogea	arahy.Tifrunner.gnm1.ann1.9BA15G.1
Cstu/Sobt_851_F1/R1	OG0011851	45_46	AAATCATCGGGTCACTTGGAACT	CATTAGCCTCAGTGCTTTCAGT	Csturtii, Sobtusifolia	Cstu002863t1	Sobt002762t1
Gdio_851_F5/R5	OG0011851	47_48	CCAAAGGAAAGCACTGAAAGAC	CCATCCAAGGACAGCATCTAAT	Gdioicus	Gdioi019495t1
Cmim_851_F7/R7	OG0011851	49_50	CTCAATCAGTACAGGCTTCTAGT	CGGGATGTCTTCCAGTCTTC	Cmimosides	Cmim002837t1
Csil_851_F10/R10	OG0011851	51_52	GGATCTGTTGTTGAGGCTTTGA	CCTGTACTGGCTGAGAATGC	Csiliqua	Csili017268t1
Apech_851_F11/R11	OG0011851	53_54	TGCTACAGTATCTTGTGCTGACA	TCTTGCTTCCTTACGACTACTTC	Apechuelii	Apech025007t2
Gdio_851_F15/R15	OG0011851	55_56	AGGACTATCTTGATCGCATACAG	ACCACTTCCAGTTGAACCATAAG	Gdioicus	Gdioi021216t1
Csil_851_F18/R18	OG0011851	57_58	GGCTAATGCGACTTCCTCAAG	TGACCTCCACTGTTAGTTTCACA	Csiliqua	Csili012696t1
Apech_900_F1/R1	OG0011900	59_60	CACCCAAGTGTGAGGAACTG	ATCCAGATTACGCCAGTAGTCT	Apechuelii	Apech013660t1
Apech_900_F2/R2	OG0011900	61_62	GTCCTCAATATCCAGTCGTAGT	GGGCATTTCTGAATCTTCCTCTT	Apechuelii	Apech016638t1
Cstu_900_F3/R3	OG0011900	63_64	GGAGAAGATAGTAAGGCTCAAGA	TCCCATCCACAGTTCCTCACA	Csturtii	Cstu012813t1
Gdio-900_F4/R4	OG0011900	65_66	ATGCGGCGTTACTTCCATCTAG	GGACATTTCCCAACTCCAATCTG	Gdioicus	Gdioi013386t1
Csil_127_F1/R1	OG0012127	67_68	AAGAGAGAGTTCGGATGAAACTG	GTGGGATAAACATATCGGGATCT	Csiliqua	Csili012014t1
Apech_127_F3/R3	OG0012127	69_70	GCTAGAGTGTATGAACAGAACAC	TGAACCCTCTCGTCCTTTAACAT	Apechuelii	Apech014788t1
Apech_127_F4/R4	OG0012127	71_72	GGTTAGTTTCGGTTTCCATTGAC	TTGCCCAACTGCTTACTTCTTGA	Apechuelii	Apech023366t1
Csil_254_F1/R1	OG0009254	81_82	GGGAGGGAGTGGAGAAAGTT	CCTGAAGTATTAGTGTGGCAAAC	Csiliqua	Csili013045t1	Csili087641t1
Dcin_254_F3/R3	OG0009254	83_84	AGGTGGACCCTGAGAAGTCA	GTTCACTGCCTCTCCTTTCC	Dcinerea	Dcine005230t1
Psti_254_F9/R9	OG0009254	85_86	GCAAAGTCCGTGGAATCATTAC	ATGGCAGTAAGATACAGGCTTCT	Pstipulacea	Pstip014583t1
Psti_254_F10/R10	OG0009254	87_88	GAAGACTACTGGCGTTCAATCT	CGTCGTTAGAAGGGCTGTTG	Pstipulacea	Pstip019590t1
Falb_254_F13/R13	OG0009254	89_90	GATGAATGAAGACCCTGAGAAGT	ACGGCTGATGAGATACTGACTTT	Falbida	Falbi014317t1
Falb_254_F15/R15	OG0009254	91_92	GAAGACCCTAAGAAGTCAGTATC	CCCAAGGCTGCGAAGTTACTA	Falbida	Falbi008314t1
Psti_254_F20/R20	OG0009254	93_94	ATGGAAGCAACTGATGGTACTAG	CAAGAAATGGCAAACAGGAACTG	Pstipulacea	Pstip023157t1
Pvul_254_F1/R1	OG0009254	193_194	CATCCACAACAACTCCAACACT	CTTCTTTCCCACAAACCTCATC	Pvulgaris	PHAVU_011G182200g
Mtru_254_F2/R2	OG0009254	195_196	CTTCTCTGCCTGTGCTCTCTC	GGGTTGGTGGTGGTCGTTGTT	Mtruncatula	MTR_8g044290
Gmax_254_F3/R3	OG0009254	197_198	GCCCAAGATCACGATCAATATG	TCAGATGCTACCAAAGGAACCA	Gmax	GLYMA_08G230600
Mtru_254_F4/R4	OG0009254	199_200	CAAAGTCAAGCCAGGAACTATC	GCACAAGGACGATCATCAGATT	Mtruncatula	MTR_8g046000
Ahyp_254_F5/R5	OG0009254	201_202	GATGGGACGAATACTCAGGCA	CAAGGAAATGGCAAGCAGTGG	Ahypogea	arahy.Tifrunner.gnm1.ann1.441Z8B.1
Vrad_254_F6/R6	OG0009254	203_204	AGGTAGAGGATTTAGGAGAGGAT	TTGCTGAGTGCTAGTTCTTCATC	Vradiata	Vradi0137s00070
Vrad_254_F7/R7	OG0009254	205_206	AAACACTCCCATTCCCACTGC	CCTCAAAGAGACCCTTGCTGA	Vradiata	Vradi0310s00040
Mtru_254_F8/R8	OG0009254	207_208	CCACCAAGTCAATGCGACAAC	AAACAGGGACAGTTCCAGGCT	Mtruncatula	MTR_8g045890
Mtru_254_F9/R9	OG0009254	209_210	CACAACCTGCTGGTCTTATCAA	CAATGCTTCTGTTCTCCTATGG	Mtruncatula	MTR_2g081770
Gmax_254_F10/R10	OG0009254	211_212	GAGTAAGCAAGAGGAATACACAG	ATCAAAGTGGCAAACAGCAAGTG	Gmax	GLYMA_08G036600
Cari_254_F11/R11	OG0009254	213_214	GAGACAGAGCAGTGATGTGTC	TCCAGGCACGACTTTGAGTAC	Carietinum	Ca_15745
Mtru_254_F12/R12	OG0009254	215_216	CTCTGACCTATTGCTACCTTATG	GGAATCTGTGATACCTTGTCTTG	Mtruncatula	MTR_1g045860
Mpud_254_F13/R13	OG0009254	217_218	ACAGTGAATGATGGAGGCTTAGA	TGTATTGAGATTGACGAGGCACA	Mpudica	Mimpu760S12254
Mtru_254_F14/R14	OG0009254	219_220	GGAGACAAAGCAGTGATGTGTC	CAGAAGCCACCAATAGCACCAT	Mtruncatula	MTR_8g445140
Mtru_254_F15/R15	OG0009254	221_222	ACGCAGTGATGTGTCATAGAATG	GACTTGGAGAACTTCATAGAGCA	Mtruncatula	MTR_8g045880
Cari_254_F16/R16	OG0009254	223_224	ACCAACACAAGGTATCACAGACT	GATTCCAAGGATGACACACAATG	Carietinum	Ca_15692
Gmax_254_F17/R17	OG0009254	225_226	CCATTGAGGGAGAAGAGAAGTTT	CTATGACACATCACTGCTTTGTC	Gmax	GLYMA_12G217300
Cari_254_F18/R18	OG0009254	227_228	GTGGCTTCTGATGGAACTAAAGT	TAGATGGCACAAGGATGGTCATT	Carietinum	Ca_21935
Mtru_254_F19/R19	OG0009254	229_230	GTGGCTTCTGATGGAACTAAAG	GATGACACAAGGATGGTCAACA	Mtruncatula	MTR_8g445170
Gmax_254_F20/R20	OG0009254	231_232	AAACCTAATGGAGCAGAGCACA	TTGAGCCTATGACACATCACTG	Gmax	GLYMA_13G283900
Mpud_254_F21/R21	OG0009254	234_235	AGTCATCCGCTTCTCAACCTTG	CATTCACCGTGCTTCGTTTCCA	Mpudica	Mimpu3424S31421
Gmax_254_F22/R22	OG0009254	236_237	AGAACGCAACTGGGAAAGAACAT	ATTGAGCCTATGACACATCACTG	Gmax	GLYMA_08G036700
Ccaj_254_F23/R23	OG0009254	238_239	GGAGACAAAGCAGTTATGTGTCA	TTTAGTTCCATCAGAGGCAACCA	Ccajan	C.cajan_48021
Mtru_254_F24/24	OG0009254	240_241	AACACTCCCATTCCCTCTTCTCT	GTATAAACGCCGTAAGGTTGTGC	Mtruncatula	MTR_2g081610
Gmax_254_F25/R25	OG0009254	242_243	CGTTTGAGGGAGAAGAGAAGTTT	ATGACACATCACTGCTTTGTCTC	Gmax	GLYMA_12G217400
Mpud_254_F26/R26	OG0009254	244_245	GATGAATGATGAGGACACAGAGA	GGTTGAGGACTTGATTCTTCTAG	Mpudica	Mimpu3424S03062
Ahyp_254_F27/R27	OG0009254	246_247	CAGAGTGACTACACCATAGAAG	AAACCGCTAACGCCCGAGTT	Ahypogea	arahy.Tifrunner.gnm1.ann1.KXJ4AK.1
Mtru_254_F28/R28	OG0009254	248_249	ATGGGATTTCAGCACCTTCTCA	AGTGGGAATGGGAGTGTTGG	Mtruncatula	MTR_2g081590
Cari_254_F29/R29	OG0009254	250_251	AGCCTTAACAGTTTGTCACCATG	AGCAGCCTTATTGCCGATGAAAT	Carietinum	Ca_15693
Ahyp_254_F30/R30	OG0009254	252_253	GGAGTCCAGTCGTCTGCTAC	GCCAGAGTGTTTGCCAGTAATCT	Ahypogea	arahy.Tifrunner.gnm1.ann1.I3263J.1
Dcin/Dvel/Psti_444R_F1/R1	OG0008444	R1_R2	AGCGTGTATCCTTTCAAGATCCA	GGTAGTATGTGATCCCAATAGAG	Dcinerea	Dcine019398t1
Cstu_444R_F3/R3	OG0008444	R3_R4	CTGTCAACAGTCCTAGAAGAATC	GCCCATAGCAAGAAGATAACTGA	Csturtii	Cstu018399t1	Sobt019021t1
Ref_Dcin/Dvel/Psti_444R_F4/R4	OG0008444	R5_R6	CCATAACGGTTGTTGTTGCTTCA	CCAATGTAGAATCCCAGTCCTAA	Dcinerea,Dvelutinus, Pstipulacea	Dcine019398t1	Dvelu019763t1	Pstip017929t1
Cmim_444R_F8/R8	OG0008444	R7_R8	TCTGTCAACAGCCCAAGAAGAA	GCCCATAGCAAGAAGATAACTG	Cmimosoides	Cmim019883t1
Csil_444R_F9/R9	OG0008444	R9_R10	GATCTCATACTACCCTAGCAGAT	GCTCCACAGAACAATCAAGACT	Csiliqua	Csili019497t1
Apech_444R_F10/R10	OG0008444	R11_R12	GGAAGTCCTCATTCTGTCAACA	AACTGAAGCAACCACAACCGTTA	Apechuelii	Apech017658t1
Gdio_444R_F11/R11	OG0008444	R13_R14	CATACTACCCTAGCAGATATTGG	GCTTCTCGTCTCCCTCTACA	Gdioicus	Gdioi018961t1
Falb_444R_F12/R12	OG0008444	R15_R16	CATTGGGTTAGGACTGGGATTT	AATATCTGACTTGGGCTCTATGG	Falbida	Falbi018323t1
Cstu_907R_F1/R1	OG0008907	R17_R18	GGAGCATCGGAAATCTACAGATA	CTCATCCTCATTGAACCCAAATC	Csturtii	Cstu014160t1
Sobt_907R_F3/R3	OG0008907	R19_R20	TCAACCTTTCAAGTGGGTCTGT	GAATCAACCTTTGCTCCTCTATC	Sobtusifolia	Sobt013718t1
Dvel_907R_F4/R4	OG0008907	R21_R22	TTGTTGATGAAAGCCTCGGTAAC	TCTGACACGCTCTCTAATGAAGT	Dvelutinus	Dvelu014264t1
Psti_907R_F5/R5	OG0008907	R23_R24	TCACTTCATTAGAGAGCGTGTCA	TGGTCCTTTGCCTTCTTCTTATC	Pstipulacea	Pstip012907t1
Cmim_907R_F6/R6	OG0008907	R25_R26	GTCTGTCTCCCTCACCTAGTA	CCCTATCTGTAGATTTCCGATTC	Cmimosoides	Cmim014235t1
Csil_907R_F7/R7	OG0008907	R27_R28	GGTTTGTCTCCGTCACCAAGT	CCTATCTGTAGATTTCCGATGCT	Csiliqua	Csili013440t1
Falb_907R_F8/R8	OG0008907	R29_R30	GTCTGTCTCCATCGCCAAGT	CCTATCTGTAGATTTCCGTTGCT	Falbida	Falbi013335t1
Gdio_907R_F11/R11	OG0008907	R31_R32	GTTGATGAAGGTCTTGGTAACTC	TCAGGCGGCAAATGACAGGAA	Gdioicus	Gdioi013490t1
Dcin_907R_F15/R15	OG0008907	R33_R34	CTGTCATCCGCCGCCTGAT	CTAGCACCTTCAACCTGTCCAT	Dcinerea	Dcine014035t1
Apech_907R_F22/R22	OG0008907	R35_R36	GCAAGCAAGACAAGAAGAAAGC	GCCTGATCTCATCCTCATTGAA	Apechuelii	Apech013308t1
Cstu/Sobt_028R_F1/R1	OG0010028	R37_R38	TGCTATCTGGATTGGCTTCATC	AATCACTGGGATCGGAGTTAGA	Csturtii, Sobtusifolia,	Cstu011959t3	Sobt011820t1
Dcin_028R_F7/R7	OG0010028	R39_R40	GCTCTAGCCAAGGTTCTACTG	GTACTGAGAGACAAGCATAGACT	Dcinerea	Dcine012124t1
Cmim_028R_F8/R8	OG0010028	R41_R42	CAGTACCTTGAAATCTCCAGATG	AGCAACGCTGTAACTAGAAGTG	Cmimosoides	Cmim012309t1
Apech_028R_F9/R9	OG0010028	R43_R44	TCATAGCAGCAGTTCTTCTAAGC	AGTATGTTGAGCGTTTCCTAACC	Apechuelii	Apech011423t1
Csil_028R_F11/R11	OG0010028	R45_R46	TAGCAAAGGTTCTACTGGTGGTA	GTACTGGCAAGCAAGCACAGA	Csiliqua	Csili010547t1
Gdio_028R_F12/R12	OG0010028	R47_R48	TGGTGTTAGGAAGGGATTTGTCA	ACCTGGTAAGGGTATTTCTGGTA	Gdioicus	Gdioi011555t1
Falb_028R_F20/R20	OG0010028	R49_R50	CGCTTCTAGTTACAGCATTGTTG	AGGTGGTAAGGGTATTTCTGGTA	Falbida	Falbi011408t1
Dvel_028R_F21/R21	OG0010028	R51_R52	TGATCCCAGTGATTTCCAATGCT	CAACAGTGCTGTAACTAGAAGAG	Dvelutinus	Dvelu012206t1
Psti_028R_F25/R25	OG0010028	R53_R54	GCAAAGGTTCTACAGGTGGTGAT	CTCCCGACAATGGACATCTCTAT	Pstipulacea	Pstip011094t1
