# Supplementary material for: Gain or Loss? Evidence for Legume Predisposition to Symbiotic Interactions with Rhizobia via Loss of Pathogen-Resistance-Related Gene Families
Source: Int J Mol Sci. 2022 Dec 15;23(24):16003. doi: 10.3390/ijms232416003 (PMC9783688; doi:10.3390/ijms232416003)
Supplement: Supplementary file 1 [file ijms-23-16003-s001.zip › Supplementary Table S4_GO_suplement.xlsx]

## Sheet: All terms
Orthogroup	GO_term	GO_description	GO_category	Percentage_Arabidopsis	Percentage_NewTranscriptomes
OG0000085	GO:0000041	transition metal ion transport	P	11.11	0.00
OG0000085	GO:0003674	molecular_function	F	0.00	93.58
OG0000085	GO:0003676	nucleic acid binding	F	0.00	0.46
OG0000085	GO:0005575	cellular_component	C	0.00	0.46
OG0000085	GO:0005622	intracellular	C	0.00	0.46
OG0000085	GO:0005634	nucleus	C	22.22	0.00
OG0000085	GO:0005737	cytoplasm	C	11.11	0.46
OG0000085	GO:0005829	cytosol	C	0.00	0.46
OG0000085	GO:0005886	plasma membrane	C	11.11	0.00
OG0000085	GO:0006520	cellular amino acid metabolic process	P	11.11	0.00
OG0000085	GO:0006569	tryptophan catabolic process	P	11.11	0.00
OG0000085	GO:0006612	protein targeting to membrane	P	11.11	0.00
OG0000085	GO:0006725	cellular aromatic compound metabolic process	P	0.00	2.75
OG0000085	GO:0006805	xenobiotic metabolic process	P	11.11	33.49
OG0000085	GO:0006826	iron ion transport	P	11.11	0.00
OG0000085	GO:0006950	response to stress	P	0.00	33.49
OG0000085	GO:0006970	response to osmotic stress	P	0.00	33.49
OG0000085	GO:0008150	biological_process	P	0.00	93.58
OG0000085	GO:0008168	methyltransferase activity	F	0.00	0.46
OG0000085	GO:0008194	UDP-glycosyltransferase activity	F	88.89	36.70
OG0000085	GO:0009056	catabolic process	P	0.00	33.49
OG0000085	GO:0009407	toxin catabolic process	P	11.11	0.00
OG0000085	GO:0009410	response to xenobiotic stimulus	P	0.00	33.49
OG0000085	GO:0009507	chloroplast	C	11.11	0.00
OG0000085	GO:0009611	response to wounding	P	11.11	0.00
OG0000085	GO:0009628	response to abiotic stimulus	P	0.00	33.49
OG0000085	GO:0009636	response to toxic substance	P	11.11	36.24
OG0000085	GO:0009651	response to salt stress	P	11.11	33.49
OG0000085	GO:0009684	indoleacetic acid biosynthetic process	P	11.11	0.00
OG0000085	GO:0009698	phenylpropanoid metabolic process	P	0.00	2.75
OG0000085	GO:0009805	coumarin biosynthetic process	P	11.11	0.00
OG0000085	GO:0009808	lignin metabolic process	P	22.22	2.75
OG0000085	GO:0009963	positive regulation of flavonoid biosynthetic process	P	11.11	0.00
OG0000085	GO:0010106	cellular response to iron ion starvation	P	11.11	0.00
OG0000085	GO:0010167	response to nitrate	P	22.22	0.00
OG0000085	GO:0010359	regulation of anion channel activity	P	11.11	0.00
OG0000085	GO:0010363	regulation of plant-type hypersensitive response	P	11.11	0.00
OG0000085	GO:0010583	response to cyclopentenone	P	11.11	0.00
OG0000085	GO:0015706	nitrate transport	P	22.22	0.00
OG0000085	GO:0016740	transferase activity	F	0.00	93.58
OG0000085	GO:0016741	transferase activity, transferring one-carbon groups	F	0.00	0.46
OG0000085	GO:0016757	transferase activity, transferring glycosyl groups	F	100.00	93.58
OG0000085	GO:0016758	transferase activity, transferring hexosyl groups	F	0.00	93.58
OG0000085	GO:0019748	secondary metabolic process	P	0.00	2.75
OG0000085	GO:0032259	methylation	P	0.00	0.46
OG0000085	GO:0035251	UDP-glucosyltransferase activity	F	11.11	36.70
OG0000085	GO:0042178	xenobiotic catabolic process	P	11.11	33.49
OG0000085	GO:0042221	response to chemical	P	0.00	36.24
OG0000085	GO:0044237	cellular metabolic process	P	0.00	36.24
OG0000085	GO:0044248	cellular catabolic process	P	0.00	33.49
OG0000085	GO:0044424	intracellular part	C	0.00	0.46
OG0000085	GO:0044444	cytoplasmic part	C	0.00	0.46
OG0000085	GO:0044464	cell part	C	0.00	0.46
OG0000085	GO:0044710	single-organism metabolic process	P	0.00	2.75
OG0000085	GO:0044763	single-organism cellular process	P	0.00	33.49
OG0000085	GO:0046527	glucosyltransferase activity	F	0.00	36.70
OG0000085	GO:0047209	coniferyl-alcohol glucosyltransferase activity	F	33.33	2.75
OG0000085	GO:0047218	hydroxycinnamate 4-beta-glucosyltransferase activity	F	0.00	2.75
OG0000085	GO:0050505	hydroquinone glucosyltransferase activity	F	0.00	33.49
OG0000085	GO:0051716	cellular response to stimulus	P	0.00	33.49
OG0000085	GO:0070887	cellular response to chemical stimulus	P	0.00	33.49
OG0000085	GO:0071466	cellular response to xenobiotic stimulus	P	0.00	33.49
OG0000085	GO:0071704	organic substance metabolic process	P	0.00	2.75
OG0000085	GO:0080043	quercetin 3-O-glucosyltransferase activity	F	11.11	33.94
OG0000085	GO:0080044	quercetin 7-O-glucosyltransferase activity	F	0.00	0.46
OG0000085	GO:0080045	quercetin 3'-O-glucosyltransferase activity	F	0.00	0.46
OG0000085	GO:0080046	quercetin 4'-O-glucosyltransferase activity	F	0.00	0.46
OG0000085	GO:0097159	organic cyclic compound binding	F	0.00	0.46
OG0000085	GO:1901360	organic cyclic compound metabolic process	P	0.00	2.75
OG0000085	GO:1901363	heterocyclic compound binding	F	0.00	0.46
OG0002264	GO:0003674	molecular_function	F	None	100.00
OG0002264	GO:0003735	structural constituent of ribosome	F	None	66.67
OG0002264	GO:0005575	cellular_component	C	None	66.67
OG0002264	GO:0005622	intracellular	C	None	66.67
OG0002264	GO:0005737	cytoplasm	C	None	66.67
OG0002264	GO:0005829	cytosol	C	None	66.67
OG0002264	GO:0005840	ribosome	C	None	66.67
OG0002264	GO:0006066	alcohol metabolic process	P	None	66.67
OG0002264	GO:0006412	translation	P	None	66.67
OG0002264	GO:0006629	lipid metabolic process	P	None	66.67
OG0002264	GO:0006810	transport	P	None	66.67
OG0002264	GO:0006950	response to stress	P	None	66.67
OG0002264	GO:0006952	defense response	P	None	66.67
OG0002264	GO:0008150	biological_process	P	None	100.00
OG0002264	GO:0008194	UDP-glycosyltransferase activity	F	None	100.00
OG0002264	GO:0008202	steroid metabolic process	P	None	66.67
OG0002264	GO:0009058	biosynthetic process	P	None	66.67
OG0002264	GO:0009059	macromolecule biosynthetic process	P	None	66.67
OG0002264	GO:0009314	response to radiation	P	None	66.67
OG0002264	GO:0009411	response to UV	P	None	66.67
OG0002264	GO:0009416	response to light stimulus	P	None	66.67
OG0002264	GO:0009607	response to biotic stimulus	P	None	66.67
OG0002264	GO:0009628	response to abiotic stimulus	P	None	66.67
OG0002264	GO:0009636	response to toxic substance	P	None	66.67
OG0002264	GO:0009812	flavonoid metabolic process	P	None	66.67
OG0002264	GO:0009813	flavonoid biosynthetic process	P	None	66.67
OG0002264	GO:0010224	response to UV-B	P	None	66.67
OG0002264	GO:0010294	abscisic acid glucosyltransferase activity	F	None	66.67
OG0002264	GO:0010467	gene expression	P	None	66.67
OG0002264	GO:0010817	regulation of hormone levels	P	None	66.67
OG0002264	GO:0016021	integral component of membrane	C	None	66.67
OG0002264	GO:0016128	phytosteroid metabolic process	P	None	66.67
OG0002264	GO:0016131	brassinosteroid metabolic process	P	None	66.67
OG0002264	GO:0016740	transferase activity	F	None	100.00
OG0002264	GO:0016757	transferase activity, transferring glycosyl groups	F	None	100.00
OG0002264	GO:0016758	transferase activity, transferring hexosyl groups	F	None	100.00
OG0002264	GO:0019538	protein metabolic process	P	None	66.67
OG0002264	GO:0030529	intracellular ribonucleoprotein complex	C	None	66.67
OG0002264	GO:0031224	intrinsic component of membrane	C	None	66.67
OG0002264	GO:0031410	cytoplasmic vesicle	C	None	66.67
OG0002264	GO:0031982	vesicle	C	None	66.67
OG0002264	GO:0032940	secretion by cell	P	None	66.67
OG0002264	GO:0034645	cellular macromolecule biosynthetic process	P	None	66.67
OG0002264	GO:0035251	UDP-glucosyltransferase activity	F	None	66.67
OG0002264	GO:0042221	response to chemical	P	None	66.67
OG0002264	GO:0042440	pigment metabolic process	P	None	66.67
OG0002264	GO:0042445	hormone metabolic process	P	None	66.67
OG0002264	GO:0043170	macromolecule metabolic process	P	None	66.67
OG0002264	GO:0043227	membrane-bounded organelle	C	None	66.67
OG0002264	GO:0043228	non-membrane-bounded organelle	C	None	66.67
OG0002264	GO:0043229	intracellular organelle	C	None	66.67
OG0002264	GO:0043231	intracellular membrane-bounded organelle	C	None	100.00
OG0002264	GO:0043232	intracellular non-membrane-bounded organelle	C	None	66.67
OG0002264	GO:0044237	cellular metabolic process	P	None	66.67
OG0002264	GO:0044238	primary metabolic process	P	None	66.67
OG0002264	GO:0044249	cellular biosynthetic process	P	None	66.67
OG0002264	GO:0044260	cellular macromolecule metabolic process	P	None	66.67
OG0002264	GO:0044267	cellular protein metabolic process	P	None	66.67
OG0002264	GO:0044281	small molecule metabolic process	P	None	66.67
OG0002264	GO:0044424	intracellular part	C	None	66.67
OG0002264	GO:0044425	membrane part	C	None	66.67
OG0002264	GO:0044444	cytoplasmic part	C	None	66.67
OG0002264	GO:0044464	cell part	C	None	66.67
OG0002264	GO:0044710	single-organism metabolic process	P	None	66.67
OG0002264	GO:0044763	single-organism cellular process	P	None	66.67
OG0002264	GO:0044765	single-organism transport	P	None	66.67
OG0002264	GO:0046148	pigment biosynthetic process	P	None	66.67
OG0002264	GO:0046527	glucosyltransferase activity	F	None	66.67
OG0002264	GO:0046903	secretion	P	None	66.67
OG0002264	GO:0047893	flavonol 3-O-glucosyltransferase activity	F	None	66.67
OG0002264	GO:0050403	trans-zeatin O-beta-D-glucosyltransferase activity	F	None	66.67
OG0002264	GO:0050502	cis-zeatin O-beta-D-glucosyltransferase activity	F	None	66.67
OG0002264	GO:0051234	establishment of localization	P	None	66.67
OG0002264	GO:0051552	flavone metabolic process	P	None	66.67
OG0002264	GO:0051553	flavone biosynthetic process	P	None	66.67
OG0002264	GO:0051554	flavonol metabolic process	P	None	66.67
OG0002264	GO:0051555	flavonol biosynthetic process	P	None	66.67
OG0002264	GO:0051641	cellular localization	P	None	66.67
OG0002264	GO:0051649	establishment of localization in cell	P	None	66.67
OG0002264	GO:0051707	response to other organism	P	None	66.67
OG0002264	GO:0065008	regulation of biological quality	P	None	66.67
OG0002264	GO:0071704	organic substance metabolic process	P	None	66.67
OG0002264	GO:0080043	quercetin 3-O-glucosyltransferase activity	F	None	100.00
OG0002264	GO:0080044	quercetin 7-O-glucosyltransferase activity	F	None	100.00
OG0002264	GO:0080046	quercetin 4'-O-glucosyltransferase activity	F	None	66.67
OG0002264	GO:0102240	soyasapogenol B glucuronide galactosyltransferase activity	F	None	50.00
OG0002264	GO:1901360	organic cyclic compound metabolic process	P	None	66.67
OG0002264	GO:1901576	organic substance biosynthetic process	P	None	66.67
OG0002264	GO:1901615	organic hydroxy compound metabolic process	P	None	66.67
OG0002264	GO:1901617	organic hydroxy compound biosynthetic process	P	None	66.67
OG0004107	GO:0003674	molecular_function	F	0.00	100.00
OG0004107	GO:0008150	biological_process	P	0.00	100.00
OG0004107	GO:0008194	UDP-glycosyltransferase activity	F	50.00	0.00
OG0004107	GO:0009873	ethylene-activated signaling pathway	P	50.00	0.00
OG0004107	GO:0016740	transferase activity	F	0.00	100.00
OG0004107	GO:0016757	transferase activity, transferring glycosyl groups	F	100.00	100.00
OG0004107	GO:0016758	transferase activity, transferring hexosyl groups	F	0.00	100.00
OG0009254	GO:0003674	molecular_function	F	None	37.50
OG0009254	GO:0005575	cellular_component	C	None	75.00
OG0009254	GO:0005622	intracellular	C	None	75.00
OG0009254	GO:0005737	cytoplasm	C	None	37.50
OG0009254	GO:0005768	endosome	C	None	37.50
OG0009254	GO:0005794	Golgi apparatus	C	None	37.50
OG0009254	GO:0005802	trans-Golgi network	C	None	37.50
OG0009254	GO:0006950	response to stress	P	None	37.50
OG0009254	GO:0006970	response to osmotic stress	P	None	37.50
OG0009254	GO:0008150	biological_process	P	None	37.50
OG0009254	GO:0008270	zinc ion binding	F	None	37.50
OG0009254	GO:0009269	response to desiccation	P	None	37.50
OG0009254	GO:0009414	response to water deprivation	P	None	37.50
OG0009254	GO:0009415	response to water	P	None	37.50
OG0009254	GO:0009628	response to abiotic stimulus	P	None	37.50
OG0009254	GO:0009651	response to salt stress	P	None	37.50
OG0009254	GO:0009719	response to endogenous stimulus	P	None	37.50
OG0009254	GO:0009725	response to hormone	P	None	37.50
OG0009254	GO:0009737	response to abscisic acid	P	None	37.50
OG0009254	GO:0010033	response to organic substance	P	None	37.50
OG0009254	GO:0010035	response to inorganic substance	P	None	37.50
OG0009254	GO:0033993	response to lipid	P	None	37.50
OG0009254	GO:0042221	response to chemical	P	None	37.50
OG0009254	GO:0043167	ion binding	F	None	37.50
OG0009254	GO:0043169	cation binding	F	None	37.50
OG0009254	GO:0043227	membrane-bounded organelle	C	None	37.50
OG0009254	GO:0043229	intracellular organelle	C	None	37.50
OG0009254	GO:0043231	intracellular membrane-bounded organelle	C	None	37.50
OG0009254	GO:0044424	intracellular part	C	None	37.50
OG0009254	GO:0044444	cytoplasmic part	C	None	37.50
OG0009254	GO:0044464	cell part	C	None	75.00
OG0009254	GO:0046872	metal ion binding	F	None	37.50
OG0009254	GO:0046914	transition metal ion binding	F	None	37.50
OG0009254	GO:0097305	response to alcohol	P	None	37.50
OG0009254	GO:1901700	response to oxygen-containing compound	P	None	37.50
OG0010936	GO:0003674	molecular_function	F	0.00	100.00
OG0010936	GO:0003700	transcription factor activity, sequence-specific DNA binding	F	100.00	100.00
OG0010936	GO:0005634	nucleus	C	100.00	0.00
OG0010936	GO:0006355	regulation of transcription, DNA-templated	P	0.00	100.00
OG0010936	GO:0008150	biological_process	P	0.00	100.00
OG0010936	GO:0009889	regulation of biosynthetic process	P	0.00	100.00
OG0010936	GO:0010468	regulation of gene expression	P	0.00	100.00
OG0010936	GO:0010556	regulation of macromolecule biosynthetic process	P	0.00	100.00
OG0010936	GO:0019219	regulation of nucleobase-containing compound metabolic process	P	0.00	100.00
OG0010936	GO:0019222	regulation of metabolic process	P	0.00	100.00
OG0010936	GO:0031323	regulation of cellular metabolic process	P	0.00	100.00
OG0010936	GO:0031326	regulation of cellular biosynthetic process	P	0.00	100.00
OG0010936	GO:0050789	regulation of biological process	P	0.00	100.00
OG0010936	GO:0050794	regulation of cellular process	P	0.00	100.00
OG0010936	GO:0051171	regulation of nitrogen compound metabolic process	P	0.00	100.00
OG0010936	GO:0051252	regulation of RNA metabolic process	P	0.00	100.00
OG0010936	GO:0060255	regulation of macromolecule metabolic process	P	0.00	100.00
OG0010936	GO:0080090	regulation of primary metabolic process	P	0.00	100.00
OG0010936	GO:2000112	regulation of cellular macromolecule biosynthetic process	P	0.00	100.00
OG0010936	GO:2001141	regulation of RNA biosynthetic process	P	0.00	100.00
OG0011359	GO:0000151	ubiquitin ligase complex	C	0.00	87.50
OG0011359	GO:0000166	nucleotide binding	F	100.00	12.50
OG0011359	GO:0001882	nucleoside binding	F	0.00	12.50
OG0011359	GO:0001883	purine nucleoside binding	F	0.00	12.50
OG0011359	GO:0003674	molecular_function	F	0.00	12.50
OG0011359	GO:0004175	endopeptidase activity	F	0.00	12.50
OG0011359	GO:0004176	ATP-dependent peptidase activity	F	0.00	12.50
OG0011359	GO:0004222	metalloendopeptidase activity	F	0.00	12.50
OG0011359	GO:0005515	protein binding	F	100.00	0.00
OG0011359	GO:0005524	ATP binding	F	0.00	12.50
OG0011359	GO:0005575	cellular_component	C	0.00	100.00
OG0011359	GO:0005622	intracellular	C	0.00	100.00
OG0011359	GO:0005634	nucleus	C	0.00	87.50
OG0011359	GO:0005737	cytoplasm	C	50.00	100.00
OG0011359	GO:0005829	cytosol	C	0.00	87.50
OG0011359	GO:0005834	heterotrimeric G-protein complex	C	100.00	0.00
OG0011359	GO:0006091	generation of precursor metabolites and energy	P	0.00	12.50
OG0011359	GO:0006139	nucleobase-containing compound metabolic process	P	0.00	12.50
OG0011359	GO:0006152	purine nucleoside catabolic process	P	0.00	12.50
OG0011359	GO:0006163	purine nucleotide metabolic process	P	0.00	12.50
OG0011359	GO:0006195	purine nucleotide catabolic process	P	0.00	12.50
OG0011359	GO:0006200	obsolete ATP catabolic process	P	0.00	12.50
OG0011359	GO:0006508	proteolysis	P	0.00	12.50
OG0011359	GO:0006725	cellular aromatic compound metabolic process	P	0.00	12.50
OG0011359	GO:0006753	nucleoside phosphate metabolic process	P	0.00	12.50
OG0011359	GO:0006793	phosphorus metabolic process	P	0.00	12.50
OG0011359	GO:0006796	phosphate-containing compound metabolic process	P	0.00	12.50
OG0011359	GO:0006807	nitrogen compound metabolic process	P	0.00	12.50
OG0011359	GO:0006996	organelle organization	P	0.00	100.00
OG0011359	GO:0007275	multicellular organism development	P	0.00	12.50
OG0011359	GO:0008150	biological_process	P	0.00	100.00
OG0011359	GO:0008233	peptidase activity	F	0.00	12.50
OG0011359	GO:0008237	metallopeptidase activity	F	0.00	12.50
OG0011359	GO:0008270	zinc ion binding	F	0.00	12.50
OG0011359	GO:0009056	catabolic process	P	0.00	12.50
OG0011359	GO:0009057	macromolecule catabolic process	P	0.00	12.50
OG0011359	GO:0009116	nucleoside metabolic process	P	0.00	12.50
OG0011359	GO:0009117	nucleotide metabolic process	P	0.00	12.50
OG0011359	GO:0009119	ribonucleoside metabolic process	P	0.00	12.50
OG0011359	GO:0009123	nucleoside monophosphate metabolic process	P	0.00	12.50
OG0011359	GO:0009125	nucleoside monophosphate catabolic process	P	0.00	12.50
OG0011359	GO:0009126	purine nucleoside monophosphate metabolic process	P	0.00	12.50
OG0011359	GO:0009128	purine nucleoside monophosphate catabolic process	P	0.00	12.50
OG0011359	GO:0009141	nucleoside triphosphate metabolic process	P	0.00	12.50
OG0011359	GO:0009143	nucleoside triphosphate catabolic process	P	0.00	12.50
OG0011359	GO:0009144	purine nucleoside triphosphate metabolic process	P	0.00	12.50
OG0011359	GO:0009146	purine nucleoside triphosphate catabolic process	P	0.00	12.50
OG0011359	GO:0009150	purine ribonucleotide metabolic process	P	0.00	12.50
OG0011359	GO:0009154	purine ribonucleotide catabolic process	P	0.00	12.50
OG0011359	GO:0009158	ribonucleoside monophosphate catabolic process	P	0.00	12.50
OG0011359	GO:0009161	ribonucleoside monophosphate metabolic process	P	0.00	12.50
OG0011359	GO:0009164	nucleoside catabolic process	P	0.00	12.50
OG0011359	GO:0009166	nucleotide catabolic process	P	0.00	12.50
OG0011359	GO:0009167	purine ribonucleoside monophosphate metabolic process	P	0.00	12.50
OG0011359	GO:0009169	purine ribonucleoside monophosphate catabolic process	P	0.00	12.50
OG0011359	GO:0009199	ribonucleoside triphosphate metabolic process	P	0.00	12.50
OG0011359	GO:0009203	ribonucleoside triphosphate catabolic process	P	0.00	12.50
OG0011359	GO:0009205	purine ribonucleoside triphosphate metabolic process	P	0.00	12.50
OG0011359	GO:0009207	purine ribonucleoside triphosphate catabolic process	P	0.00	12.50
OG0011359	GO:0009259	ribonucleotide metabolic process	P	0.00	12.50
OG0011359	GO:0009261	ribonucleotide catabolic process	P	0.00	12.50
OG0011359	GO:0009314	response to radiation	P	0.00	100.00
OG0011359	GO:0009411	response to UV	P	0.00	87.50
OG0011359	GO:0009416	response to light stimulus	P	0.00	100.00
OG0011359	GO:0009507	chloroplast	C	50.00	12.50
OG0011359	GO:0009526	plastid envelope	C	0.00	12.50
OG0011359	GO:0009534	chloroplast thylakoid	C	0.00	12.50
OG0011359	GO:0009535	chloroplast thylakoid membrane	C	0.00	12.50
OG0011359	GO:0009536	plastid	C	0.00	12.50
OG0011359	GO:0009579	thylakoid	C	0.00	12.50
OG0011359	GO:0009628	response to abiotic stimulus	P	0.00	100.00
OG0011359	GO:0009639	response to red or far red light	P	0.00	87.50
OG0011359	GO:0009642	response to light intensity	P	0.00	12.50
OG0011359	GO:0009644	response to high light intensity	P	0.00	12.50
OG0011359	GO:0009657	plastid organization	P	0.00	100.00
OG0011359	GO:0009658	chloroplast organization	P	50.00	87.50
OG0011359	GO:0009668	plastid membrane organization	P	0.00	12.50
OG0011359	GO:0009744	response to sucrose	P	50.00	0.00
OG0011359	GO:0009765	photosynthesis, light harvesting	P	0.00	12.50
OG0011359	GO:0009813	flavonoid biosynthetic process	P	50.00	0.00
OG0011359	GO:0009892	negative regulation of metabolic process	P	0.00	12.50
OG0011359	GO:0009941	chloroplast envelope	C	0.00	12.50
OG0011359	GO:0010027	thylakoid membrane organization	P	0.00	12.50
OG0011359	GO:0010109	regulation of photosynthesis	P	0.00	12.50
OG0011359	GO:0010114	response to red light	P	50.00	87.50
OG0011359	GO:0010205	photoinhibition	P	0.00	12.50
OG0011359	GO:0010206	photosystem II repair	P	0.00	12.50
OG0011359	GO:0010218	response to far red light	P	50.00	87.50
OG0011359	GO:0010224	response to UV-B	P	100.00	87.50
OG0011359	GO:0010304	PSII associated light-harvesting complex II catabolic process	P	0.00	12.50
OG0011359	GO:0015979	photosynthesis	P	0.00	12.50
OG0011359	GO:0016021	integral component of membrane	C	0.00	12.50
OG0011359	GO:0016043	cellular component organization	P	0.00	100.00
OG0011359	GO:0016462	pyrophosphatase activity	F	0.00	12.50
OG0011359	GO:0016787	hydrolase activity	F	0.00	12.50
OG0011359	GO:0016817	hydrolase activity, acting on acid anhydrides	F	0.00	12.50
OG0011359	GO:0016818	hydrolase activity, acting on acid anhydrides, in phosphorus-containing anhydrides	F	0.00	12.50
OG0011359	GO:0016887	ATPase activity	F	0.00	12.50
OG0011359	GO:0017076	purine nucleotide binding	F	0.00	12.50
OG0011359	GO:0017111	nucleoside-triphosphatase activity	F	0.00	12.50
OG0011359	GO:0019222	regulation of metabolic process	P	0.00	12.50
OG0011359	GO:0019439	aromatic compound catabolic process	P	0.00	12.50
OG0011359	GO:0019538	protein metabolic process	P	0.00	12.50
OG0011359	GO:0019637	organophosphate metabolic process	P	0.00	12.50
OG0011359	GO:0019684	photosynthesis, light reaction	P	0.00	12.50
OG0011359	GO:0019693	ribose phosphate metabolic process	P	0.00	12.50
OG0011359	GO:0030091	protein repair	P	0.00	12.50
OG0011359	GO:0030163	protein catabolic process	P	0.00	12.50
OG0011359	GO:0030554	adenyl nucleotide binding	F	0.00	12.50
OG0011359	GO:0031224	intrinsic component of membrane	C	0.00	12.50
OG0011359	GO:0031323	regulation of cellular metabolic process	P	0.00	12.50
OG0011359	GO:0031324	negative regulation of cellular metabolic process	P	0.00	12.50
OG0011359	GO:0031461	cullin-RING ubiquitin ligase complex	C	0.00	87.50
OG0011359	GO:0031967	organelle envelope	C	0.00	12.50
OG0011359	GO:0031975	envelope	C	0.00	12.50
OG0011359	GO:0031976	plastid thylakoid	C	0.00	12.50
OG0011359	GO:0031977	thylakoid lumen	C	0.00	12.50
OG0011359	GO:0031984	organelle subcompartment	C	0.00	12.50
OG0011359	GO:0032549	ribonucleoside binding	F	0.00	12.50
OG0011359	GO:0032550	purine ribonucleoside binding	F	0.00	12.50
OG0011359	GO:0032553	ribonucleotide binding	F	0.00	12.50
OG0011359	GO:0032555	purine ribonucleotide binding	F	0.00	12.50
OG0011359	GO:0032559	adenyl ribonucleotide binding	F	0.00	12.50
OG0011359	GO:0034357	photosynthetic membrane	C	0.00	12.50
OG0011359	GO:0034641	cellular nitrogen compound metabolic process	P	0.00	12.50
OG0011359	GO:0034655	nucleobase-containing compound catabolic process	P	0.00	12.50
OG0011359	GO:0035639	purine ribonucleoside triphosphate binding	F	0.00	12.50
OG0011359	GO:0036094	small molecule binding	F	0.00	12.50
OG0011359	GO:0042278	purine nucleoside metabolic process	P	0.00	12.50
OG0011359	GO:0042454	ribonucleoside catabolic process	P	0.00	12.50
OG0011359	GO:0042548	regulation of photosynthesis, light reaction	P	0.00	12.50
OG0011359	GO:0042623	ATPase activity, coupled	F	0.00	12.50
OG0011359	GO:0042651	thylakoid membrane	C	0.00	12.50
OG0011359	GO:0043155	negative regulation of photosynthesis, light reaction	P	0.00	12.50
OG0011359	GO:0043167	ion binding	F	0.00	12.50
OG0011359	GO:0043168	anion binding	F	0.00	12.50
OG0011359	GO:0043169	cation binding	F	0.00	12.50
OG0011359	GO:0043170	macromolecule metabolic process	P	0.00	12.50
OG0011359	GO:0043227	membrane-bounded organelle	C	0.00	100.00
OG0011359	GO:0043229	intracellular organelle	C	0.00	100.00
OG0011359	GO:0043231	intracellular membrane-bounded organelle	C	0.00	100.00
OG0011359	GO:0043234	protein complex	C	0.00	87.50
OG0011359	GO:0043467	regulation of generation of precursor metabolites and energy	P	0.00	12.50
OG0011359	GO:0043496	regulation of protein homodimerization activity	P	100.00	0.00
OG0011359	GO:0044237	cellular metabolic process	P	0.00	12.50
OG0011359	GO:0044238	primary metabolic process	P	0.00	12.50
OG0011359	GO:0044248	cellular catabolic process	P	0.00	12.50
OG0011359	GO:0044257	cellular protein catabolic process	P	0.00	12.50
OG0011359	GO:0044260	cellular macromolecule metabolic process	P	0.00	12.50
OG0011359	GO:0044265	cellular macromolecule catabolic process	P	0.00	12.50
OG0011359	GO:0044267	cellular protein metabolic process	P	0.00	12.50
OG0011359	GO:0044270	cellular nitrogen compound catabolic process	P	0.00	12.50
OG0011359	GO:0044281	small molecule metabolic process	P	0.00	12.50
OG0011359	GO:0044422	organelle part	C	0.00	12.50
OG0011359	GO:0044424	intracellular part	C	0.00	100.00
OG0011359	GO:0044425	membrane part	C	0.00	12.50
OG0011359	GO:0044434	chloroplast part	C	0.00	12.50
OG0011359	GO:0044435	plastid part	C	0.00	12.50
OG0011359	GO:0044436	thylakoid part	C	0.00	12.50
OG0011359	GO:0044444	cytoplasmic part	C	0.00	100.00
OG0011359	GO:0044446	intracellular organelle part	C	0.00	12.50
OG0011359	GO:0044464	cell part	C	0.00	100.00
OG0011359	GO:0044707	single-multicellular organism process	P	0.00	12.50
OG0011359	GO:0044710	single-organism metabolic process	P	0.00	12.50
OG0011359	GO:0044763	single-organism cellular process	P	0.00	100.00
OG0011359	GO:0046034	ATP metabolic process	P	0.00	12.50
OG0011359	GO:0046128	purine ribonucleoside metabolic process	P	0.00	12.50
OG0011359	GO:0046130	purine ribonucleoside catabolic process	P	0.00	12.50
OG0011359	GO:0046434	organophosphate catabolic process	P	0.00	12.50
OG0011359	GO:0046483	heterocycle metabolic process	P	0.00	12.50
OG0011359	GO:0046700	heterocycle catabolic process	P	0.00	12.50
OG0011359	GO:0046872	metal ion binding	F	0.00	12.50
OG0011359	GO:0046914	transition metal ion binding	F	0.00	12.50
OG0011359	GO:0048519	negative regulation of biological process	P	0.00	12.50
OG0011359	GO:0048523	negative regulation of cellular process	P	0.00	12.50
OG0011359	GO:0050789	regulation of biological process	P	0.00	12.50
OG0011359	GO:0050794	regulation of cellular process	P	0.00	12.50
OG0011359	GO:0051301	cell division	P	0.00	12.50
OG0011359	GO:0055035	plastid thylakoid membrane	C	0.00	12.50
OG0011359	GO:0055086	nucleobase-containing small molecule metabolic process	P	0.00	12.50
OG0011359	GO:0061024	membrane organization	P	0.00	12.50
OG0011359	GO:0070011	peptidase activity, acting on L-amino acid peptides	F	0.00	12.50
OG0011359	GO:0071704	organic substance metabolic process	P	0.00	12.50
OG0011359	GO:0072521	purine-containing compound metabolic process	P	0.00	12.50
OG0011359	GO:0072523	purine-containing compound catabolic process	P	0.00	12.50
OG0011359	GO:0072593	reactive oxygen species metabolic process	P	0.00	12.50
OG0011359	GO:0080008	Cul4-RING E3 ubiquitin ligase complex	C	100.00	87.50
OG0011359	GO:0097159	organic cyclic compound binding	F	0.00	12.50
OG0011359	GO:1901135	carbohydrate derivative metabolic process	P	0.00	12.50
OG0011359	GO:1901136	carbohydrate derivative catabolic process	P	0.00	12.50
OG0011359	GO:1901265	nucleoside phosphate binding	F	0.00	12.50
OG0011359	GO:1901292	nucleoside phosphate catabolic process	P	0.00	12.50
OG0011359	GO:1901360	organic cyclic compound metabolic process	P	0.00	12.50
OG0011359	GO:1901361	organic cyclic compound catabolic process	P	0.00	12.50
OG0011359	GO:1901363	heterocyclic compound binding	F	0.00	12.50
OG0011359	GO:1901564	organonitrogen compound metabolic process	P	0.00	12.50
OG0011359	GO:1901565	organonitrogen compound catabolic process	P	0.00	12.50
OG0011359	GO:1901575	organic substance catabolic process	P	0.00	12.50
OG0011359	GO:1901657	glycosyl compound metabolic process	P	0.00	12.50
OG0011359	GO:1901658	glycosyl compound catabolic process	P	0.00	12.50
OG0011516	GO:0005575	cellular_component	C	None	50.00
OG0011516	GO:0005618	cell wall	C	None	50.00
OG0011516	GO:0030312	external encapsulating structure	C	None	50.00
OG0011516	GO:0044464	cell part	C	None	50.00
OG0011516	GO:0071944	cell periphery	C	None	50.00
OG0011581	GO:0000027	ribosomal large subunit assembly	P	None	100.00
OG0011581	GO:0000166	nucleotide binding	F	None	100.00
OG0011581	GO:0000184	nuclear-transcribed mRNA catabolic process, nonsense-mediated decay	P	None	100.00
OG0011581	GO:0000956	nuclear-transcribed mRNA catabolic process	P	None	100.00
OG0011581	GO:0001882	nucleoside binding	F	None	100.00
OG0011581	GO:0001883	purine nucleoside binding	F	None	100.00
OG0011581	GO:0002119	nematode larval development	P	None	100.00
OG0011581	GO:0002164	larval development	P	None	100.00
OG0011581	GO:0002181	cytoplasmic translation	P	None	100.00
OG0011581	GO:0002182	cytoplasmic translational elongation	P	None	100.00
OG0011581	GO:0003674	molecular_function	F	None	100.00
OG0011581	GO:0003676	nucleic acid binding	F	None	100.00
OG0011581	GO:0003723	RNA binding	F	None	100.00
OG0011581	GO:0003735	structural constituent of ribosome	F	None	100.00
OG0011581	GO:0003906	DNA-(apurinic or apyrimidinic site) lyase activity	F	None	100.00
OG0011581	GO:0004672	protein kinase activity	F	None	100.00
OG0011581	GO:0005507	copper ion binding	F	None	100.00
OG0011581	GO:0005524	ATP binding	F	None	100.00
OG0011581	GO:0005575	cellular_component	C	None	100.00
OG0011581	GO:0005622	intracellular	C	None	100.00
OG0011581	GO:0005634	nucleus	C	None	100.00
OG0011581	GO:0005730	nucleolus	C	None	100.00
OG0011581	GO:0005737	cytoplasm	C	None	100.00
OG0011581	GO:0005829	cytosol	C	None	100.00
OG0011581	GO:0005840	ribosome	C	None	100.00
OG0011581	GO:0005886	plasma membrane	C	None	100.00
OG0011581	GO:0005911	cell-cell junction	C	None	100.00
OG0011581	GO:0006139	nucleobase-containing compound metabolic process	P	None	100.00
OG0011581	GO:0006259	DNA metabolic process	P	None	100.00
OG0011581	GO:0006281	DNA repair	P	None	100.00
OG0011581	GO:0006401	RNA catabolic process	P	None	100.00
OG0011581	GO:0006402	mRNA catabolic process	P	None	100.00
OG0011581	GO:0006412	translation	P	None	100.00
OG0011581	GO:0006413	translational initiation	P	None	100.00
OG0011581	GO:0006414	translational elongation	P	None	100.00
OG0011581	GO:0006415	translational termination	P	None	100.00
OG0011581	GO:0006464	cellular protein modification process	P	None	100.00
OG0011581	GO:0006468	protein phosphorylation	P	None	100.00
OG0011581	GO:0006479	protein methylation	P	None	100.00
OG0011581	GO:0006605	protein targeting	P	None	100.00
OG0011581	GO:0006612	protein targeting to membrane	P	None	100.00
OG0011581	GO:0006613	cotranslational protein targeting to membrane	P	None	100.00
OG0011581	GO:0006614	SRP-dependent cotranslational protein targeting to membrane	P	None	100.00
OG0011581	GO:0006725	cellular aromatic compound metabolic process	P	None	100.00
OG0011581	GO:0006793	phosphorus metabolic process	P	None	100.00
OG0011581	GO:0006796	phosphate-containing compound metabolic process	P	None	100.00
OG0011581	GO:0006807	nitrogen compound metabolic process	P	None	100.00
OG0011581	GO:0006810	transport	P	None	100.00
OG0011581	GO:0006886	intracellular protein transport	P	None	100.00
OG0011581	GO:0006915	apoptotic process	P	None	100.00
OG0011581	GO:0006950	response to stress	P	None	100.00
OG0011581	GO:0006970	response to osmotic stress	P	None	100.00
OG0011581	GO:0006974	cellular response to DNA damage stimulus	P	None	100.00
OG0011581	GO:0006996	organelle organization	P	None	100.00
OG0011581	GO:0007275	multicellular organism development	P	None	100.00
OG0011581	GO:0008104	protein localization	P	None	100.00
OG0011581	GO:0008150	biological_process	P	None	100.00
OG0011581	GO:0008168	methyltransferase activity	F	None	100.00
OG0011581	GO:0008213	protein alkylation	P	None	100.00
OG0011581	GO:0008219	cell death	P	None	100.00
OG0011581	GO:0009056	catabolic process	P	None	100.00
OG0011581	GO:0009057	macromolecule catabolic process	P	None	100.00
OG0011581	GO:0009058	biosynthetic process	P	None	100.00
OG0011581	GO:0009059	macromolecule biosynthetic process	P	None	100.00
OG0011581	GO:0009266	response to temperature stimulus	P	None	100.00
OG0011581	GO:0009409	response to cold	P	None	100.00
OG0011581	GO:0009506	plasmodesma	C	None	100.00
OG0011581	GO:0009507	chloroplast	C	None	100.00
OG0011581	GO:0009536	plastid	C	None	100.00
OG0011581	GO:0009628	response to abiotic stimulus	P	None	100.00
OG0011581	GO:0009651	response to salt stress	P	None	100.00
OG0011581	GO:0009790	embryo development	P	None	100.00
OG0011581	GO:0009791	post-embryonic development	P	None	100.00
OG0011581	GO:0009792	embryo development ending in birth or egg hatching	P	None	100.00
OG0011581	GO:0010033	response to organic substance	P	None	100.00
OG0011581	GO:0010035	response to inorganic substance	P	None	100.00
OG0011581	GO:0010038	response to metal ion	P	None	100.00
OG0011581	GO:0010043	response to zinc ion	P	None	100.00
OG0011581	GO:0010467	gene expression	P	None	100.00
OG0011581	GO:0012501	programmed cell death	P	None	100.00
OG0011581	GO:0015031	protein transport	P	None	100.00
OG0011581	GO:0015074	DNA integration	P	None	100.00
OG0011581	GO:0015934	large ribosomal subunit	C	None	100.00
OG0011581	GO:0016032	viral process	P	None	100.00
OG0011581	GO:0016043	cellular component organization	P	None	100.00
OG0011581	GO:0016070	RNA metabolic process	P	None	100.00
OG0011581	GO:0016071	mRNA metabolic process	P	None	100.00
OG0011581	GO:0016265	obsolete death	P	None	100.00
OG0011581	GO:0016301	kinase activity	F	None	100.00
OG0011581	GO:0016310	phosphorylation	P	None	100.00
OG0011581	GO:0016482	cytosolic transport	P	None	100.00
OG0011581	GO:0016740	transferase activity	F	None	100.00
OG0011581	GO:0016741	transferase activity, transferring one-carbon groups	F	None	100.00
OG0011581	GO:0016772	transferase activity, transferring phosphorus-containing groups	F	None	100.00
OG0011581	GO:0016773	phosphotransferase activity, alcohol group as acceptor	F	None	100.00
OG0011581	GO:0016829	lyase activity	F	None	100.00
OG0011581	GO:0016835	carbon-oxygen lyase activity	F	None	100.00
OG0011581	GO:0017076	purine nucleotide binding	F	None	100.00
OG0011581	GO:0018130	heterocycle biosynthetic process	P	None	100.00
OG0011581	GO:0019048	modulation by virus of host morphology or physiology	P	None	100.00
OG0011581	GO:0019058	viral life cycle	P	None	100.00
OG0011581	GO:0019080	viral gene expression	P	None	100.00
OG0011581	GO:0019083	viral transcription	P	None	100.00
OG0011581	GO:0019438	aromatic compound biosynthetic process	P	None	100.00
OG0011581	GO:0019439	aromatic compound catabolic process	P	None	100.00
OG0011581	GO:0019538	protein metabolic process	P	None	100.00
OG0011581	GO:0019843	rRNA binding	F	None	100.00
OG0011581	GO:0022411	cellular component disassembly	P	None	100.00
OG0011581	GO:0022607	cellular component assembly	P	None	100.00
OG0011581	GO:0022613	ribonucleoprotein complex biogenesis	P	None	100.00
OG0011581	GO:0022618	ribonucleoprotein complex assembly	P	None	100.00
OG0011581	GO:0022625	cytosolic large ribosomal subunit	C	None	100.00
OG0011581	GO:0022626	cytosolic ribosome	C	None	100.00
OG0011581	GO:0030139	endocytic vesicle	C	None	100.00
OG0011581	GO:0030529	intracellular ribonucleoprotein complex	C	None	100.00
OG0011581	GO:0030554	adenyl nucleotide binding	F	None	100.00
OG0011581	GO:0030684	preribosome	C	None	100.00
OG0011581	GO:0030686	90S preribosome	C	None	100.00
OG0011581	GO:0031410	cytoplasmic vesicle	C	None	100.00
OG0011581	GO:0031981	nuclear lumen	C	None	100.00
OG0011581	GO:0031982	vesicle	C	None	100.00
OG0011581	GO:0032259	methylation	P	None	100.00
OG0011581	GO:0032549	ribonucleoside binding	F	None	100.00
OG0011581	GO:0032550	purine ribonucleoside binding	F	None	100.00
OG0011581	GO:0032553	ribonucleotide binding	F	None	100.00
OG0011581	GO:0032555	purine ribonucleotide binding	F	None	100.00
OG0011581	GO:0032559	adenyl ribonucleotide binding	F	None	100.00
OG0011581	GO:0032774	RNA biosynthetic process	P	None	100.00
OG0011581	GO:0032984	macromolecular complex disassembly	P	None	100.00
OG0011581	GO:0033036	macromolecule localization	P	None	100.00
OG0011581	GO:0033365	protein localization to organelle	P	None	100.00
OG0011581	GO:0033554	cellular response to stress	P	None	100.00
OG0011581	GO:0034097	response to cytokine	P	None	100.00
OG0011581	GO:0034613	cellular protein localization	P	None	100.00
OG0011581	GO:0034622	cellular macromolecular complex assembly	P	None	100.00
OG0011581	GO:0034641	cellular nitrogen compound metabolic process	P	None	100.00
OG0011581	GO:0034645	cellular macromolecule biosynthetic process	P	None	100.00
OG0011581	GO:0034654	nucleobase-containing compound biosynthetic process	P	None	100.00
OG0011581	GO:0034655	nucleobase-containing compound catabolic process	P	None	100.00
OG0011581	GO:0035639	purine ribonucleoside triphosphate binding	F	None	100.00
OG0011581	GO:0035821	modification of morphology or physiology of other organism	P	None	100.00
OG0011581	GO:0036094	small molecule binding	F	None	100.00
OG0011581	GO:0036211	protein modification process	P	None	100.00
OG0011581	GO:0042221	response to chemical	P	None	100.00
OG0011581	GO:0042254	ribosome biogenesis	P	None	100.00
OG0011581	GO:0042255	ribosome assembly	P	None	100.00
OG0011581	GO:0042273	ribosomal large subunit biogenesis	P	None	100.00
OG0011581	GO:0043167	ion binding	F	None	100.00
OG0011581	GO:0043168	anion binding	F	None	100.00
OG0011581	GO:0043169	cation binding	F	None	100.00
OG0011581	GO:0043170	macromolecule metabolic process	P	None	100.00
OG0011581	GO:0043227	membrane-bounded organelle	C	None	100.00
OG0011581	GO:0043228	non-membrane-bounded organelle	C	None	100.00
OG0011581	GO:0043229	intracellular organelle	C	None	100.00
OG0011581	GO:0043231	intracellular membrane-bounded organelle	C	None	100.00
OG0011581	GO:0043232	intracellular non-membrane-bounded organelle	C	None	100.00
OG0011581	GO:0043233	organelle lumen	C	None	100.00
OG0011581	GO:0043241	protein complex disassembly	P	None	100.00
OG0011581	GO:0043412	macromolecule modification	P	None	100.00
OG0011581	GO:0043414	macromolecule methylation	P	None	100.00
OG0011581	GO:0043624	cellular protein complex disassembly	P	None	100.00
OG0011581	GO:0043933	macromolecular complex subunit organization	P	None	100.00
OG0011581	GO:0044003	modification by symbiont of host morphology or physiology	P	None	100.00
OG0011581	GO:0044085	cellular component biogenesis	P	None	100.00
OG0011581	GO:0044237	cellular metabolic process	P	None	100.00
OG0011581	GO:0044238	primary metabolic process	P	None	100.00
OG0011581	GO:0044248	cellular catabolic process	P	None	100.00
OG0011581	GO:0044249	cellular biosynthetic process	P	None	100.00
OG0011581	GO:0044260	cellular macromolecule metabolic process	P	None	100.00
OG0011581	GO:0044265	cellular macromolecule catabolic process	P	None	100.00
OG0011581	GO:0044267	cellular protein metabolic process	P	None	100.00
OG0011581	GO:0044270	cellular nitrogen compound catabolic process	P	None	100.00
OG0011581	GO:0044271	cellular nitrogen compound biosynthetic process	P	None	100.00
OG0011581	GO:0044391	ribosomal subunit	C	None	100.00
OG0011581	GO:0044403	symbiosis, encompassing mutualism through parasitism	P	None	100.00
OG0011581	GO:0044419	interspecies interaction between organisms	P	None	100.00
OG0011581	GO:0044422	organelle part	C	None	100.00
OG0011581	GO:0044424	intracellular part	C	None	100.00
OG0011581	GO:0044428	nuclear part	C	None	100.00
OG0011581	GO:0044444	cytoplasmic part	C	None	100.00
OG0011581	GO:0044445	cytosolic part	C	None	100.00
OG0011581	GO:0044446	intracellular organelle part	C	None	100.00
OG0011581	GO:0044464	cell part	C	None	100.00
OG0011581	GO:0044707	single-multicellular organism process	P	None	100.00
OG0011581	GO:0044763	single-organism cellular process	P	None	100.00
OG0011581	GO:0044764	multi-organism cellular process	P	None	100.00
OG0011581	GO:0044765	single-organism transport	P	None	100.00
OG0011581	GO:0044767	single-organism developmental process	P	None	100.00
OG0011581	GO:0045047	protein targeting to ER	P	None	100.00
OG0011581	GO:0045184	establishment of protein localization	P	None	100.00
OG0011581	GO:0045335	phagocytic vesicle	C	None	100.00
OG0011581	GO:0046483	heterocycle metabolic process	P	None	100.00
OG0011581	GO:0046686	response to cadmium ion	P	None	100.00
OG0011581	GO:0046700	heterocycle catabolic process	P	None	100.00
OG0011581	GO:0046872	metal ion binding	F	None	100.00
OG0011581	GO:0046907	intracellular transport	P	None	100.00
OG0011581	GO:0046914	transition metal ion binding	F	None	100.00
OG0011581	GO:0048046	apoplast	C	None	100.00
OG0011581	GO:0048856	anatomical structure development	P	None	100.00
OG0011581	GO:0051234	establishment of localization	P	None	100.00
OG0011581	GO:0051641	cellular localization	P	None	100.00
OG0011581	GO:0051649	establishment of localization in cell	P	None	100.00
OG0011581	GO:0051701	interaction with host	P	None	100.00
OG0011581	GO:0051716	cellular response to stimulus	P	None	100.00
OG0011581	GO:0051817	modification of morphology or physiology of other organism involved in symbiotic interaction	P	None	100.00
OG0011581	GO:0065003	macromolecular complex assembly	P	None	100.00
OG0011581	GO:0065008	regulation of biological quality	P	None	100.00
OG0011581	GO:0070013	intracellular organelle lumen	C	None	100.00
OG0011581	GO:0070180	large ribosomal subunit rRNA binding	F	None	100.00
OG0011581	GO:0070670	response to interleukin-4	P	None	100.00
OG0011581	GO:0070727	cellular macromolecule localization	P	None	100.00
OG0011581	GO:0070887	cellular response to chemical stimulus	P	None	100.00
OG0011581	GO:0070925	organelle assembly	P	None	100.00
OG0011581	GO:0070972	protein localization to endoplasmic reticulum	P	None	100.00
OG0011581	GO:0071310	cellular response to organic substance	P	None	100.00
OG0011581	GO:0071345	cellular response to cytokine stimulus	P	None	100.00
OG0011581	GO:0071353	cellular response to interleukin-4	P	None	100.00
OG0011581	GO:0071702	organic substance transport	P	None	100.00
OG0011581	GO:0071704	organic substance metabolic process	P	None	100.00
OG0011581	GO:0071822	protein complex subunit organization	P	None	100.00
OG0011581	GO:0071826	ribonucleoprotein complex subunit organization	P	None	100.00
OG0011581	GO:0071944	cell periphery	C	None	100.00
OG0011581	GO:0072594	establishment of protein localization to organelle	P	None	100.00
OG0011581	GO:0072599	establishment of protein localization to endoplasmic reticulum	P	None	100.00
OG0011581	GO:0090304	nucleic acid metabolic process	P	None	100.00
OG0011581	GO:0097159	organic cyclic compound binding	F	None	100.00
OG0011581	GO:1901265	nucleoside phosphate binding	F	None	100.00
OG0011581	GO:1901360	organic cyclic compound metabolic process	P	None	100.00
OG0011581	GO:1901361	organic cyclic compound catabolic process	P	None	100.00
OG0011581	GO:1901362	organic cyclic compound biosynthetic process	P	None	100.00
OG0011581	GO:1901363	heterocyclic compound binding	F	None	100.00
OG0011581	GO:1901575	organic substance catabolic process	P	None	100.00
OG0011581	GO:1901576	organic substance biosynthetic process	P	None	100.00
OG0011634	GO:0003674	molecular_function	F	100.00	0.00
OG0011634	GO:0005575	cellular_component	C	50.00	0.00
OG0011634	GO:0005634	nucleus	C	50.00	0.00
OG0011634	GO:0008150	biological_process	P	100.00	0.00
OG0011634	GO:0051049	regulation of transport	P	50.00	0.00
OG0011714	GO:0003674	molecular_function	F	100.00	0.00
OG0011714	GO:0005575	cellular_component	C	100.00	0.00
OG0011714	GO:0008150	biological_process	P	100.00	0.00
OG0011803	GO:0005634	nucleus	C	100.00	None
OG0011803	GO:0008150	biological_process	P	50.00	None
OG0011851	GO:0000166	nucleotide binding	F	0.00	100.00
OG0011851	GO:0001882	nucleoside binding	F	0.00	100.00
OG0011851	GO:0001883	purine nucleoside binding	F	0.00	100.00
OG0011851	GO:0003674	molecular_function	F	0.00	100.00
OG0011851	GO:0003774	motor activity	F	0.00	100.00
OG0011851	GO:0003777	microtubule motor activity	F	100.00	100.00
OG0011851	GO:0005524	ATP binding	F	0.00	100.00
OG0011851	GO:0005575	cellular_component	C	0.00	100.00
OG0011851	GO:0005622	intracellular	C	0.00	100.00
OG0011851	GO:0005856	cytoskeleton	C	0.00	100.00
OG0011851	GO:0005874	microtubule	C	0.00	100.00
OG0011851	GO:0005875	microtubule associated complex	C	0.00	100.00
OG0011851	GO:0006928	movement of cell or subcellular component	P	0.00	100.00
OG0011851	GO:0007017	microtubule-based process	P	0.00	100.00
OG0011851	GO:0007018	microtubule-based movement	P	0.00	100.00
OG0011851	GO:0008150	biological_process	P	0.00	100.00
OG0011851	GO:0015630	microtubule cytoskeleton	C	0.00	100.00
OG0011851	GO:0016462	pyrophosphatase activity	F	0.00	100.00
OG0011851	GO:0016787	hydrolase activity	F	0.00	100.00
OG0011851	GO:0016817	hydrolase activity, acting on acid anhydrides	F	0.00	100.00
OG0011851	GO:0016818	hydrolase activity, acting on acid anhydrides, in phosphorus-containing anhydrides	F	0.00	100.00
OG0011851	GO:0017076	purine nucleotide binding	F	0.00	100.00
OG0011851	GO:0017111	nucleoside-triphosphatase activity	F	0.00	100.00
OG0011851	GO:0030554	adenyl nucleotide binding	F	0.00	100.00
OG0011851	GO:0032549	ribonucleoside binding	F	0.00	100.00
OG0011851	GO:0032550	purine ribonucleoside binding	F	0.00	100.00
OG0011851	GO:0032553	ribonucleotide binding	F	0.00	100.00
OG0011851	GO:0032555	purine ribonucleotide binding	F	0.00	100.00
OG0011851	GO:0032559	adenyl ribonucleotide binding	F	0.00	100.00
OG0011851	GO:0035639	purine ribonucleoside triphosphate binding	F	0.00	100.00
OG0011851	GO:0036094	small molecule binding	F	0.00	100.00
OG0011851	GO:0043167	ion binding	F	0.00	100.00
OG0011851	GO:0043168	anion binding	F	0.00	100.00
OG0011851	GO:0043228	non-membrane-bounded organelle	C	0.00	100.00
OG0011851	GO:0043229	intracellular organelle	C	0.00	100.00
OG0011851	GO:0043232	intracellular non-membrane-bounded organelle	C	0.00	100.00
OG0011851	GO:0043234	protein complex	C	0.00	100.00
OG0011851	GO:0044422	organelle part	C	0.00	100.00
OG0011851	GO:0044424	intracellular part	C	0.00	100.00
OG0011851	GO:0044430	cytoskeletal part	C	0.00	100.00
OG0011851	GO:0044446	intracellular organelle part	C	0.00	100.00
OG0011851	GO:0044464	cell part	C	0.00	100.00
OG0011851	GO:0044763	single-organism cellular process	P	0.00	100.00
OG0011851	GO:0097159	organic cyclic compound binding	F	0.00	100.00
OG0011851	GO:1901265	nucleoside phosphate binding	F	0.00	100.00
OG0011851	GO:1901363	heterocyclic compound binding	F	0.00	100.00
OG0011900	GO:0005515	protein binding	F	None	75.00
OG0012127	GO:0003674	molecular_function	F	100.00	0.00
OG0012127	GO:0005886	plasma membrane	C	100.00	0.00
OG0012127	GO:0010090	trichome morphogenesis	P	100.00	0.00
OG0012127	GO:0010091	trichome branching	P	0.00	25.00
OG0012169	GO:0005515	protein binding	F	100.00	None
OG0012169	GO:0005634	nucleus	C	100.00	None
OG0012169	GO:0007165	signal transduction	P	100.00	None
OG0012169	GO:0009414	response to water deprivation	P	100.00	None
OG0012169	GO:0009611	response to wounding	P	100.00	None
OG0012169	GO:0009620	response to fungus	P	100.00	None
OG0012169	GO:0009695	jasmonic acid biosynthetic process	P	100.00	None
OG0012169	GO:0009723	response to ethylene	P	100.00	None
OG0012169	GO:0009733	response to auxin	P	100.00	None
OG0012169	GO:0009738	abscisic acid-activated signaling pathway	P	100.00	None
OG0012169	GO:0009753	response to jasmonic acid	P	100.00	None
OG0012169	GO:0009867	jasmonic acid mediated signaling pathway	P	100.00	None
OG0012169	GO:0010112	regulation of systemic acquired resistance	P	100.00	None
OG0012169	GO:0042538	hyperosmotic salinity response	P	100.00	None
OG0012169	GO:0042803	protein homodimerization activity	F	100.00	None
OG0012169	GO:2000022	regulation of jasmonic acid mediated signaling pathway	P	100.00	None
OG0012406	GO:0006508	proteolysis	P	100.00	None
OG0012477	GO:0003674	molecular_function	F	100.00	None
OG0012477	GO:0005768	endosome	C	100.00	None
OG0012477	GO:0005794	Golgi apparatus	C	100.00	None
OG0012477	GO:0005802	trans-Golgi network	C	100.00	None
OG0012477	GO:0005829	cytosol	C	100.00	None

## Sheet: Most specific, non-obsolete ter
Orthogroup	GO_term	GO_description	GO_category	Percentage_Arabidopsis	Percentage_NewTranscriptomes
OG0000085	GO:0003676	nucleic acid binding	F	0.0	0.46
OG0000085	GO:0005622	intracellular	C	0.0	0.46
OG0000085	GO:0005634	nucleus	C	22.22	0.0
OG0000085	GO:0005737	cytoplasm	C	11.11	0.46
OG0000085	GO:0005829	cytosol	C	0.0	0.46
OG0000085	GO:0005886	plasma membrane	C	11.11	0.0
OG0000085	GO:0006569	tryptophan catabolic process	P	11.11	0.0
OG0000085	GO:0006612	protein targeting to membrane	P	11.11	0.0
OG0000085	GO:0006826	iron ion transport	P	11.11	0.0
OG0000085	GO:0008168	methyltransferase activity	F	0.0	0.46
OG0000085	GO:0009407	toxin catabolic process	P	11.11	0.0
OG0000085	GO:0009507	chloroplast	C	11.11	0.0
OG0000085	GO:0009611	response to wounding	P	11.11	0.0
OG0000085	GO:0009636	response to toxic substance	P	11.11	36.24
OG0000085	GO:0009651	response to salt stress	P	11.11	33.49
OG0000085	GO:0009684	indoleacetic acid biosynthetic process	P	11.11	0.0
OG0000085	GO:0009805	coumarin biosynthetic process	P	11.11	0.0
OG0000085	GO:0009808	lignin metabolic process	P	22.22	2.75
OG0000085	GO:0009963	positive regulation of flavonoid biosynthetic process	P	11.11	0.0
OG0000085	GO:0010106	cellular response to iron ion starvation	P	11.11	0.0
OG0000085	GO:0010167	response to nitrate	P	22.22	0.0
OG0000085	GO:0010359	regulation of anion channel activity	P	11.11	0.0
OG0000085	GO:0010363	regulation of plant-type hypersensitive response	P	11.11	0.0
OG0000085	GO:0010583	response to cyclopentenone	P	11.11	0.0
OG0000085	GO:0015706	nitrate transport	P	22.22	0.0
OG0000085	GO:0032259	methylation	P	0.0	0.46
OG0000085	GO:0042178	xenobiotic catabolic process	P	11.11	33.49
OG0000085	GO:0044710	single-organism metabolic process	P	0.0	2.75
OG0000085	GO:0044763	single-organism cellular process	P	0.0	33.49
OG0000085	GO:0047209	coniferyl-alcohol glucosyltransferase activity	F	33.33	2.75
OG0000085	GO:0047218	hydroxycinnamate 4-beta-glucosyltransferase activity	F	0.0	2.75
OG0000085	GO:0050505	hydroquinone glucosyltransferase activity	F	0.0	33.49
OG0000085	GO:0071466	cellular response to xenobiotic stimulus	P	0.0	33.49
OG0000085	GO:0080043	quercetin 3-O-glucosyltransferase activity	F	11.11	33.94
OG0000085	GO:0080044	quercetin 7-O-glucosyltransferase activity	F	0.0	0.46
OG0000085	GO:0080045	quercetin 3'-O-glucosyltransferase activity	F	0.0	0.46
OG0000085	GO:0080046	quercetin 4'-O-glucosyltransferase activity	F	0.0	0.46
OG0002264	GO:0003735	structural constituent of ribosome	F	None	66.67
OG0002264	GO:0005622	intracellular	C	None	66.67
OG0002264	GO:0005737	cytoplasm	C	None	66.67
OG0002264	GO:0005829	cytosol	C	None	66.67
OG0002264	GO:0005840	ribosome	C	None	66.67
OG0002264	GO:0006066	alcohol metabolic process	P	None	66.67
OG0002264	GO:0006412	translation	P	None	66.67
OG0002264	GO:0006952	defense response	P	None	66.67
OG0002264	GO:0009636	response to toxic substance	P	None	66.67
OG0002264	GO:0010224	response to UV-B	P	None	66.67
OG0002264	GO:0010294	abscisic acid glucosyltransferase activity	F	None	66.67
OG0002264	GO:0010467	gene expression	P	None	66.67
OG0002264	GO:0016021	integral component of membrane	C	None	66.67
OG0002264	GO:0016131	brassinosteroid metabolic process	P	None	66.67
OG0002264	GO:0030529	intracellular ribonucleoprotein complex	C	None	66.67
OG0002264	GO:0031410	cytoplasmic vesicle	C	None	66.67
OG0002264	GO:0032940	secretion by cell	P	None	66.67
OG0002264	GO:0044267	cellular protein metabolic process	P	None	66.67
OG0002264	GO:0044710	single-organism metabolic process	P	None	66.67
OG0002264	GO:0044763	single-organism cellular process	P	None	66.67
OG0002264	GO:0044765	single-organism transport	P	None	66.67
OG0002264	GO:0047893	flavonol 3-O-glucosyltransferase activity	F	None	66.67
OG0002264	GO:0050403	trans-zeatin O-beta-D-glucosyltransferase activity	F	None	66.67
OG0002264	GO:0050502	cis-zeatin O-beta-D-glucosyltransferase activity	F	None	66.67
OG0002264	GO:0051555	flavonol biosynthetic process	P	None	66.67
OG0002264	GO:0051641	cellular localization	P	None	66.67
OG0002264	GO:0051649	establishment of localization in cell	P	None	66.67
OG0002264	GO:0051707	response to other organism	P	None	66.67
OG0002264	GO:0080043	quercetin 3-O-glucosyltransferase activity	F	None	100.0
OG0002264	GO:0080044	quercetin 7-O-glucosyltransferase activity	F	None	100.0
OG0002264	GO:0080046	quercetin 4'-O-glucosyltransferase activity	F	None	66.67
OG0002264	GO:0102240	soyasapogenol B glucuronide galactosyltransferase activity	F	None	50.0
OG0004107	GO:0008194	UDP-glycosyltransferase activity	F	50.0	0.0
OG0004107	GO:0009873	ethylene-activated signaling pathway	P	50.0	0.0
OG0004107	GO:0016758	transferase activity, transferring hexosyl groups	F	0.0	100.0
OG0009254	GO:0005622	intracellular	C	None	75.0
OG0009254	GO:0005737	cytoplasm	C	None	37.5
OG0009254	GO:0005768	endosome	C	None	37.5
OG0009254	GO:0005794	Golgi apparatus	C	None	37.5
OG0009254	GO:0005802	trans-Golgi network	C	None	37.5
OG0009254	GO:0008270	zinc ion binding	F	None	37.5
OG0009254	GO:0009269	response to desiccation	P	None	37.5
OG0009254	GO:0009651	response to salt stress	P	None	37.5
OG0009254	GO:0009737	response to abscisic acid	P	None	37.5
OG0010936	GO:0003700	transcription factor activity, sequence-specific DNA binding	F	100.0	100.0
OG0010936	GO:0005634	nucleus	C	100.0	0.0
OG0010936	GO:0006355	regulation of transcription, DNA-templated	P	0.0	100.0
OG0010936	GO:2000112	regulation of cellular macromolecule biosynthetic process	P	0.0	100.0
OG0011359	GO:0004176	ATP-dependent peptidase activity	F	0.0	12.5
OG0011359	GO:0004222	metalloendopeptidase activity	F	0.0	12.5
OG0011359	GO:0005515	protein binding	F	100.0	0.0
OG0011359	GO:0005524	ATP binding	F	0.0	12.5
OG0011359	GO:0005622	intracellular	C	0.0	100.0
OG0011359	GO:0005634	nucleus	C	0.0	87.5
OG0011359	GO:0005737	cytoplasm	C	50.0	100.0
OG0011359	GO:0005829	cytosol	C	0.0	87.5
OG0011359	GO:0005834	heterotrimeric G-protein complex	C	100.0	0.0
OG0011359	GO:0006508	proteolysis	P	0.0	12.5
OG0011359	GO:0007275	multicellular organism development	P	0.0	12.5
OG0011359	GO:0008270	zinc ion binding	F	0.0	12.5
OG0011359	GO:0009154	purine ribonucleotide catabolic process	P	0.0	12.5
OG0011359	GO:0009169	purine ribonucleoside monophosphate catabolic process	P	0.0	12.5
OG0011359	GO:0009207	purine ribonucleoside triphosphate catabolic process	P	0.0	12.5
OG0011359	GO:0009507	chloroplast	C	50.0	12.5
OG0011359	GO:0009534	chloroplast thylakoid	C	0.0	12.5
OG0011359	GO:0009535	chloroplast thylakoid membrane	C	0.0	12.5
OG0011359	GO:0009658	chloroplast organization	P	50.0	87.5
OG0011359	GO:0009744	response to sucrose	P	50.0	0.0
OG0011359	GO:0009765	photosynthesis, light harvesting	P	0.0	12.5
OG0011359	GO:0009813	flavonoid biosynthetic process	P	50.0	0.0
OG0011359	GO:0009941	chloroplast envelope	C	0.0	12.5
OG0011359	GO:0010027	thylakoid membrane organization	P	0.0	12.5
OG0011359	GO:0010114	response to red light	P	50.0	87.5
OG0011359	GO:0010205	photoinhibition	P	0.0	12.5
OG0011359	GO:0010206	photosystem II repair	P	0.0	12.5
OG0011359	GO:0010218	response to far red light	P	50.0	87.5
OG0011359	GO:0010224	response to UV-B	P	100.0	87.5
OG0011359	GO:0010304	PSII associated light-harvesting complex II catabolic process	P	0.0	12.5
OG0011359	GO:0015979	photosynthesis	P	0.0	12.5
OG0011359	GO:0016021	integral component of membrane	C	0.0	12.5
OG0011359	GO:0016887	ATPase activity	F	0.0	12.5
OG0011359	GO:0019684	photosynthesis, light reaction	P	0.0	12.5
OG0011359	GO:0031977	thylakoid lumen	C	0.0	12.5
OG0011359	GO:0031984	organelle subcompartment	C	0.0	12.5
OG0011359	GO:0032550	purine ribonucleoside binding	F	0.0	12.5
OG0011359	GO:0042623	ATPase activity, coupled	F	0.0	12.5
OG0011359	GO:0043234	protein complex	C	0.0	87.5
OG0011359	GO:0043496	regulation of protein homodimerization activity	P	100.0	0.0
OG0011359	GO:0044257	cellular protein catabolic process	P	0.0	12.5
OG0011359	GO:0044265	cellular macromolecule catabolic process	P	0.0	12.5
OG0011359	GO:0044267	cellular protein metabolic process	P	0.0	12.5
OG0011359	GO:0044707	single-multicellular organism process	P	0.0	12.5
OG0011359	GO:0044710	single-organism metabolic process	P	0.0	12.5
OG0011359	GO:0044763	single-organism cellular process	P	0.0	100.0
OG0011359	GO:0046034	ATP metabolic process	P	0.0	12.5
OG0011359	GO:0046130	purine ribonucleoside catabolic process	P	0.0	12.5
OG0011359	GO:0051301	cell division	P	0.0	12.5
OG0011359	GO:0070011	peptidase activity, acting on L-amino acid peptides	F	0.0	12.5
OG0011359	GO:0072593	reactive oxygen species metabolic process	P	0.0	12.5
OG0011359	GO:0080008	Cul4-RING E3 ubiquitin ligase complex	C	100.0	87.5
OG0011516	GO:0005618	cell wall	C	None	50.0
OG0011516	GO:0071944	cell periphery	C	None	50.0
OG0011581	GO:0000027	ribosomal large subunit assembly	P	None	100.0
OG0011581	GO:0000184	nuclear-transcribed mRNA catabolic process, nonsense-mediated decay	P	None	100.0
OG0011581	GO:0002119	nematode larval development	P	None	100.0
OG0011581	GO:0002181	cytoplasmic translation	P	None	100.0
OG0011581	GO:0002182	cytoplasmic translational elongation	P	None	100.0
OG0011581	GO:0003735	structural constituent of ribosome	F	None	100.0
OG0011581	GO:0003906	DNA-(apurinic or apyrimidinic site) lyase activity	F	None	100.0
OG0011581	GO:0004672	protein kinase activity	F	None	100.0
OG0011581	GO:0005507	copper ion binding	F	None	100.0
OG0011581	GO:0005524	ATP binding	F	None	100.0
OG0011581	GO:0005622	intracellular	C	None	100.0
OG0011581	GO:0005634	nucleus	C	None	100.0
OG0011581	GO:0005730	nucleolus	C	None	100.0
OG0011581	GO:0005737	cytoplasm	C	None	100.0
OG0011581	GO:0005829	cytosol	C	None	100.0
OG0011581	GO:0005886	plasma membrane	C	None	100.0
OG0011581	GO:0006281	DNA repair	P	None	100.0
OG0011581	GO:0006413	translational initiation	P	None	100.0
OG0011581	GO:0006415	translational termination	P	None	100.0
OG0011581	GO:0006464	cellular protein modification process	P	None	100.0
OG0011581	GO:0006468	protein phosphorylation	P	None	100.0
OG0011581	GO:0006479	protein methylation	P	None	100.0
OG0011581	GO:0006614	SRP-dependent cotranslational protein targeting to membrane	P	None	100.0
OG0011581	GO:0006915	apoptotic process	P	None	100.0
OG0011581	GO:0008168	methyltransferase activity	F	None	100.0
OG0011581	GO:0009409	response to cold	P	None	100.0
OG0011581	GO:0009506	plasmodesma	C	None	100.0
OG0011581	GO:0009507	chloroplast	C	None	100.0
OG0011581	GO:0009651	response to salt stress	P	None	100.0
OG0011581	GO:0009792	embryo development ending in birth or egg hatching	P	None	100.0
OG0011581	GO:0010043	response to zinc ion	P	None	100.0
OG0011581	GO:0010467	gene expression	P	None	100.0
OG0011581	GO:0015074	DNA integration	P	None	100.0
OG0011581	GO:0016482	cytosolic transport	P	None	100.0
OG0011581	GO:0016835	carbon-oxygen lyase activity	F	None	100.0
OG0011581	GO:0019048	modulation by virus of host morphology or physiology	P	None	100.0
OG0011581	GO:0019058	viral life cycle	P	None	100.0
OG0011581	GO:0019080	viral gene expression	P	None	100.0
OG0011581	GO:0019083	viral transcription	P	None	100.0
OG0011581	GO:0022625	cytosolic large ribosomal subunit	C	None	100.0
OG0011581	GO:0022626	cytosolic ribosome	C	None	100.0
OG0011581	GO:0030529	intracellular ribonucleoprotein complex	C	None	100.0
OG0011581	GO:0030686	90S preribosome	C	None	100.0
OG0011581	GO:0031981	nuclear lumen	C	None	100.0
OG0011581	GO:0032550	purine ribonucleoside binding	F	None	100.0
OG0011581	GO:0032774	RNA biosynthetic process	P	None	100.0
OG0011581	GO:0034613	cellular protein localization	P	None	100.0
OG0011581	GO:0034622	cellular macromolecular complex assembly	P	None	100.0
OG0011581	GO:0042254	ribosome biogenesis	P	None	100.0
OG0011581	GO:0042255	ribosome assembly	P	None	100.0
OG0011581	GO:0042273	ribosomal large subunit biogenesis	P	None	100.0
OG0011581	GO:0043241	protein complex disassembly	P	None	100.0
OG0011581	GO:0043624	cellular protein complex disassembly	P	None	100.0
OG0011581	GO:0044267	cellular protein metabolic process	P	None	100.0
OG0011581	GO:0044707	single-multicellular organism process	P	None	100.0
OG0011581	GO:0044763	single-organism cellular process	P	None	100.0
OG0011581	GO:0044765	single-organism transport	P	None	100.0
OG0011581	GO:0044767	single-organism developmental process	P	None	100.0
OG0011581	GO:0045335	phagocytic vesicle	C	None	100.0
OG0011581	GO:0046686	response to cadmium ion	P	None	100.0
OG0011581	GO:0048046	apoplast	C	None	100.0
OG0011581	GO:0065008	regulation of biological quality	P	None	100.0
OG0011581	GO:0070180	large ribosomal subunit rRNA binding	F	None	100.0
OG0011581	GO:0071353	cellular response to interleukin-4	P	None	100.0
OG0011581	GO:0071822	protein complex subunit organization	P	None	100.0
OG0011581	GO:0071944	cell periphery	C	None	100.0
OG0011634	GO:0003674	molecular_function	F	100.0	0.0
OG0011634	GO:0005634	nucleus	C	50.0	0.0
OG0011634	GO:0051049	regulation of transport	P	50.0	0.0
OG0011714	GO:0003674	molecular_function	F	100.0	0.0
OG0011714	GO:0005575	cellular_component	C	100.0	0.0
OG0011714	GO:0008150	biological_process	P	100.0	0.0
OG0011803	GO:0005634	nucleus	C	100.0	None
OG0011803	GO:0008150	biological_process	P	50.0	None
OG0011851	GO:0003777	microtubule motor activity	F	100.0	100.0
OG0011851	GO:0005524	ATP binding	F	0.0	100.0
OG0011851	GO:0005622	intracellular	C	0.0	100.0
OG0011851	GO:0005874	microtubule	C	0.0	100.0
OG0011851	GO:0005875	microtubule associated complex	C	0.0	100.0
OG0011851	GO:0007018	microtubule-based movement	P	0.0	100.0
OG0011851	GO:0015630	microtubule cytoskeleton	C	0.0	100.0
OG0011851	GO:0017111	nucleoside-triphosphatase activity	F	0.0	100.0
OG0011851	GO:0032550	purine ribonucleoside binding	F	0.0	100.0
OG0011851	GO:0043234	protein complex	C	0.0	100.0
OG0011851	GO:0044763	single-organism cellular process	P	0.0	100.0
OG0011900	GO:0005515	protein binding	F	None	75.0
OG0012127	GO:0003674	molecular_function	F	100.0	0.0
OG0012127	GO:0005886	plasma membrane	C	100.0	0.0
OG0012127	GO:0010090	trichome morphogenesis	P	100.0	0.0
OG0012127	GO:0010091	trichome branching	P	0.0	25.0
OG0012169	GO:0005634	nucleus	C	100.0	None
OG0012169	GO:0009414	response to water deprivation	P	100.0	None
OG0012169	GO:0009611	response to wounding	P	100.0	None
OG0012169	GO:0009620	response to fungus	P	100.0	None
OG0012169	GO:0009695	jasmonic acid biosynthetic process	P	100.0	None
OG0012169	GO:0009723	response to ethylene	P	100.0	None
OG0012169	GO:0009733	response to auxin	P	100.0	None
OG0012169	GO:0009738	abscisic acid-activated signaling pathway	P	100.0	None
OG0012169	GO:0009753	response to jasmonic acid	P	100.0	None
OG0012169	GO:0009867	jasmonic acid mediated signaling pathway	P	100.0	None
OG0012169	GO:0010112	regulation of systemic acquired resistance	P	100.0	None
OG0012169	GO:0042538	hyperosmotic salinity response	P	100.0	None
OG0012169	GO:0042803	protein homodimerization activity	F	100.0	None
OG0012169	GO:2000022	regulation of jasmonic acid mediated signaling pathway	P	100.0	None
OG0012406	GO:0006508	proteolysis	P	100.0	None
OG0012477	GO:0003674	molecular_function	F	100.0	None
OG0012477	GO:0005768	endosome	C	100.0	None
OG0012477	GO:0005794	Golgi apparatus	C	100.0	None
OG0012477	GO:0005802	trans-Golgi network	C	100.0	None
OG0012477	GO:0005829	cytosol	C	100.0	None

## Sheet: GO biological processes
Representation	Orthogroup	Species	Acts upstream	Involved in	GO ID	GO term	GO definition
Over-represented	OG0000085	A. thaliana	X		GO:0006805	xenobiotic metabolic process	The chemical reactions and pathways involving a xenobiotic compound, a compound foreign to the organim exposed to it. It may be synthesized by another organism (like ampicilin) or it can be a synthetic chemical.
			X	X	GO:0009636	response to toxic substance	Any process that results in a change in state or activity of a cell or an organism (in terms of movement, secretion, enzyme production, gene expression, etc.) as a result of a toxic stimulus.
			X		GO:0009808	lignin metabolic process	The chemical reactions and pathways involving lignins, a class of polymers of phenylpropanoid units.
			X		GO:0009809	lignin biosynthetic process	The chemical reactions and pathways resulting in the formation of lignins, a class of polymers formed by the dehydrogenetive radical polymerization of various phenylpropanoid monomers.
			X		GO:0042178	xenobiotic catabolic process	The chemical reactions and pathways resulting in the breakdown of a xenobiotic compound, a compound foreign to the organim exposed to it. It may be synthesized by another organism (like ampicilin) or it can be a synthetic chemical.
	OG0001813	G. max		X	GO:0009834	plant-type secondary cell wall biogenesis	A cellular process that results in the biosynthesis of constituent macromolecules, assembly, and arrangement of constituent parts of inextensible cellulose- and pectin-containing cell walls that are formed between the plasma membrane and primary cell wall after cell expansion is complete. An example of this is found in Arabidopsis thaliana.
	OG0011581	G. max		X	GO:0000027	ribosomal large subunit assembly	The aggregation, arrangement and bonding together of constituent RNAs and proteins to form the large ribosomal subunit.
				X	GO:0002181	cytoplasmic translation	The chemical reactions and pathways resulting in the formation of a protein in the cytoplasm. This is a ribosome-mediated process in which the information in messenger RNA (mRNA) is used to specify the sequence of amino acids in the protein.
Under-represented	OG0010936	A. thaliana		X	GO:0006355	regulation of transcription, DNA-templated	Any process that modulates the frequency, rate or extent of cellular DNA-templated transcription.
				X	GO:0009740	gibberellic acid mediated signaling pathway	The series of molecular signals mediated by the detection of gibberellic acid.
				X	GO:0009742	brassinosteroid mediated signaling pathway	The series of molecular signals mediated by the detection of brassinosteroid.
				X	GO:0040008	regulation of growth	Any process that modulates the frequency, rate or extent of the growth of all or part of an organism so that it occurs at its proper speed, either globally or in a specific part of the organism's development.
	OG0011359	A. thaliana	X		GO:0009658	chloroplast organization	A process that is carried out at the cellular level which results in the assembly, arrangement of constituent parts, or disassembly of the chloroplast.
				X	GO:0009908	flower development	The process whose specific outcome is the progression of the flower over time, from its formation to the mature structure. The flower is the reproductive structure in a plant, and its development begins with the transition of the vegetative or inflorescence meristem into a floral meristem.
			X		GO:0010114	response to red light	Any process that results in a change in state or activity of a cell or an organism (in terms of movement, secretion, enzyme production, gene expression, etc.) as a result of a red light stimulus. Red light is electromagnetic radiation of wavelength of 580-700nm. An example of this response is seen at the beginning of many plant species developmental stages. These include germination, and the poin…
			X		GO:0010218	response to far red light	Any process that results in a change in state or activity of a cell or an organism (in terms of movement, secretion, enzyme production, gene expression, etc.) as a result of far red light stimulus. Far red light is electromagnetic radiation of wavelength 700-800nm. An example of this response is seen at the beginning of many plant species developmental stages. These include germination, and the p…
			X	X	GO:0010224	response to UV-B	Any process that results in a change in state or activity of a cell or an organism (in terms of movement, secretion, enzyme production, gene expression, etc.) as a result of a UV-B radiation stimulus. UV-B radiation (UV-B light) spans the wavelengths 280 to 315 nm.
			X		GO:0043254	regulation of protein-containing complex assembly	Any process that modulates the frequency, rate or extent of protein complex assembly.
	OG0011634	A. thaliana		X	GO:0060320	rejection of self pollen	The recognition and rejection of self pollen by cells in the stigma, mediated by the sharing and interaction of the single locus incompatibility haplotypes.
	OG0011803	A. thaliana		X	GO:0006499	N-terminal protein myristoylation	The covalent attachment of a myristoyl group to the N-terminal amino acid residue of a protein.
	OG0011851	A. thaliana		X	GO:0007018	microtubule-based movement	A microtubule-based process that results in the movement of organelles, other microtubules, or other cellular components. Examples include motor-driven movement along microtubules and movement driven by polymerization or depolymerization of microtubules.
	OG0012127	A. thaliana	X		GO:0010090	trichome morphogenesis	The process in which the structures of a hair cell (trichome) cell are generated and organized. This process occurs while the initially relatively unspecialized epidermal cell is acquiring the specialized features of a hair cell. An example of this process is found in Arabidopsis thaliana.
		A. thaliana		X	GO:0010091	trichome branching	Any process involved in the formation of branches in plant hair cells. An example of this process is found in Arabidopsis thaliana.
	OG0012169	A. thaliana		X	GO:0006952	defense response	Reactions, triggered in response to the presence of a foreign body or the occurrence of an injury, which result in restriction of damage to the organism attacked or prevention/recovery from the infection caused by the attack.
		A. thaliana	X	X	GO:0009611	response to wounding	Any process that results in a change in state or activity of a cell or an organism (in terms of movement, secretion, enzyme production, gene expression, etc.) as a result of a stimulus indicating damage to the organism.
		A. thaliana	X		GO:0009753	response to jasmonic acid	Any process that results in a change in state or activity of a cell or an organism (in terms of movement, secretion, enzyme production, gene expression, etc.) as a result of a jasmonic acid stimulus.
		A. thaliana	X		GO:0010112	regulation of systemic acquired resistance	Any process that modulates the frequency, rate or extent of systemic acquired resistance.
		A. thaliana		X	GO:0031347	regulation of defense response	Any process that modulates the frequency, rate or extent of a defense response.
		A. thaliana	X	X	GO:2000022	regulation of jasmonic acid mediated signaling pathway	Any process that modulates the frequency, rate or extent of jasmonic acid mediated signaling pathway.
	OG0012406	A. thaliana		X	GO:0006508	proteolysis	The hydrolysis of proteins into smaller polypeptides and/or amino acids by cleavage of their peptide bonds.
				X	GO:0008150	biological_process	A biological process represents a specific objective that the organism is genetically programmed to achieve. Biological processes are often described by their outcome or ending state, e.g., the biological process of cell division results in the creation of two daughter cells (a divided cell) from a single parent cell. A biological process is accomplished by a particular set of molecular functions…
