# Supplementary material for: Gain or Loss? Evidence for Legume Predisposition to Symbiotic Interactions with Rhizobia via Loss of Pathogen-Resistance-Related Gene Families
Source: Int J Mol Sci. 2022 Dec 15;23(24):16003. doi: 10.3390/ijms232416003 (PMC9783688; doi:10.3390/ijms232416003)
Supplement: Supplementary file 1 [file ijms-23-16003-s001.zip › Supplementary Table S5_Expression analysis_summary.xlsx]

## Sheet: OG0004107
Primer name	Orthogroup	Primer shortcut	Species	Target sequences	Length	Effective length	Expected count	TPM	FPKM	Ct
Cstu_107_F9/R9	OG0004107	1_2	Csturtii	Cstu006404t1	1635.00	1450.61	122.42	0.81	0.78	26.54
Apech_107_F20/R20	OG0004107	3_4	Apechuelii	Apech006170t1	1635.00	1437.07	10.47	0.15	0.12	28.16
Cmim_107_F6/R6	OG0004107	5_6	Cmimosoides	Cmim006656t1	1751.00	1561.59	8076.82	56.07	44.95	22.64
Cmim_107_F8/R8	OG0004107	7_8	Cmimosoides	Cmim019638t1	507.00	317.76	9.00	0.31	0.25	31.05
Csil_107_F25/R25	OG0004107	9_10	Csiliqua	Csili006466t1	2009.00	1814.13	2538.37	31.09	24.74	25.21
Dcin_107_F18/R18	OG0004107	11_12	Dcinerea	Dcine023056t1	379.00	188.10	3.00	0.31	0.28	32.56
Dvel_107_F10/R10	OG0004107	13_14	Dvelutinus	Dvelu006805t1	1787.00	1589.84	42.76	0.59	0.47	28.47
Falb_107_F14/R14	OG0004107	15_16	Falbida	Falbi006409t1	1719.00	1529.61	133.44	2.19	1.60	30.51
Gdio_107_F35/R35	OG0004107	17_18	Gdioicus	Gdioi006438t1	1606.00	1406.36	633.82	9.96	8.04	25.01
Sobt_107_F3/R3	OG0004107	19_20	Sobtusifolia	Sobt013340t1	885.00	702.80	32.53	0.50	0.40	29.11
				Sobt013937t1	819.00	636.80	3.20	0.05	0.04
Ahyp_107_F1/R1	OG0004107	149_150	Ahypogea	arahy.Tifrunner.gnm1.ann1.59H3M1.1
Mpud_107_F2/R2	OG0004107	151_152	Mpudica	Mimpu19921S19312						34.93
Ahyp_107_F3/R3	OG0004107	153_154	Ahypogea	arahy.Tifrunner.gnm1.ann1.EMP69X.1
Ahyp_107_F4/R4	OG0004107	155_156	Ahypogea	arahy.Tifrunner.gnm1.ann1.YZJ0EY.1
Ahyp_107_F5/R5	OG0004107	157_158	Ahypogea	arahy.Tifrunner.gnm1.ann1.DC60TG.1
Ahyp_107_F6/R6	OG0004107	159_160	Ahypogea	arahy.Tifrunner.gnm1.ann1.GKU359.1
Ahyp_107_F7/R7	OG0004107	161_162	Ahypogea	arahy.Tifrunner.gnm1.ann1.72QZIF.1
Ahyp_107_F8/R8	OG0004107	163_164	Ahypogea	arahy.Tifrunner.gnm1.ann1.YA703N.1

## Sheet: OG0011465
Primer name	Orthogroup	Primer shortcut	Species	Target sequences	Length	Effective length	Expected count	TPM	FPKM	Ct
Cstu/Sobt_465_F1/R1	OG0011465	21_22	Sobtusifolia	Cstu008046t1	1700.00	1515.61	381.98	2.43	2.32	23.92
				Sobt007850t1	1635.00	1452.79	1420.48	10.66	8.47	23.33
Cmim_465_F4/R4	OG0011465	23_24	Cmimosoides	Cmim008790t1	1436.00	1246.59	1322.00	11.50	9.22	24.58
Csil_465_F7/R7	OG0011465	25_26	Csiliqua	Csili007780t1	1458.00	1263.13	732.00	12.88	10.25	25.63
Gdio_465_F10/R10	OG0011465	27_28	Gdioicus	Gdioi007767t1	1682.00	1482.36	918.00	13.69	11.05	25.29

## Sheet: OG0011581
Primer name	Orthogroup	Primer shortcut	Species	Target sequences	Length	Effective length	Expected count	TPM	FPKM	Ct
Csil_581_F2/R2	OG0011581	29_30	Csiliqua	Csili017540t1	754.00	559.14	972.30	38.64	30.75	26.08
Dcin_581_F3/R3	OG0011581	31_32	Dcinerea	Dcine017972t1	887.00	695.06	966.00	27.23	24.70	25.15
Sobt_581_F4/R4	OG0011581	33_34	Sobtusifolia	Sobt016368t1	810.00	627.80	28.45	0.49	0.39	26.63
Falb_581_F5/R5	OG0011581	35_36	Falbida	Falbi015761t1	962.00	772.61	229.00	7.46	5.45	31.78
Cmim_581_F6/R6	OG0011581	37_38	Cmimosoides	Cmim018396t1	968.00	778.59	1550.00	21.58	17.30	25.14
Cstu_581_F7/R7	OG0011581	39_40	Csturtii	Cstu018553t1	779.00	594.62	168.31	1973-02-01	2.61	27.12
Dvel_581_F10/R10	OG0011581	41_42	Dvelutinus	Dvelu017545t1	1130.00	932.84	349.00	2022-08-01	6.56	36.43
Psti_581_F11/R11	OG0011581	43_44	Pstipulacea	Pstip016651t1	728.00	542.60	80.00	3.35	2.67	27.64
Ccaj_Gmax_581_F1/R1	OG0011581	121_122	Ccajan, Gmax	C.cajan_27907						30.71
				GLYMA_14G060900						25.49
Vrad_581_F2/R2	OG0011581	123_124	Vradiata	Vradi06g04550						24.98
Ljap_581_F3/R3	OG0011581	125_126	Ljaponicus	LjContig00357g0004099.1						25.21
Ahyp_581_F4/R4	OG0011581	127_128	Ahypogea	arahy.Tifrunner.gnm1.ann1.73PMZH.1
Gmax_581_F5/R5	OG0011581	129_130	Gmax	GLYMA_02G255600						36.01
Ahyp_581_F6/R6	OG0011581	131_132	Ahypogea	arahy.Tifrunner.gnm1.ann1.T96DCH.1
Mtr_581_F7/R7	OG0011581	133_134	Mtruncatula	MTR_7g022400						25.63
Cari_581_F8/R8	OG0011581	135_136	Carietinum	Ca_18819						35.75
Pvul_581_F9/R9	OG0011581	137_138	Pvulgaris	PHAVU_008G224500g						35.84
Mtru_581_F10/R10	OG0011581	139_140	Mtrunatula	MTR_7g112750						27.43
Lang_581_F11/R11	OG0011581	141_142	Langustifolius	TanjilG_19775						28.57
Lang_581_F12/R12	OG0011581	143_144	Langustifolius	TanjilG_19727						28.29
Ljap_581_F13/R13	OG0011581	145_146	Ljaponicus	Lj4g0018962.1						24.24
Ahyp_581_F15/R15	OG0011581	147_148	Ahypogea	arahy.Tifrunner.gnm1.ann1.9BA15G.1

## Sheet: OG0011851
Primer name	Orthogroup	Primer shortcut	Species	Target sequences	Length	Effective length	Expected count	TPM	FPKM	Ct
Cstu/Sobt_851_F1/R1	OG0011851	45_46	Csturtii, Sobtusifolia	Cstu002863t1	2538.00	2353.61	798.94	3.27	3.13
				Sobt002762t1	2884.00	2701.79	224.00	0.90	0.72	27.94
Gdio_851_F5/R5	OG0011851	47_48	Gdioicus	Gdioi019495t1	479.00	279.66	2.36	0.19	0.15	33.91
Cmim_851_F7/R7	OG0011851	49_50	Cmimosides	Cmim002837t1	3256.00	3066.59	1015.89	3.59	2.88	24.03
Csil_851_F10/R10	OG0011851	51_52	Csiliqua	Csili017268t1	594.00	399.19	9.00	0.50	0.40	31.56
Apech_851_F11/R11	OG0011851	53_54	Apechuelii	Apech025007t2	1574.00	1376.07	93.48	1.39	1.14	25.56
Gdio_851_F15/R15	OG0011851	55_56	Gdioicus	Gdioi021216t1	1037.00	837.36	27.64	0.73	0.59	29.67
Csil_851_F18/R18	OG0011851	57_58	Csiliqua	Csili012696t1	1012.00	817.13	12.08	0.33	0.26	32.12

## Sheet: OG0011900
Primer name	Orthogroup	Primer shortcut	Species	Target sequences	Length	Effective length	Expected count	TPM	FPKM	Ct
Apech_900_F1/R1	OG0011900	59_60	Apechuelii	Apech013660t1	1073.00	875.07	2428.41	56.74	46.51	26.88
Apech_900_F2/R2	OG0011900	61_62	Apechuelii	Apech016638t1	1014.00	816.07	20.71	0.52	0.43	27.9
Cstu_900_F3/R3	OG0011900	63_64	Csturtii	Cstu012813t1	1197.00	1012.61	913.57	8.69	8.32	23.22
Gdio-900_F4/R4	OG0011900	65_66	Gdioicus	Gdioi013386t1	1159.00	959.36	1193.14	27.48	22.20	22.14
Csil_127_F1/R1	OG0012127	67_68	AAGAGAGAGTTCGGATGAAACTG	GTGGGATAAACATATCGGGATCT	Csiliqua	Csili012014t1
Apech_127_F3/R3	OG0012127	69_70	GCTAGAGTGTATGAACAGAACAC	TGAACCCTCTCGTCCTTTAACAT	Apechuelii	Apech014788t1
Apech_127_F4/R4	OG0012127	71_72	GGTTAGTTTCGGTTTCCATTGAC	TTGCCCAACTGCTTACTTCTTGA	Apechuelii	Apech023366t1
Cstu/Sobt_634_F1/R1	OG0011634	73_74	GCACTCAATCAACTCGGTTCTTT	GAACTTGTCTTGTCTGGAAACTC	Csturtii, Sobtusifolia	Cstu005791t1	Sobt015284t1
Cstu/Sobt_634_F2/R1	OG0011634	75_76	GTTCCTGCCTTATGTGATTCTAG	GCTCCTAAATGTTGGTCAGTAGT	Csturtii, Sobtusifolia	Sobt014383t1	Cstu005791t1
Gdio_634_F3/R3	OG0011634	77_78	AGGGTTCCAGAGGTGTCATAAA	CCAGAGTCTTGTCAAAGTAGATC	Gdioicus	Gdioi003203t1
Csil_634_F8/R8	OG0011634	79_80	GTGAGATGGAAGAGAGTAACTG	CACTTGAGTAACACACAGAGTCA	Csiliqua	Csili003159t1
Csil_254_F1/R1	OG0009254	81_82	GGGAGGGAGTGGAGAAAGTT	CCTGAAGTATTAGTGTGGCAAAC	Csiliqua	Csili013045t1	Csili087641t1
Dcin_254_F3/R3	OG0009254	83_84	AGGTGGACCCTGAGAAGTCA	GTTCACTGCCTCTCCTTTCC	Dcinerea	Dcine005230t1
Psti_254_F9/R9	OG0009254	85_86	GCAAAGTCCGTGGAATCATTAC	ATGGCAGTAAGATACAGGCTTCT	Pstipulacea	Pstip014583t1
Psti_254_F10/R10	OG0009254	87_88	GAAGACTACTGGCGTTCAATCT	CGTCGTTAGAAGGGCTGTTG	Pstipulacea	Pstip019590t1
Falb_254_F13/R13	OG0009254	89_90	GATGAATGAAGACCCTGAGAAGT	ACGGCTGATGAGATACTGACTTT	Falbida	Falbi014317t1
Falb_254_F15/R15	OG0009254	91_92	GAAGACCCTAAGAAGTCAGTATC	CCCAAGGCTGCGAAGTTACTA	Falbida	Falbi008314t1
Psti_254_F20/R20	OG0009254	93_94	ATGGAAGCAACTGATGGTACTAG	CAAGAAATGGCAAACAGGAACTG	Pstipulacea	Pstip023157t1
Pvul_254_F1/R1	OG0009254	193_194	CATCCACAACAACTCCAACACT	CTTCTTTCCCACAAACCTCATC	Pvulgaris	PHAVU_011G182200g
Mtru_254_F2/R2	OG0009254	195_196	CTTCTCTGCCTGTGCTCTCTC	GGGTTGGTGGTGGTCGTTGTT	Mtruncatula	MTR_8g044290
Gmax_254_F3/R3	OG0009254	197_198	GCCCAAGATCACGATCAATATG	TCAGATGCTACCAAAGGAACCA	Gmax	GLYMA_08G230600
Mtru_254_F4/R4	OG0009254	199_200	CAAAGTCAAGCCAGGAACTATC	GCACAAGGACGATCATCAGATT	Mtruncatula	MTR_8g046000
Ahyp_254_F5/R5	OG0009254	201_202	GATGGGACGAATACTCAGGCA	CAAGGAAATGGCAAGCAGTGG	Ahypogea	arahy.Tifrunner.gnm1.ann1.441Z8B.1
Vrad_254_F6/R6	OG0009254	203_204	AGGTAGAGGATTTAGGAGAGGAT	TTGCTGAGTGCTAGTTCTTCATC	Vradiata	Vradi0137s00070

## Sheet: OG0012127
Primer name	Orthogroup	Primer shortcut	Species	Target sequences	Length	Effective length	Expected count	TPM	FPKM	Ct
Csil_127_F1/R1	OG0012127	67_68	Csiliqua	Csili012014t1	1033.00	838.13	34.00	0.90	0.72	28.91
Apech_127_F3/R3	OG0012127	69_70	Apechuelii	Apech014788t1	883.00	685.07	75.43	2.25	1.85	24.59
Apech_127_F4/R4	OG0012127	71_72	Apechuelii	Apech023366t1	502.00	304.27	7.84	0.53	0.43	24.65

## Sheet: OG0009254
Primer name	Orthogroup	Primer shortcut	Species	Target sequences	Length	Effective length	Expected count	TPM	FPKM	Ct
Csil_254_F1/R1	OG0009254	81_82	Csiliqua	Csili013045t1	1205.00	1010.13	3883.43	85.42	67.98	34.94
				Csili087641t1	1406.00	1211.13	28.41	0.52	0.41
Dcin_254_F3/R3	OG0009254	83_84	Dcinerea	Dcine005230t1	1960.00	1768.06	1096.40	12.15	11.02	23.06
Psti_254_F9/R9	OG0009254	85_86	Pstipulacea	Pstip014583t1	856.00	670.59	125.00	4.23	3.38	27.24
Psti_254_F10/R10	OG0009254	87_88	Pstipulacea	Pstip019590t1	438.00	252.82	17.00	1.53	1.22	28.03
Falb_254_F13/R13	OG0009254	89_90	Falbida	Falbi014317t1	788.00	598.62	13.51	0.57	0.41	28.4
Falb_254_F15/R15	OG0009254	91_92	Falbida	Falbi008314t1	1530.00	1340.61	1189.69	22.33	16.31	27.06
Psti_254_F20/R20	OG0009254	93_94	Pstipulacea	Pstip023157t1	385.00	200.16	7.00	0.79	0.63	27.44
Pvul_254_F1/R1	OG0009254	193_194		PHAVU_011G182200g						30
Mtru_254_F2/R2	OG0009254	195_196	Mtruncatula	MTR_8g044290						37.44
Gmax_254_F3/R3	OG0009254	197_198	Gmax	GLYMA_08G230600						37.07
Mtru_254_F4/R4	OG0009254	199_200	Mtruncatula	MTR_8g046000						33.66
Ahyp_254_F5/R5	OG0009254	201_202	Ahypogea	arahy.Tifrunner.gnm1.ann1.441Z8B.1
Vrad_254_F6/R6	OG0009254	203_204	Vradiata	Vradi0137s00070						32.38
Vrad_254_F7/R7	OG0009254	205_206	Vradiata	Vradi0310s00040						32.71
Mtru_254_F8/R8	OG0009254	207_208	Mtruncatula	MTR_8g045890						28.12
Mtru_254_F9/R9	OG0009254	209_210	Mtruncatula	MTR_2g081770						0
Gmax_254_F10/R10	OG0009254	211_212	Gmax	GLYMA_08G036600
Cari_254_F11/R11	OG0009254	213_214	Carietinum	Ca_15745						0
Mtru_254_F12/R12	OG0009254	215_216	Mtruncatula	MTR_1g045860						34.09
Mpud_254_F13/R13	OG0009254	217_218	Mpudica	Mimpu760S12254						0
Mtru_254_F14/R14	OG0009254	219_220	Mtruncatula	MTR_8g445140						35.99
Mtru_254_F15/R15	OG0009254	221_222	Mtruncatula	MTR_8g045880						26.2
Cari_254_F16/R16	OG0009254	223_224	Carietinum	Ca_15692						0
Gmax_254_F17/R17	OG0009254	225_226	Gmax	GLYMA_12G217300						24.61
Cari_254_F18/R18	OG0009254	227_228	Carietinum	Ca_21935						35.11
Mtru_254_F19/R19	OG0009254	229_230	Mtruncatula	MTR_8g445170						26.99
Gmax_254_F20/R20	OG0009254	231_232	Gmax	GLYMA_13G283900						28.07
Mpud_254_F21/R21	OG0009254	234_235	Mpudica	Mimpu3424S31421						38.15
Gmax_254_F22/R22	OG0009254	236_237	Gmax	GLYMA_08G036700						0
Ccaj_254_F23/R23	OG0009254	238_239	Ccajan	C.cajan_48021						22.5
Mtru_254_F24/24	OG0009254	240_241	Mtruncatula	MTR_2g081610						0
Gmax_254_F25/R25	OG0009254	242_243	Gmax	GLYMA_12G217400						30
Mpud_254_F26/R26	OG0009254	244_245	Mpudica	Mimpu3424S03062						0
Ahyp_254_F27/R27	OG0009254	246_247	Ahypogea	arahy.Tifrunner.gnm1.ann1.KXJ4AK.1
Mtru_254_F28/R28	OG0009254	248_249	Mtruncatula	MTR_2g081590						35.9
Cari_254_F29/R29	OG0009254	250_251	Carietinum	Ca_15693						0
Ahyp_254_F30/R30	OG0009254	252_253	Ahypogea	arahy.Tifrunner.gnm1.ann1.I3263J.1
