# Supplementary material for: Gain or Loss? Evidence for Legume Predisposition to Symbiotic Interactions with Rhizobia via Loss of Pathogen-Resistance-Related Gene Families
Source: Int J Mol Sci. 2022 Dec 15;23(24):16003. doi: 10.3390/ijms232416003 (PMC9783688; doi:10.3390/ijms232416003)
Supplement: Supplementary file 1 [file ijms-23-16003-s001.zip › Supplementary Table S6_Correaltion_RNAseq vs ddPCR.xlsx]

## Sheet: RNAseq  vs ddPCRa
Orthogroups name	Swiss_prot result		Senna obtusifolia	Cassia sturtii	Gymnocladus dioicus	Ceratonia siliqua	Adenolobus peuchelii	Faidherbia albida	Desmanthus velutinus	Chamaecrista mimosoides	Piptadenia stipulacea	Dichrostachys cinerea
			Caesalpinioideae	Caesalpinioideae	Caesalpinioideae	Caesalpinioideae	Cercidoideae	Caesalpinioideae	Mimosoideae	Caesalpinioideae	Caesalpinioideae	Caesalpinioideae
OG0000085	Hydroquinone glucosyltransferase Protein		30	21	14	18	15	11	39	22	28	30
OG0001813			3	7	0	7	1	6	7	5	7	4
OG0002264			0	1	0	0	0	2	1	0	1	1
OG0004107	UDP-glycosyltransferase 86A2		Sobt016665t1 (633 bp), Sobt013937t1 (813 bp), Sobt013340t1 (861 bp)	Cstu017903t1 (597 bp), Cstu006404t1 (1515 bp)	Gdioi006438t1 (1458 bp)	Csili006466t1 (1443 bp)	Apech006170t1 (1482 bp)	Falbi006409t1 (1470 bp)	Dvelu014572t1 (810 bp), Dvelu006805t1 (1467 bp)	Cmim019638t1 (501 bp), Cmim006656t1 (1491 bp)		Dcine023056t1 (378 bp)
OG0009254	Embryonic abundant protein USP92					Csili013045t1 (858 bp), Csili087641t1 (858 bp)		Falbi008314t1 (1263 bp), Falbi014317t1 (750 bp)			Pstip014583t1 (699 bp), Pstip019590t1 (423 bp), Pstip023157t1 (339 bp)	Dcine005230t1 (1647 bp)
OG0011465	Putative F-box protein		Sobt007850t1 (1329 bp)	Cstu008046t1 (1341 bp)	Gdioi007767t1 (1314 bp)	Csili007780t1 (1293 bp)				Cmim008790t1 (1269 bp)
OG0011516	putative plant disease resistance response protein [Medicago truncatula], dirigent protein 21 [Arachis ipaensis]									Cmim018590t1 (558 bp), Cmim023192t1 (384 bp)
OG0011581	60S acidic ribosomal protein P0		Sobt016368t1 (651 bp)	Cstu018553t1 (567 bp)		Csili017540t1 (582 bp)		Falbi015761t1 (651 bp)	Dvelu017545t1 (603 bp)	Cmim018396t1 (570 bp)	Pstip016651t1 (564 bp)	Dcine017972t1 (564 bp)
OG0011714	Plant UBX domain-containing protein 11				Gdioi005788t1 (1530 bp)	Csili005057t1 (1614 bp)	Apech077448t1 (1623 bp), Apech005033t1 (1623 bp), Apech073281t1 (1284 bp)
OG0011851	Kinesin-like protein KIN-8B		Sobt002762t1 (2142 bp)	Cstu002863t1 (2139 bp)	Gdioi021216t1 (423 bp), Gdioi019495t1 (477 bp)	Csili012696t1 (882 bp), Csili017268t1 (591 bp)	Apech025007t2 (336 bp), Apech030369t1 (261 bp)			Cmim002837t1 (2157 bp)
OG0011900	cysteine biosynthetic process from serine			Cstu012813t1 (942 bp)	Gdioi013386t1 (840 bp)		Apech013660t1 (810 bp), Apech016638t1 (609 bp)
OG0012127	Protein BRANCHLESS TRICHOME				Gdioi026816t1 (324 bp)	Csili012014t1 (936 bp)	Apech014788t1 (729 bp), Apech023366t1 (360 bp)
OG0011803	-	underrepresented
OG0012169	-	underrepresented
OG0012406	-	underrepresented
OG0012477	-	underrepresented
OG0010936
OG0011359
OG0011634
					0.5
					1
					2
					no signal
					3
					5
					>10
